# Supplementary material for: Transcriptome profile of halofuginone resistant and sensitive strains of Eimeria tenella
Source: Front Microbiol. 2023 Mar 30;14:1141952. doi: 10.3389/fmicb.2023.1141952 (PMC10098198; doi:10.3389/fmicb.2023.1141952)
Supplement: Supplementary file 1 [file Table_1.XLSX]

## Sheet: Sheet1
Supplementary table 1: Primers used for this study.
Primer Name	Sequences(5’ to 3’)	Note
Fw_SP	AGGCTCTTTACTATGTCCA	Primers used for evaluating the effectiveness of invasion in vitro
Rv_SP	CAAAAAACACATACAGACGC
Fw_Actin	TTGTTGTGGTCTTCCGTCA
Rv_Actin	GAATCCGGGGAACATAGTAG
1510000F	GGTGGTTGCTGAGCAAATG	Primers used for evaluating the expression level of genes
1510000R	CACCACAGGGTCTCCCACAG
0504300F	GATTGCTGCAGTGTATGTCC
0504300R	CTCCATCTGGCATTTGAGG
0742200F	AGCTCTTCTGTGCATAATTG
0742200R	GCGATATACCAAGCAAAGC
1119400F	CTGCAACAACACCGACATTG
1119400R	CGTTGCTCTTCATTCGTGCC
1546800F	TGAAGATGCGCGGGATGCGC
1546800R	GACTTGCTCTTCTGCCTTTG
0900300F	CTTGACGATGATCCTCTCGG
0900300R	CTCTTTGATGTCTTTCACGC
1223400F	GACAGCACGGTACCCTCATG
1223400R	CAGTGCTTGATCGGTGTCGTG
1053100F	GCAAGTGGTGGCTGGCTACG
1053100R	GTCCTGGCTGCCGTGTGGAG
1463500F	CATGGGTTGCCAATGACGTC
1463500R	GGAGTCGTCAATGGACGTTC
0636700F	GAGCTGCCACCTCGATTGC
0636700R	CAAAGTTGTCCATAACATG
