# Supplementary material for: Transcriptome profile of halofuginone resistant and sensitive strains of Eimeria tenella
Source: Front Microbiol. 2023 Mar 30;14:1141952. doi: 10.3389/fmicb.2023.1141952 (PMC10098198; doi:10.3389/fmicb.2023.1141952)
Supplement: Supplementary file 2 [file Data_Sheet_1.CSV]

supplementary dataset1: DEGs analysis between E. tenella WT10 strain and WTC strain.
geneID	wt10_1	wt10_2	wt10_3	wtc1	0	wtc3	baseMean	log2FoldChange	lfcSE	stat	pvalue	padj	Product description	Transcript Length	Computed GO Component IDs	Computed GO Processes	Computed GO Process IDs	Computed GO Functions	Computed GO Function IDs	Computed GO Components
ETH2_1225700	0	0	0	0	0	0	4.03169782	5.441353668	1.770366599	3.07357452	0.002115109	NA	p25-alpha/Doublecortin, putative	861	N/A	intracellular signal transduction	GO:0035556	N/A	N/A	N/A
ETH2_1369500	22	12	13	0	0	0	2.585291587	4.813560952	2.143117529	2.246055518	0.024700452	NA	CAAX protease self-immunity, putative	1302	GO:0016020	CAAX-box protein processing	GO:0071586	metalloendopeptidase activity	GO:0004222	membrane
ETH2_1432800	0	0	5	1	0	0	4.880867194	4.703692278	1.622809033	2.898487858	0.003749668	NA	hypothetical protein, conserved	2103	N/A	N/A	N/A	N/A	N/A	N/A
ETH2_0629300	0	0	0	0	0	0	2.310946997	4.644170404	2.303049655	2.016530731	0.043744508	NA	Ala transfer RNA (tgc)	72	N/A	N/A	N/A	N/A	N/A	N/A
ETH2_0417000	0	32	0	0	0	0	2.228872375	4.587697833	2.031538714	2.258237956	0.023930828	NA	ribosomal protein S9, putative	1047	GO:0005840	translation	GO:0006412	structural constituent of ribosome	GO:0003735	ribosome
ETH2_0820600	0	0	7	0	0	0	2.156765293	4.545285154	2.057542888	2.209084039	0.027168796	NA	Glu transfer RNA (ctc)	74	N/A	N/A	N/A	N/A	N/A	N/A
ETH2_1565200	0	0	0	0	0	0	2.092146387	4.504559032	2.275621195	1.979485444	0.047761377	NA	Ile transfer RNA (tat)	75	N/A	N/A	N/A	N/A	N/A	N/A
ETH2_0904200	15	17	7	1	0	0	4.19728734	4.486988106	1.696047665	2.645555427	0.008155692	NA	hypothetical protein, conserved	3780	N/A	N/A	N/A	N/A	N/A	N/A
ETH2_1025500	0	0	0	0	0	0	1.993210014	4.432545629	2.152903547	2.058868654	0.039506823	NA	enoyl-acyl carrier reductase	1221	N/A	fatty acid biosynthetic process	GO:0006633	enoyl-[acyl-carrier-protein] reductase (NADH) activity;oxidoreductase activity	GO:0004318;GO:0016491	N/A
ETH2_1432000	0	0	1	0	0	0	1.891794278	4.339593055	2.194003318	1.977933679	0.047936189	NA	hypothetical protein, conserved	483	N/A	N/A	N/A	N/A	N/A	N/A
ETH2_1053100	0	0	3	0	0	0	1.803768144	4.276912334	2.170573614	1.970406489	0.048791802	NA	Ciliary basal body-associated, B9 protein, putative	663	N/A	N/A	N/A	N/A	N/A	N/A
ETH2_1255700	8	13	5	1	0	0	3.294312911	4.126622058	1.805908386	2.285067222	0.022308886	NA	hypothetical protein	4275	N/A	N/A	N/A	protein binding	GO:0005515	N/A
ETH2_1240500	0	0	0	1	1	0	3.619401408	3.421499498	1.600787314	2.13738544	0.032566655	NA	hypothetical protein, conserved	2646	N/A	N/A	N/A	N/A	N/A	N/A
ETH2_0404600	29	0	5	1	2	0	4.171721391	3.058954252	1.518904065	2.01392196	0.044017728	NA	cell division protein 48, putative	2793	N/A	N/A	N/A	ATP binding;ATP hydrolysis activity	GO:0005524;GO:0016887	N/A
ETH2_0626700	0	1	0	4	1	0	6.923385579	3.036144052	1.231566203	2.465270682	0.013690978	NA	hypothetical protein, conserved,hypothetical protein, conserved	5868	N/A	N/A	N/A	N/A	N/A	N/A
ETH2_1239200	21	0	1	0	2	3	6.86783834	2.687013828	1.146355027	2.343963052	0.019080061	NA	heat shock protein, putative	3228	GO:0005737	protein refolding;response to heat	GO:0042026;GO:0009408	ATP binding;ATP hydrolysis activity	GO:0005524;GO:0016887	cytoplasm
ETH2_1329700	0	25	2	0	4	1	5.542733471	2.573630013	1.251776294	2.055982387	0.039784214	NA	hypothetical protein, conserved	978	N/A	N/A	N/A	N/A	N/A	N/A
ETH2_0902500	0	0	9	2	5	0	7.179476874	2.563646458	1.091122318	2.349550014	0.018796119	NA	hypothetical protein	1629	N/A	N/A	N/A	N/A	N/A	N/A
ETH2_1244700	0	0	0	8	1	0	8.192207619	2.359579607	1.091502549	2.161771961	0.030635758	NA	hypothetical protein, conserved	630	N/A	N/A	N/A	N/A	N/A	N/A
ETH2_0713600	0	0	3	1	6	1	7.207221869	2.266167721	1.117717652	2.027495689	0.042611745	NA	hypothetical protein, conserved	3135	N/A	N/A	N/A	N/A	N/A	N/A
ETH2_0934600	0	16	9	3	12	0	10.67853948	1.985707197	0.951376983	2.08719281	0.036870709	NA	Histidine phosphatase superfamily (branch 1), putative	1173	N/A	N/A	N/A	N/A	N/A	N/A
ETH2_1322000	27	14	17	5	7	7	16.04603182	1.956215142	0.711113488	2.750918349	0.005942845	NA	nuclear movement domain-containing protein, putative	1371	N/A	N/A	N/A	N/A	N/A	N/A
ETH2_1569300	18	18	0	4	5	9	16.05158529	1.948864213	0.759275297	2.566742553	0.01026588	NA	glyoxalase, putative	2670	N/A	N/A	N/A	N/A	N/A	N/A
ETH2_0640400	12	0	20	8	10	14	26.63315084	1.865102522	0.608798163	3.063581063	0.002187049	NA	hypothetical protein	1140	GO:0016021	N/A	N/A	N/A	N/A	integral component of membrane
ETH2_1328100	12	17	16	8	12	2	15.20936389	1.833594834	0.756430952	2.424008205	0.015350259	NA	X-prolyl aminopeptidase, putative	2490	N/A	N/A	N/A	hydrolase activity;metalloaminopeptidase activity	GO:0016787;GO:0070006	N/A
ETH2_0739200	38	18	11	6	11	1	12.11364249	1.808210107	0.813652297	2.222337617	0.026260498	NA	PCI domain containing protein, putative	1428	GO:0008180	N/A	N/A	N/A	N/A	COP9 signalosome
ETH2_0944300	10	17	1	4	7	9	16.04947666	1.786888957	0.756813252	2.361069858	0.018222298	NA	adenylosuccinate lyase, putative	1407	N/A	IMP biosynthetic process;purine ribonucleotide biosynthetic process	GO:0006188;GO:0009152	N6-(1,2-dicarboxyethyl)AMP AMP-lyase (fumarate-forming) activity;catalytic activity	GO:0004018;GO:0003824	N/A
ETH2_1259500	27	0	17	15	18	3	24.17384188	1.782928538	0.600782514	2.967677151	0.003000593	NA	DNA repair protein rad10 domain-containing protein, putative	1140	GO:0005634	DNA repair	GO:0006281	damaged DNA binding;nuclease activity	GO:0003684;GO:0004518	nucleus
ETH2_1015300	0	26	5	6	13	0	12.1243663	1.777903801	0.857040378	2.074469123	0.038035763	NA	Uncharacterised protein family UPF0564, putative	5160	N/A	N/A	N/A	N/A	N/A	N/A
ETH2_1039800	0	23	28	7	6	10	17.85880333	1.735445525	0.67579694	2.567998494	0.01022876	NA	hypothetical protein, conserved	2325	N/A	N/A	N/A	N/A	N/A	N/A
ETH2_1447800	6	54	8	6	5	8	14.36469732	1.692948996	0.740336545	2.286728931	0.02221165	NA	Gln transfer RNA (ctg)	73	N/A	N/A	N/A	N/A	N/A	N/A
ETH2_0858200	53	0	34	8	12	4	15.63969864	1.644805941	0.766336613	2.146323057	0.031847213	NA	hypothetical protein, conserved	1230	N/A	N/A	N/A	N/A	N/A	N/A
ETH2_1426900	46	45	43	34	37	16	56.46979067	1.620305313	0.479441638	3.379567366	0.000726	NA	hypothetical protein	420	N/A	N/A	N/A	N/A	N/A	N/A
ETH2_0619300	17	37	14	16	12	0	15.9258544	1.564548909	0.799238675	1.957549049	0.050282951	NA	zinc finger (CCCH type) protein, putative	1284	N/A	N/A	N/A	nucleic acid binding;zinc ion binding	GO:0003676;GO:0008270	N/A
ETH2_1424300	0	0	44	11	10	6	17.26494067	1.546306934	0.730933433	2.115523609	0.034385345	NA	Ala transfer RNA (cgc)	73	N/A	N/A	N/A	N/A	N/A	N/A
ETH2_1126000	32	39	23	27	15	13	34.34887279	1.485296496	0.508457097	2.921183526	0.003487043	NA	hypothetical protein	471	N/A	N/A	N/A	N/A	N/A	N/A
ETH2_1429300	24	98	63	66	94	18	98.67483248	1.421072176	0.399160501	3.560152305	0.00037064	NA	tRNA (guanine-N1)-methyltransferase, putative	1569	N/A	N/A	N/A	N/A	N/A	N/A
ETH2_1321600	31	25	13	6	8	14	18.97365864	1.400942864	0.680171071	2.059691927	0.039428002	NA	hypothetical protein, conserved	1461	N/A	N/A	N/A	N/A	N/A	N/A
ETH2_1029400	45	64	23	22	30	3	29.33589513	1.397152901	0.624093495	2.238691659	0.025175986	NA	hypothetical protein, conserved	4011	GO:0005847	mRNA cleavage;mRNA polyadenylation	GO:0006379;GO:0006378	N/A	N/A	mRNA cleavage and polyadenylation specificity factor complex
ETH2_0701000	50	0	16	7	20	9	21.37306172	1.396327485	0.660864852	2.112879026	0.034611123	NA	hypothetical protein, conserved	2808	N/A	N/A	N/A	N/A	N/A	N/A
ETH2_1473900	104	81	28	30	42	9	44.09258097	1.359781326	0.476359377	2.854528305	0.004310079	NA	Glutamyl-tRNA(Gln) amidotransferase subunit B, mitochondrial , related	1863	N/A	translation	GO:0006412	ATP binding;carbon-nitrogen ligase activity, with glutamine as amido-N-donor;catalytic activity;ligase activity;transferase activity	GO:0005524;GO:0016884;GO:0003824;GO:0016874;GO:0016740	N/A
ETH2_0317500	30	28	47	29	10	13	30.76820741	1.358503241	0.5671981	2.39511247	0.016615268	NA	hypothetical protein, conserved	888	N/A	N/A	N/A	N/A	N/A	N/A
ETH2_0643900	0	17	16	9	17	9	20.48552608	1.351894814	0.603113875	2.241524975	0.02499209	NA	ankyrin repeat protein, putative	1860	N/A	N/A	N/A	protein binding	GO:0005515	N/A
ETH2_1263900	344	221	280	195	227	107	301.2579221	1.346426686	0.274455035	4.905818857	9.30E-07	0.000607205	Asparagine synthase, putative	3318	N/A	asparagine biosynthetic process	GO:0006529	asparagine synthase (glutamine-hydrolyzing) activity	GO:0004066	N/A
ETH2_1510300	34	13	37	5	29	14	27.44093504	1.26630384	0.620090111	2.042128747	0.041138762	NA	Alba domain-containing protein, putative	714	N/A	N/A	N/A	nucleic acid binding	GO:0003676	N/A
ETH2_0303200	54	1	24	34	35	11	41.68135455	1.231028439	0.468554211	2.627291376	0.00860676	NA	hypothetical protein, conserved	2295	N/A	N/A	N/A	N/A	N/A	N/A
ETH2_1060700	57	58	38	35	37	30	57.75717527	1.229332235	0.40383716	3.044128565	0.002333554	NA	Zc3h12a-like Ribonuclease NYN domain containing protein, putative	1269	N/A	N/A	N/A	N/A	N/A	N/A
ETH2_1473800	59	63	29	21	43	21	46.70207458	1.228567986	0.454355935	2.703976972	0.006851504	NA	hypothetical protein, conserved	729	N/A	N/A	N/A	N/A	N/A	N/A
ETH2_1479100	28	8	18	17	30	6	26.93035775	1.225049194	0.576819022	2.123801657	0.033686732	NA	hypothetical protein, conserved	1995	N/A	N/A	N/A	N/A	N/A	N/A
ETH2_1433800	32	12	50	19	28	15	33.80333273	1.218725254	0.480006711	2.538975446	0.011117763	NA	hypothetical protein, conserved	2157	N/A	N/A	N/A	protein binding	GO:0005515	N/A
ETH2_0722000	95	91	75	92	159	17	129.7486648	1.211371064	0.432611451	2.800136386	0.005108102	NA	Dpy-30 motif containing protein, putative	552	N/A	N/A	N/A	N/A	N/A	N/A
ETH2_1361700	745	889	571	746	719	247	875.1321602	1.206092205	0.259592076	4.646105621	3.38E-06	0.001410544	PRP38 family domain-containing protein, putative	1539	N/A	N/A	N/A	N/A	N/A	N/A
ETH2_0103800	61	39	22	16	12	13	23.22876473	1.203228965	0.605918645	1.985792934	0.047056321	NA	hypothetical protein, conserved	2166	GO:0016021	N/A	N/A	N/A	N/A	integral component of membrane
ETH2_0859300	49	52	38	43	40	16	51.23824945	1.198014473	0.426174269	2.811090579	0.004937388	NA	WD-40 repeat-containing protein, putative	2178	GO:0005634	RNA (guanine-N7)-methylation;tRNA processing	GO:0036265;GO:0008033	protein binding	GO:0005515	nucleus
ETH2_1546800	973	858	1174	675	716	521	1054.595739	1.189711384	0.245466989	4.846726597	1.26E-06	0.000628078	RNA recognition motif. (a.k.a. RRM, RBD, or RNP domain)/RNA recognition motif (a.k.a. RRM, RBD, or RNP domain), putative	495	N/A	N/A	N/A	nucleic acid binding	GO:0003676	N/A
ETH2_1452700	101	136	14	34	30	16	41.76184271	1.162188888	0.461693574	2.517229938	0.011828161	NA	ER lumen protein retaining receptor, related	1104	GO:0005789;GO:0016021	protein retention in ER lumen;protein transport	GO:0006621;GO:0015031	ER retention sequence binding	GO:0046923	endoplasmic reticulum membrane;integral component of membrane
ETH2_1061300	687	898	790	607	566	431	860.6201483	1.135275797	0.262338242	4.327526894	1.51E-05	0.00538977	AARP2CN (NUC121) domain/Protein of unknown function (DUF663), putative	2754	GO:0005634	ribosome biogenesis	GO:0042254	N/A	N/A	nucleus
ETH2_1205100	26	75	30	33	15	8	27.98817095	1.131676063	0.54977757	2.058425306	0.039549325	NA	50S ribosome-binding GTPase, putative	2256	N/A	N/A	N/A	GTP binding	GO:0005525	N/A
ETH2_1537200	10	13	66	38	27	27	49.61988207	1.12197599	0.437998236	2.561599335	0.010419144	NA	Vps51/Vps67, putative	3696	N/A	N/A	N/A	N/A	N/A	N/A
ETH2_1050800	59	15	19	13	35	8	27.40994565	1.117491947	0.568702573	1.96498486	0.04941599	NA	alanine dehydrogenase, putative	1278	N/A	L-alanine catabolic process	GO:0042853	alanine dehydrogenase activity	GO:0000286	N/A
ETH2_0832800	49	115	16	40	26	9	36.49566735	1.111190494	0.495817794	2.241126696	0.025017869	NA	hypothetical protein, conserved	3282	N/A	N/A	N/A	N/A	N/A	N/A
ETH2_0104500	51	33	61	36	29	24	46.99321354	1.108397734	0.451465642	2.455109829	0.014084155	NA	hypothetical protein, conserved	2244	GO:0016021	N/A	N/A	N/A	N/A	integral component of membrane
ETH2_0810200	29	48	17	26	33	6	30.97598781	1.10728739	0.528586908	2.094806689	0.03618818	NA	hypothetical protein, conserved	990	N/A	N/A	N/A	N/A	N/A	N/A
ETH2_0743600	34	84	21	12	30	16	30.22865504	1.093542929	0.547789368	1.996283594	0.045903063	NA	hypothetical protein, conserved	1662	N/A	N/A	N/A	N/A	N/A	N/A
ETH2_1539800	94	53	33	40	78	35	77.70197871	1.085571625	0.409651402	2.649988793	0.008049444	NA	hypothetical protein, conserved	1194	N/A	N/A	N/A	N/A	N/A	N/A
ETH2_1036700	73	15	48	69	67	28	80.37362217	1.075034726	0.362375302	2.966633543	0.003010796	NA	clathrin-associated adaptor complex small chan, putative	510	GO:0030121;GO:0016020	intracellular protein transport;protein transport;vesicle-mediated transport	GO:0006886;GO:0015031;GO:0016192	clathrin adaptor activity	GO:0035615	AP-1 adaptor complex;membrane
ETH2_0600900	52	17	77	46	57	26	64.28252051	1.068718945	0.375546047	2.845773381	0.004430371	NA	WD domain-containing protein	1404	N/A	N/A	N/A	protein binding;transferase activity	GO:0005515;GO:0016740	N/A
ETH2_0725200	49	80	56	104	76	33	102.5991184	1.054838649	0.374596378	2.815933927	0.004863567	NA	protein disulfide isomerase, putative	1461	GO:0005788	N/A	N/A	protein disulfide isomerase activity	GO:0003756	endoplasmic reticulum lumen
ETH2_0703200	296	396	265	117	165	100	195.1955348	1.048381914	0.305404487	3.432765263	0.000597459	0.087931925	integral membrane protein, putative	963	N/A	cellular manganese ion homeostasis	GO:0030026	manganese ion transmembrane transporter activity	GO:0005384	N/A
ETH2_1580400	93	86	122	102	72	41	105.3657242	1.040013886	0.343442449	3.028204258	0.002460117	NA	alanyl-tRNA synthetase, putative	3051	GO:0005737;GO:0005739	alanyl-tRNA aminoacylation;mitochondrial alanyl-tRNA aminoacylation;tRNA aminoacylation	GO:0006419;GO:0070143;GO:0043039	ATP binding;alanine-tRNA ligase activity;aminoacyl-tRNA ligase activity;nucleic acid binding;nucleotide binding;tRNA binding;zinc ion binding	GO:0005524;GO:0004813;GO:0004812;GO:0003676;GO:0000166;GO:0000049;GO:0008270	cytoplasm;mitochondrion
ETH2_0608500	74	38	138	127	107	83	161.8574725	1.039247681	0.336764168	3.085980577	0.002028821	0.141003042	ATP-dependent RNA helicase, putative	1893	N/A	N/A	N/A	ATP binding;RNA helicase activity;nucleic acid binding	GO:0005524;GO:0003724;GO:0003676	N/A
ETH2_0506000	15	36	132	64	53	30	72.26272227	1.029188028	0.395091524	2.604935733	0.009189149	NA	hypothetical protein, conserved	1734	GO:0016021	N/A	N/A	N/A	N/A	integral component of membrane
ETH2_1234300	184	127	280	192	181	109	239.2798218	1.026908098	0.303582901	3.38262825	0.000717957	0.099796087	zinc finger (C3HC4 RING finger) protein, putative	1695	N/A	N/A	N/A	metal ion binding	GO:0046872	N/A
ETH2_1115700	131	111	200	92	141	102	172.9975704	1.018401479	0.327764794	3.107110637	0.001889257	0.136198449	Kinesin motor domain containing protein, putative	2859	N/A	microtubule-based movement	GO:0007018	ATP binding;ATP-dependent microtubule motor activity;microtubule binding	GO:0005524;GO:1990939;GO:0008017	N/A
ETH2_0633100	97	79	71	92	77	23	88.84276976	1.014760867	0.417674412	2.429550002	0.01511758	NA	hypothetical protein, conserved	2118	N/A	N/A	N/A	N/A	N/A	N/A
ETH2_1214900	23	21	76	59	62	34	76.05771743	1.01155767	0.357424289	2.830131304	0.00465289	NA	RIB43A, putative	1122	N/A	N/A	N/A	N/A	N/A	N/A
ETH2_0906800	81	97	90	86	85	30	93.952725	0.99810032	0.345966399	2.884963174	0.003914594	NA	OTU-like cysteine protease, putative	1428	N/A	N/A	N/A	N/A	N/A	N/A
ETH2_0514500	100	74	155	145	133	75	168.6295124	0.964654227	0.277099201	3.481259506	0.000499062	0.083634456	Alpha/beta hydrolase family/Serine hydrolase (FSH1), putative	1689	N/A	N/A	N/A	N/A	N/A	N/A
ETH2_1031000	220	212	249	298	204	146	312.5714933	0.962933908	0.273305598	3.523286444	0.00042623	0.082032965	ATP-dependent RNA helicase, putative	1770	N/A	N/A	N/A	ATP binding;RNA binding;RNA helicase activity;helicase activity;hydrolase activity;nucleic acid binding	GO:0005524;GO:0003723;GO:0003724;GO:0004386;GO:0016787;GO:0003676	N/A
ETH2_1436000	97	48	101	81	113	27	98.49094558	0.946688528	0.421073968	2.248271325	0.024558894	NA	Rrp15p, putative	825	N/A	rRNA processing	GO:0006364	N/A	N/A	N/A
ETH2_0821200	83	70	32	27	40	27	46.47126855	0.94400243	0.47937324	1.969243067	0.048925186	NA	hypothetical protein, conserved	3522	N/A	N/A	N/A	N/A	N/A	N/A
ETH2_0704600	159	91	96	84	113	54	118.7280319	0.942885342	0.308687783	3.054495174	0.002254396	NA	ATP synthase delta (OSCP) subunit, putative	834	N/A	ATP synthesis coupled proton transport	GO:0015986	proton-transporting ATP synthase activity, rotational mechanism	GO:0046933	N/A
ETH2_1033400	1002	1091	888	1029	1006	414	1118.408213	0.930859985	0.237256918	3.923426098	8.73E-05	0.024268998	hypothetical protein, conserved	1362	N/A	N/A	N/A	N/A	N/A	N/A
ETH2_1427600	152	187	410	220	188	192	301.2516211	0.925457101	0.311261789	2.973243534	0.002946705	0.172000979	hypothetical protein, conserved	1266	N/A	N/A	N/A	N/A	N/A	N/A
ETH2_1331900	216	379	368	253	192	138	277.4532617	0.921765801	0.281916218	3.26964446	0.001076827	0.112435548	ribosomal protein L41, putative	318	GO:0005840	translation	GO:0006412	structural constituent of ribosome	GO:0003735	ribosome
ETH2_1257900	50	63	42	42	63	18	55.0122656	0.920367694	0.458159967	2.008834819	0.044554654	NA	Myb-like DNA-binding domain containing protein, putative	4650	N/A	N/A	N/A	N/A	N/A	N/A
ETH2_0804300	144	52	53	53	60	26	63.7663581	0.907441248	0.374777805	2.42127798	0.015466045	NA	ATPase, AAA family domain-containing protein, putative	1788	GO:0005739	mitochondrion organization	GO:0007005	ATP binding;ATP hydrolysis activity	GO:0005524;GO:0016887	mitochondrion
ETH2_1239600	54	7	72	53	95	34	82.75523288	0.899748326	0.373309085	2.410196704	0.015943922	NA	26S protease regulatory subunit 8, putative	1284	GO:0005737	protein catabolic process	GO:0030163	ATP binding;ATP hydrolysis activity;proteasome-activating activity	GO:0005524;GO:0016887;GO:0036402	cytoplasm
ETH2_0408200	48	51	67	68	48	42	75.24692025	0.88439711	0.398351047	2.220145061	0.026408922	NA	1-O-acylceramide synthase, putative	1839	GO:0016021	lipid metabolic process	GO:0006629	O-acyltransferase activity	GO:0008374	integral component of membrane
ETH2_1311300	21	63	62	52	51	40	68.6566619	0.882712298	0.426400946	2.070146201	0.038438655	NA	RNA helicase, putative	2691	N/A	N/A	N/A	ATP binding;nucleic acid binding	GO:0005524;GO:0003676	N/A
ETH2_0531000	60	106	140	107	83	81	131.3247465	0.882340798	0.319678575	2.760087372	0.00577859	NA	hypothetical protein, conserved	996	N/A	N/A	N/A	N/A	N/A	N/A
ETH2_1061200	36	81	34	44	33	21	45.33254054	0.880825814	0.449497175	1.959580312	0.050044864	NA	hypothetical protein, conserved	3198	N/A	N/A	N/A	N/A	N/A	N/A
ETH2_0912700	294	110	170	126	93	80	142.290355	0.879363914	0.312565872	2.813371491	0.004902498	NA	Ankyrin repeat protein, related	2463	N/A	N/A	N/A	palmitoyltransferase activity;protein binding	GO:0016409;GO:0005515	N/A
ETH2_1468500	40	43	61	75	70	22	73.19283714	0.879359728	0.398878057	2.204582864	0.027483379	NA	acetyltransferase domain-containing protein, putative	2613	N/A	N/A	N/A	N-acetyltransferase activity	GO:0008080	N/A
ETH2_1371000	494	878	337	532	489	158	512.9798357	0.876002278	0.32463537	2.69841908	0.006966967	0.281150843	hypothetical protein	1380	N/A	N/A	N/A	N/A	N/A	N/A
ETH2_1585200	81	48	75	75	88	18	77.22891469	0.875635805	0.416128166	2.104245464	0.035357041	NA	CHD5-like protein, putative	1125	GO:0016021	tail-anchored membrane protein insertion into ER membrane	GO:0071816	N/A	N/A	integral component of membrane
ETH2_0612900	44	38	126	88	83	59	107.9289881	0.865948133	0.342325761	2.529602592	0.011419178	NA	proteasome PCI domain-containing protein, putative	1773	GO:0005737;GO:0005852	N/A	N/A	translation initiation factor activity	GO:0003743	cytoplasm;eukaryotic translation initiation factor 3 complex
ETH2_1263800	119	230	144	169	137	79	175.3069783	0.864299304	0.287811909	3.003000485	0.00267332	0.163137726	aspartyl protease, putative	1317	N/A	proteolysis	GO:0006508	aspartic-type endopeptidase activity	GO:0004190	N/A
ETH2_1030900	25	28	42	40	34	28	48.28892361	0.863938141	0.424552951	2.034936134	0.0418573	NA	Tumour suppressor, Mitostatin, putative	1287	N/A	N/A	N/A	N/A	N/A	N/A
ETH2_0303700	91	0	124	108	145	44	128.9274068	0.845563603	0.382042339	2.213271977	0.0268789	NA	geranylgeranyl transferase type II beta subunit, putative	2031	N/A	N/A	N/A	catalytic activity;prenyltransferase activity;protein prenyltransferase activity	GO:0003824;GO:0004659;GO:0008318	N/A
ETH2_1518200	579	395	1424	944	765	717	1156.094268	0.838262067	0.272723884	3.073665766	0.002114462	0.142983336	centromere/microtubule binding protein, putative	1425	N/A	RNA modification;RNA processing;pseudouridine synthesis	GO:0009451;GO:0006396;GO:0001522	RNA binding;pseudouridine synthase activity	GO:0003723;GO:0009982	N/A
ETH2_0700100	1668	1425	1851	1274	1315	883	1608.007607	0.836302039	0.268544928	3.114197851	0.001844458	0.136198449	hypothetical protein, conserved	2817	N/A	N/A	N/A	N/A	N/A	N/A
ETH2_0912500	105	105	71	40	35	37	53.68348714	0.826889613	0.422335634	1.957896864	0.050242116	NA	Flavinator of succinate dehydrogenase, putative	504	N/A	N/A	N/A	N/A	N/A	N/A
ETH2_1480000	120	64	83	64	104	50	98.255445	0.822775232	0.339865632	2.420883888	0.015482822	NA	RNA methyltransferase, RsmE family protein, related	1227	GO:0005737	methylation;rRNA processing	GO:0032259;GO:0006364	methyltransferase activity	GO:0008168	cytoplasm
ETH2_0735900	93	24	115	117	52	58	104.7874128	0.818933925	0.379733783	2.156600126	0.031036835	NA	ankyrin repeat-containing protein, conserved, putative	4071	N/A	N/A	N/A	protein binding	GO:0005515	N/A
ETH2_1235500	215	98	249	190	194	129	234.7492264	0.81469607	0.315172951	2.584917476	0.009740231	0.331640866	hypothetical protein	459	N/A	N/A	N/A	N/A	N/A	N/A
ETH2_1579700	176	150	216	165	195	140	232.3128808	0.811918613	0.306061742	2.65279354	0.007982868	0.307279021	Ubiquitin carboxyl-terminal hydrolase, putative	4122	N/A	protein deubiquitination;ubiquitin-dependent protein catabolic process	GO:0016579;GO:0006511	thiol-dependent deubiquitinase	GO:0004843	N/A
ETH2_1400400	105	65	72	50	59	34	64.40211183	0.806048322	0.369825791	2.179535183	0.029291934	NA	hypothetical protein, conserved,hypothetical protein, conserved	3156	N/A	N/A	N/A	N/A	N/A	N/A
ETH2_1234200	584	345	962	671	700	557	900.1424191	0.805747747	0.248396734	3.243793646	0.001179492	0.112435548	GE19232, related	1680	GO:0005737;GO:0005869	microtubule-based process	GO:0007017	N/A	N/A	cytoplasm;dynactin complex
ETH2_1009100	48	131	85	110	87	53	111.1126523	0.798907162	0.333251261	2.397311743	0.016515865	NA	cell division protein pelota, putative	1275	GO:0005737	RNA surveillance;cell division;nuclear-transcribed mRNA catabolic process, no-go decay;nuclear-transcribed mRNA catabolic process, non-stop decay	GO:0071025;GO:0051301;GO:0070966;GO:0070481	endonuclease activity;metal ion binding	GO:0004519;GO:0046872	cytoplasm
ETH2_0621700	58	197	93	74	67	60	93.47072629	0.792278909	0.35409599	2.237469306	0.025255683	NA	Methyltransferase domain containing protein, putative	1266	N/A	N/A	N/A	N/A	N/A	N/A
ETH2_1046900	34	71	203	109	107	96	145.9161355	0.792118052	0.326908934	2.423054162	0.015390632	0.352768273	nucleolar phosphoprotein p130, putative	708	N/A	N/A	N/A	N/A	N/A	N/A
ETH2_1134400	46	31	84	60	74	34	73.72851443	0.788505502	0.365090374	2.159754292	0.030791696	NA	hypothetical protein, conserved	1431	N/A	N/A	N/A	N/A	N/A	N/A
ETH2_1423400	41	136	36	54	50	31	60.15519264	0.787383807	0.374002189	2.105291974	0.0352659	NA	Conserved hypothetical protein 95/Methyltransferase domain containing protein, putative	1590	N/A	N/A	N/A	N/A	N/A	N/A
ETH2_0703000	616	518	1135	943	782	785	1177.380119	0.778641198	0.264645974	2.942199296	0.003258901	0.177255886	hypothetical protein, conserved	2232	GO:0016021	N/A	N/A	N/A	N/A	integral component of membrane
ETH2_0315700	270	205	247	200	221	120	239.1591881	0.778114648	0.310559014	2.505529105	0.012226834	0.34703145	hypothetical protein, conserved	2832	N/A	N/A	N/A	N/A	N/A	N/A
ETH2_1300200	423	588	366	349	413	255	455.0657895	0.768108858	0.23560028	3.260220483	0.001113256	0.112435548	hypothetical protein, conserved	156	N/A	N/A	N/A	N/A	N/A	N/A
ETH2_1322100	72	159	124	85	115	56	112.2588294	0.767078433	0.33096733	2.317686259	0.020466378	NA	eukaryotic translation initiation factor 2A, putative	1986	N/A	translational initiation	GO:0006413	translation initiation factor activity	GO:0003743	N/A
ETH2_1230200	94	152	103	129	172	68	158.2745792	0.765942406	0.307044346	2.494566063	0.012611125	0.34703145	hypothetical protein, conserved	2577	N/A	N/A	N/A	N/A	N/A	N/A
ETH2_1421500	77	39	60	48	60	26	57.6304072	0.756937402	0.386621481	1.957825521	0.05025049	NA	endonuclease, putative	1791	N/A	N/A	N/A	hydrolase activity;metal ion binding;nucleic acid binding	GO:0016787;GO:0046872;GO:0003676	N/A
ETH2_0913800	253	188	147	174	241	123	235.3854035	0.751279625	0.296186517	2.53650852	0.011196402	0.338370406	hypothetical protein	732	GO:0005634	regulation of transcription, DNA-templated	GO:0006355	DNA-binding transcription factor activity	GO:0003700	nucleus
ETH2_1534800	320	272	618	456	507	245	519.2165217	0.743594662	0.257196717	2.891151451	0.003838331	0.192070082	WW domain containing protein, putative	2427	N/A	N/A	N/A	protein binding	GO:0005515	N/A
ETH2_1340800	1084	1136	2101	1704	1819	986	1951.020725	0.735422336	0.300079919	2.450754912	0.014255698	0.352354235	zinc finger (CCCH type) protein, putative	2004	N/A	N/A	N/A	metal ion binding	GO:0046872	N/A
ETH2_0102600	59	82	114	83	129	93	138.7337468	0.735157093	0.353788888	2.077954167	0.037713581	NA	Rna polymerase ii b3 subunit	1134	N/A	transcription, DNA-templated	GO:0006351	DNA-directed 5'-3' RNA polymerase activity;protein dimerization activity	GO:0003899;GO:0046983	N/A
ETH2_1110100	97	135	213	191	152	63	168.9299145	0.733040415	0.312284029	2.347351601	0.018907403	0.372740529	hypothetical protein, conserved	1248	N/A	N/A	N/A	N/A	N/A	N/A
ETH2_1431300	372	420	317	234	290	225	338.939519	0.721267701	0.293552856	2.457028393	0.014009161	0.352354235	hypothetical protein, conserved	1377	N/A	N/A	N/A	N/A	N/A	N/A
ETH2_1514900	104	291	113	202	171	50	169.8640095	0.712804574	0.358076527	1.990648705	0.046519522	0.504827213	vacuolar protein sorting 18, putative	2970	N/A	N/A	N/A	N/A	N/A	N/A
ETH2_0408700	55	114	131	116	104	42	108.279768	0.710184185	0.344279752	2.062811362	0.039130554	NA	hypothetical protein, conserved	420	N/A	N/A	N/A	N/A	N/A	N/A
ETH2_1592900	494	583	464	399	420	226	446.3044173	0.708549585	0.234819667	3.017420102	0.002549362	0.162953548	pantothenate kinase, putative	2274	N/A	coenzyme A biosynthetic process	GO:0015937	ATP binding;pantothenate kinase activity	GO:0005524;GO:0004594	N/A
ETH2_1303400	121	102	133	159	172	79	171.4923528	0.696229426	0.28430806	2.448855746	0.014331083	0.352354235	Conserved hypothetical ATP binding protein/60s Acidic ribosomal protein, putative	1056	N/A	N/A	N/A	GTP binding;hydrolase activity	GO:0005525;GO:0016787	N/A
ETH2_1127400	1444	1166	1912	1330	1576	855	1607.243076	0.694928545	0.219586657	3.164712075	0.001552365	0.133931616	RNA binding motif-containing protein, putative	699	N/A	N/A	N/A	RNA binding;nucleic acid binding	GO:0003723;GO:0003676	N/A
ETH2_0936300	3836	2891	3382	2762	2925	1486	3024.197145	0.693149046	0.208842664	3.319001167	0.000903401	0.107312014	hypothetical protein, conserved	1560	N/A	N/A	N/A	N/A	N/A	N/A
ETH2_1341100	315	128	623	461	372	332	516.7832275	0.690377405	0.276862964	2.493570813	0.012646536	0.34703145	DnaJ domain-containing protein, putative	2001	N/A	'de novo' cotranslational protein folding;regulation of translational fidelity	GO:0051083;GO:0006450	Hsp70 protein binding;ribosome binding	GO:0030544;GO:0043022	N/A
ETH2_0633800	464	382	406	284	368	252	397.750347	0.688181512	0.265868272	2.588430378	0.009641443	0.331640866	Ankyrin repeats (many copies)/Ankyrin repeats (3 copies)/Ankyrin repeat, putative	1617	N/A	N/A	N/A	protein binding	GO:0005515	N/A
ETH2_0531600	256	121	200	211	236	92	221.0707172	0.681738932	0.289179235	2.357496149	0.018398646	0.372740529	hypothetical protein, conserved	2190	N/A	N/A	N/A	N/A	N/A	N/A
ETH2_1456100	3148	3424	590	711	793	746	1021.296609	0.679341747	0.281818087	2.410568303	0.015927689	0.352768273	hypothetical protein	501	N/A	N/A	N/A	N/A	N/A	N/A
ETH2_0508500	786	640	1419	1251	1181	1087	1574.636935	0.676152113	0.255850409	2.642763461	0.008223246	0.311735784	hypothetical protein, conserved	1161	N/A	N/A	N/A	L-ascorbic acid binding;iron ion binding;oxidoreductase activity, acting on paired donors, with incorporation or reduction of molecular oxygen	GO:0031418;GO:0005506;GO:0016705	N/A
ETH2_1548900	496	650	1572	937	954	670	1111.005508	0.675010858	0.263969165	2.55715799	0.010553128	0.335620724	hypothetical protein, conserved	1464	N/A	N/A	N/A	protein binding	GO:0005515	N/A
ETH2_1422900	43	125	145	111	119	71	128.32121	0.67431818	0.311413796	2.165344596	0.030361306	NA	TBC domain-containing protein, putative	1422	N/A	N/A	N/A	N/A	N/A	N/A
ETH2_1140300	87	229	107	82	106	61	106.4038689	0.672937065	0.324403743	2.074381323	0.038043911	NA	hypothetical protein, conserved	1011	N/A	N/A	N/A	N/A	N/A	N/A
ETH2_1129500	788	935	1355	1069	1037	910	1338.11174	0.667121434	0.28637074	2.329572619	0.019828751	0.381627187	hypothetical protein, conserved	3090	N/A	N/A	N/A	N/A	N/A	N/A
ETH2_1000100	1659	1468	3362	2569	2980	1765	3110.940591	0.661742305	0.222638583	2.972271453	0.002956052	0.172000979	Methyltransferase domain/RNA cap guanine-N2 methyltransferase, putative	2820	N/A	7-methylguanosine RNA capping;RNA methylation	GO:0009452;GO:0001510	methyltransferase activity	GO:0008168	N/A
ETH2_0304400	135	52	141	126	116	97	148.3669778	0.661689666	0.327294631	2.021694224	0.043207951	0.494046911	hypothetical protein, conserved	2787	GO:0016021	N/A	N/A	N/A	N/A	integral component of membrane
ETH2_1427000	467	333	333	502	579	263	554.4767148	0.660032672	0.246413093	2.678561695	0.007393911	0.289055707	Ring finger domain/Zinc finger, C3HC4 type (RING finger)/zinc-RING finger domain containing protein, putative	2517	N/A	N/A	N/A	N/A	N/A	N/A
ETH2_1248100	90	222	168	272	323	89	269.2027955	0.653036954	0.310073219	2.106073387	0.035197978	0.464583996	ADP-ribosylation factor family, putative	1290	N/A	N/A	N/A	GTP binding;GTPase activity	GO:0005525;GO:0003924	N/A
ETH2_0405300	552	372	619	508	595	282	570.9060317	0.64728002	0.231803377	2.792366648	0.005232403	0.243791148	thioredoxin reductase, putative	1755	N/A	cell redox homeostasis	GO:0045454	flavin adenine dinucleotide binding;oxidoreductase activity;oxidoreductase activity, acting on a sulfur group of donors, NAD(P) as acceptor;thioredoxin-disulfide reductase activity	GO:0050660;GO:0016491;GO:0016668;GO:0004791	N/A
ETH2_0814800	1414	1056	1997	1273	1161	997	1498.253855	0.645833161	0.24517005	2.63422535	0.00843295	0.314914036	ubiquinol-cytochrome C family reductase UQCRX/QCR9-like, putative	387	GO:0005750	mitochondrial electron transport, ubiquinol to cytochrome c	GO:0006122	N/A	N/A	mitochondrial respiratory chain complex III
ETH2_1417300	108	146	116	98	95	59	105.8610903	0.644086183	0.324484296	1.984953324	0.047149665	NA	H+-translocating inorganic pyrophosphatase TVP, putative	1437	N/A	N/A	N/A	nucleic acid binding	GO:0003676	N/A
ETH2_1224200	475	457	735	610	564	339	631.4154795	0.639660711	0.254882028	2.509634426	0.012085621	0.34703145	farnesyl pyrophosphate synthetase, putative	1758	N/A	isoprenoid biosynthetic process	GO:0008299	transferase activity, transferring alkyl or aryl (other than methyl) groups	GO:0016765	N/A
ETH2_1365100	578	614	124	155	169	127	194.5476262	0.638788312	0.281018421	2.273118995	0.02301901	0.39447646	hypothetical protein, conserved	204	N/A	N/A	N/A	N/A	N/A	N/A
ETH2_1551100	860	1055	569	864	927	295	821.2015592	0.637849064	0.270047838	2.361985449	0.018177356	0.372740529	hypothetical protein, conserved	2016	N/A	N/A	N/A	N/A	N/A	N/A
ETH2_0401900	125	114	169	117	142	95	151.3267696	0.636817981	0.319808117	1.991250214	0.046453386	0.504827213	tubulin beta chain	1350	GO:0005737;GO:0005874	microtubule-based process	GO:0007017	GTP binding;GTPase activity;structural constituent of cytoskeleton	GO:0005525;GO:0003924;GO:0005200	cytoplasm;microtubule
ETH2_1000200	893	702	2420	1955	1965	1497	2333.78485	0.635684323	0.270092911	2.35357648	0.018593782	0.372740529	heat shock protein 90, putative	2325	N/A	protein folding	GO:0006457	ATP binding;ATP hydrolysis activity;unfolded protein binding	GO:0005524;GO:0016887;GO:0051082	N/A
ETH2_0525900	333	487	696	594	615	504	744.6525177	0.633121814	0.24520299	2.582031374	0.009822066	0.331640866	LCCL domain-containing protein, putative	3228	N/A	N/A	N/A	N/A	N/A	N/A
ETH2_0528800	1235	1120	3303	3321	2910	2740	3935.733689	0.632876583	0.247464497	2.557443953	0.010544455	0.335620724	hypothetical protein, conserved	657	N/A	N/A	N/A	N/A	N/A	N/A
ETH2_0626900	425	504	204	188	246	129	234.159685	0.63184782	0.261563683	2.415655771	0.015706902	0.352768273	Glyoxylate reductase/hydroxypyruvate reductase-like, related	1122	N/A	N/A	N/A	NAD binding	GO:0051287	N/A
ETH2_1370000	148	182	354	510	424	170	437.0699573	0.623434846	0.265365252	2.349346201	0.018806412	0.372740529	mitochondrial alternative NADH dehydrogenase 1, putative	2061	N/A	NADH oxidation	GO:0006116	NADH dehydrogenase activity;oxidoreductase activity	GO:0003954;GO:0016491	N/A
ETH2_0405800	139	129	224	368	412	125	353.4345781	0.622662901	0.306694034	2.030241321	0.042332016	0.494046911	ankyrin repeat-containing protein, putative	1620	N/A	N/A	N/A	protein binding	GO:0005515	N/A
ETH2_1022500	4694	3298	2340	2652	2916	1668	3003.519236	0.620347058	0.23834742	2.602700954	0.009249259	0.331640866	hypothetical protein, conserved	564	N/A	N/A	N/A	N/A	N/A	N/A
ETH2_1560400	302	272	759	502	377	463	600.0087989	0.620071036	0.306936433	2.020193661	0.043363304	0.494046911	LOC496282 protein, related	1212	N/A	protein maturation by [4Fe-4S] cluster transfer	GO:0106035	N/A	N/A	N/A
ETH2_1350300	680	474	1617	1323	1228	852	1432.543628	0.619827801	0.24985113	2.480788461	0.013109215	0.352354235	hypothetical protein, conserved	2115	GO:0005730	ribosomal large subunit biogenesis	GO:0042273	protein binding	GO:0005515	nucleolus
ETH2_1217600	1755	1769	4750	3557	3822	2650	4239.528924	0.61011928	0.251351904	2.427350943	0.015209535	0.352354235	LOC495068 protein, related	1713	N/A	N/A	N/A	RNA binding;nucleic acid binding	GO:0003723;GO:0003676	N/A
ETH2_1425200	612	512	1160	805	870	781	1073.708112	0.609331218	0.284472943	2.14196546	0.032196262	0.447116071	hypothetical protein, conserved	1722	N/A	N/A	N/A	N/A	N/A	N/A
ETH2_1046500	419	329	571	352	406	208	395.2253399	0.60904263	0.270811405	2.248954878	0.024515367	0.400898354	SJCHGC09143 protein, related	1191	N/A	N/A	N/A	N/A	N/A	N/A
ETH2_1235600	260	181	408	379	440	257	446.4744707	0.607454971	0.240360397	2.527267298	0.011495397	0.338370406	WD-repeat protein, putative	1029	N/A	N/A	N/A	N/A	N/A	N/A
ETH2_0922800	2219	1960	960	1001	1151	1022	1387.848179	0.604948574	0.260385048	2.32328461	0.020163868	0.385114488	RNA methylase, putative	645	N/A	N/A	N/A	protein-lysine N-methyltransferase activity	GO:0016279	N/A
ETH2_0818900	5	69	130	124	101	68	121.1739869	0.60493989	0.307223517	1.969054637	0.048946817	NA	Phytanoyl-CoA dioxygenase (PhyH), putative	1887	N/A	N/A	N/A	N/A	N/A	N/A
ETH2_0826700	554	721	822	546	494	361	588.8382399	0.60480022	0.264267013	2.288595206	0.022102883	0.39447646	WD-repeat protein, putative	1929	N/A	N/A	N/A	protein binding	GO:0005515	N/A
ETH2_1328000	621	535	591	385	489	338	514.5133518	0.601277211	0.280170842	2.146109166	0.03186427	0.447116071	Micronemal protein 8, related	2322	N/A	N/A	N/A	N/A	N/A	N/A
ETH2_1436900	263	199	169	260	226	128	249.3788056	0.59999266	0.27146511	2.210201748	0.027091164	0.418407973	Kinase binding protein CGI-121, putative	1146	GO:0005634	N/A	N/A	N/A	N/A	nucleus
ETH2_1200500	260	230	310	209	318	182	295.8927635	0.599081975	0.279929567	2.140116818	0.032345327	0.447116071	ATP-dependent nucleolar RNA helicase, putative	2421	N/A	N/A	N/A	ATP binding;helicase activity;hydrolase activity;nucleic acid binding	GO:0005524;GO:0004386;GO:0016787;GO:0003676	N/A
ETH2_0527400	122	164	148	173	147	81	161.983526	0.595774002	0.295296745	2.017543408	0.043638836	0.494046911	hypothetical protein, conserved	870	N/A	N/A	N/A	N/A	N/A	N/A
ETH2_1037700	699	398	520	365	408	319	465.1801226	0.588898264	0.267719619	2.199682884	0.027829402	0.427172784	hypothetical protein, conserved	2496	N/A	N/A	N/A	N/A	N/A	N/A
ETH2_0639500	398	341	423	561	619	227	550.4062089	0.588836606	0.258734451	2.27583379	0.022855959	0.39447646	saccharopine dehydrogenase, putative	1323	N/A	N/A	N/A	oxidoreductase activity	GO:0016491	N/A
ETH2_1472700	425	574	471	356	443	246	429.1153944	0.587650147	0.277326708	2.118981438	0.034092036	0.455471104	WD-40 repeat-containing protein, putative	1692	N/A	N/A	N/A	protein binding	GO:0005515	N/A
ETH2_0643100	217	288	505	426	429	306	485.4756445	0.585546368	0.259729282	2.254448795	0.024167949	0.399947247	glutamyl-tRNA synthetase, putative	2346	GO:0005737	glutamyl-tRNA aminoacylation;tRNA aminoacylation;tRNA aminoacylation for protein translation;translation	GO:0006424;GO:0043039;GO:0006418;GO:0006412	ATP binding;aminoacyl-tRNA ligase activity;glutamate-tRNA ligase activity;nucleotide binding	GO:0005524;GO:0004812;GO:0004818;GO:0000166	cytoplasm
ETH2_0841000	942	944	1969	1776	1800	1099	1918.394314	0.583893076	0.279330417	2.090331162	0.036588062	0.474317776	tRNA-splicing endonuclease positive effector protein, putative	3573	N/A	N/A	N/A	endonuclease activity;helicase activity	GO:0004519;GO:0004386	N/A
ETH2_0207500	2215	3029	3574	3488	3874	1673	3579.564017	0.582350334	0.22786244	2.555710078	0.010597137	0.335620724	hypothetical protein, conserved	2580	N/A	N/A	N/A	N/A	N/A	N/A
ETH2_0849100	32981	22745	46085	35146	36302	24267	39725.92114	0.582270426	0.244789834	2.378654443	0.017375956	0.367493014	hypothetical protein, conserved	2250	GO:0016021	N/A	N/A	N/A	N/A	integral component of membrane
ETH2_1003000	514	362	272	615	544	249	554.1457302	0.574667392	0.251896851	2.281359968	0.022527155	0.39447646	hypothetical protein, conserved	1692	N/A	N/A	N/A	N/A	N/A	N/A
ETH2_1315800	429	496	788	725	619	449	740.5255748	0.573032017	0.262636169	2.181847307	0.029120804	0.433691971	hypothetical protein, conserved	1431	N/A	N/A	N/A	N/A	N/A	N/A
ETH2_1506100	676	628	514	712	783	377	746.900401	0.571544826	0.221712444	2.577865343	0.009941273	0.331640866	hypothetical protein	4191	N/A	N/A	N/A	N/A	N/A	N/A
ETH2_1020900	356	285	490	293	414	227	381.6496962	0.566225072	0.273320114	2.071655329	0.038297596	0.474655668	prolyl-tRNA synthetase, putative	2145	GO:0005737	prolyl-tRNA aminoacylation;tRNA aminoacylation for protein translation	GO:0006433;GO:0006418	ATP binding;aminoacyl-tRNA editing activity;aminoacyl-tRNA ligase activity;nucleotide binding;proline-tRNA ligase activity	GO:0005524;GO:0002161;GO:0004812;GO:0000166;GO:0004827	cytoplasm
ETH2_0845700	383	529	980	754	683	578	848.0830403	0.563071252	0.272519973	2.066165079	0.038812895	0.474655668	TPR repeat/Tetratricopeptide repeat, putative	2022	GO:0016021	N/A	N/A	protein binding	GO:0005515	integral component of membrane
ETH2_1200200	158	24	331	203	219	154	238.5341669	0.560415953	0.266928886	2.099495346	0.035773258	0.468610946	ubiquitin-conjugating enzyme domain-containing protein, putative	1101	N/A	N/A	N/A	N/A	N/A	N/A
ETH2_1576700	353	211	613	510	661	357	618.6831201	0.557637804	0.276274043	2.018422717	0.043547255	0.494046911	hypothetical protein, conserved	2475	N/A	N/A	N/A	N/A	N/A	N/A
ETH2_0912300	505	441	369	335	301	209	345.4083124	0.554214537	0.265563052	2.086941432	0.036893429	0.474655668	leucine carboxyl methyltransferase, putative	1794	N/A	methylation	GO:0032259	methyltransferase activity	GO:0008168	N/A
ETH2_1548600	391	110	425	309	286	207	329.9985929	0.553953705	0.274258366	2.019824274	0.043401618	0.494046911	GTP-binding protein EngA, putative	1941	N/A	N/A	N/A	GTP binding	GO:0005525	N/A
ETH2_1587500	227	140	206	224	195	123	218.5620936	0.552179909	0.269125293	2.05175776	0.04019321	0.483477943	hypothetical protein, conserved	2883	GO:0016021	N/A	N/A	N/A	N/A	integral component of membrane
ETH2_1212700	328	250	557	392	426	269	443.3980622	0.551408432	0.255749326	2.156050384	0.031079731	0.441113237	MORN repeat-containing protein, putative	1173	N/A	N/A	N/A	N/A	N/A	N/A
ETH2_1360200	161	101	189	250	232	138	248.7064779	0.546654715	0.265193131	2.061345679	0.039270073	0.474655668	ubiquitin carboxyl-terminal hydrolase, putative	1668	GO:0005681	mRNA processing;protein deubiquitination;spliceosomal complex assembly	GO:0006397;GO:0016579;GO:0000245	thiol-dependent deubiquitinase;zinc ion binding	GO:0004843;GO:0008270	spliceosomal complex
ETH2_0813100	458	362	546	418	495	383	542.1434123	0.540028676	0.270555912	1.995996581	0.045934295	0.504827213	ATP-binding cassette sub-family F member 1, putative	2289	N/A	N/A	N/A	ATP binding;ATPase-coupled transmembrane transporter activity	GO:0005524;GO:0042626	N/A
ETH2_0808700	539	560	610	601	659	298	609.3970612	0.538725384	0.260961417	2.064387103	0.038981028	0.474655668	Rab-GTPase-TBC domain containing protein, putative	3708	N/A	N/A	N/A	N/A	N/A	N/A
ETH2_1032600	1124	856	666	899	1061	485	959.3986141	0.537981813	0.238490739	2.255776532	0.02408463	0.399947247	Leucine-rich repeat/Leucine rich repeat, putative	765	N/A	mRNA splicing, via spliceosome	GO:0000398	U2 snRNA binding;protein binding	GO:0030620;GO:0005515	N/A
ETH2_1263200	446	241	775	669	582	508	732.777646	0.534900123	0.271377566	1.971055056	0.048717579	0.51766149	Uncharacterised conserved protein (DUF2361), putative	1206	N/A	rRNA processing	GO:0006364	N/A	N/A	N/A
ETH2_1223300	1312	1138	1067	778	789	593	890.519872	0.533814519	0.253578165	2.105128091	0.03528016	0.464583996	programmed cell death protein, putative	1047	GO:0005737	N/A	N/A	N/A	N/A	cytoplasm
ETH2_1441700	269	219	250	423	412	157	378.9320215	0.533580384	0.265091697	2.012814396	0.044134159	0.495775544	HIT zinc finger containing protein, putative	1407	N/A	N/A	N/A	metal ion binding	GO:0046872	N/A
ETH2_1416200	541	437	465	281	362	243	364.3035837	0.533272586	0.261931223	2.035925995	0.041757787	0.490506964	NAD-dependent deacetylase, putative	909	N/A	N/A	N/A	NAD+ binding;transferase activity	GO:0070403;GO:0016740	N/A
ETH2_1506900	796	901	998	1191	1216	544	1145.349473	0.531482566	0.218219711	2.43553877	0.014869631	0.352354235	cell differentiation protein rcd1, putative	1302	GO:0030014	mRNA catabolic process	GO:0006402	N/A	N/A	CCR4-NOT complex
ETH2_0710000	840	1392	1539	1965	1792	607	1635.396771	0.521076783	0.263048326	1.980916555	0.047600632	0.513348197	formin binding protein, putative	1761	N/A	mRNA cis splicing, via spliceosome	GO:0045292	protein binding	GO:0005515	N/A
ETH2_0315000	347	421	574	434	513	327	514.3586667	0.513333291	0.252126617	2.036013873	0.041748962	0.490506964	DnaJ domain-containing protein, putative	1440	N/A	N/A	N/A	N/A	N/A	N/A
ETH2_1338200	515	832	605	780	878	382	785.1311494	0.507695914	0.238313782	2.130367408	0.033141292	0.45064953	hypothetical protein, conserved	1206	N/A	N/A	N/A	N/A	N/A	N/A
ETH2_1149900	2840	2230	1811	2021	2299	1360	2263.208202	0.507628095	0.20841125	2.435703901	0.014862845	0.352354235	dual specificity protein phosphatase, catalytic domain-containing protein, putative	1422	N/A	dephosphorylation;protein dephosphorylation	GO:0016311;GO:0006470	phosphatase activity;protein tyrosine/serine/threonine phosphatase activity	GO:0016791;GO:0008138	N/A
ETH2_0403800	522	415	693	864	960	399	848.3716305	0.499496241	0.225963569	2.210516691	0.027069323	0.418407973	U2 small nuclear ribonucleoprotein auxiliary factor U2AF, putative	2283	N/A	N/A	N/A	nucleic acid binding	GO:0003676	N/A
ETH2_1534600	543	495	811	656	656	466	716.3103548	0.497151076	0.239896805	2.072353883	0.038232451	0.474655668	SURF1 family, putative	1551	GO:0016021;GO:0016020;GO:0005743	N/A	N/A	N/A	N/A	integral component of membrane;membrane;mitochondrial inner membrane
ETH2_1427900	423	527	540	509	483	320	520.5815783	0.487162529	0.249259201	1.954441512	0.050649025	0.522943327	hypothetical protein, conserved	1533	N/A	N/A	N/A	N/A	N/A	N/A
ETH2_1549900	1521	1307	1928	1560	1783	1081	1753.562216	0.486855012	0.217782735	2.235507841	0.025384027	0.410240159	Telomere stability and silencing/Telomere stability C-terminal, putative	1704	GO:0005634	cell cycle	GO:0007049	N/A	N/A	nucleus
ETH2_0414800	423	680	650	883	796	367	777.2463202	0.484781882	0.233380552	2.077216281	0.037781602	0.474655668	Pre-mRNA splicing factor, putative	1434	N/A	N/A	N/A	N/A	N/A	N/A
ETH2_1333700	707	593	525	744	732	302	670.1675151	0.482045472	0.23861862	2.02015028	0.043367802	0.494046911	hypothetical protein, conserved	1548	N/A	N/A	N/A	N/A	N/A	N/A
ETH2_0105500	408	266	297	395	413	189	380.5676527	0.480968746	0.239013877	2.012304691	0.044187828	0.495775544	Collagen triple helix repeat (20 copies), putative	672	N/A	N/A	N/A	N/A	N/A	N/A
ETH2_1477800	2005	1776	2311	5026	5044	2335	3447.425979	-0.421233733	0.210948298	-1.996857701	0.045840643	0.504827213	Major Facilitator Superfamily, putative	1794	N/A	transmembrane transport	GO:0055085	transmembrane transporter activity	GO:0022857	N/A
ETH2_1123500	1529	1364	1733	2783	2847	1388	1959.086621	-0.427501497	0.214842327	-1.989838331	0.046608747	0.504827213	RNA polymerase Rpb6, putative	432	N/A	transcription, DNA-templated	GO:0006351	DNA binding;DNA-directed 5'-3' RNA polymerase activity	GO:0003677;GO:0003899	N/A
ETH2_1477500	22364	20910	12028	14886	17435	11107	12524.56544	-0.445988167	0.223549925	-1.995027139	0.04603992	0.504827213	hypothetical protein	732	N/A	N/A	N/A	N/A	N/A	N/A
ETH2_0207600	1857	1389	992	1959	2252	1548	1671.056013	-0.454221982	0.224302615	-2.025040953	0.042863159	0.494046911	hypothetical protein	795	N/A	N/A	N/A	N/A	N/A	N/A
ETH2_0200800	636	993	617	845	810	536	625.7355201	-0.457180877	0.227538072	-2.009250023	0.044510625	0.497167786	Phosphatidylinositol 3-and 4-kinase, related	3903	N/A	phosphatidylinositol phosphate biosynthetic process;phosphatidylinositol-mediated signaling	GO:0046854;GO:0048015	kinase activity	GO:0016301	N/A
ETH2_0308800	2125	1978	2011	2960	2975	2057	2293.669246	-0.469446588	0.217208319	-2.161273521	0.030674217	0.441113237	hypothetical protein, conserved	1011	N/A	N/A	N/A	N/A	N/A	N/A
ETH2_0743400	11209	9310	18602	31115	32226	25419	25933.52925	-0.472542727	0.230792665	-2.047477229	0.04061125	0.486169131	hypothetical protein, conserved	1764	N/A	N/A	N/A	N/A	N/A	N/A
ETH2_0849800	2827	3454	1465	2141	2030	1742	1735.814326	-0.475455149	0.2413369	-1.970088907	0.048828182	0.51766149	Phosphatidylethanolamine-binding protein, putative	819	N/A	N/A	N/A	N/A	N/A	N/A
ETH2_0303600	6980	8821	6011	6855	6683	4776	5248.728231	-0.482714054	0.220162273	-2.192537561	0.028340714	0.429748282	hypothetical protein	417	N/A	N/A	N/A	N/A	N/A	N/A
ETH2_0703800	131754	130384	149744	195769	191235	175027	166333.7286	-0.484777019	0.245826592	-1.972028391	0.048606366	0.51766149	hypothetical protein, conserved	732	GO:0016021	N/A	N/A	N/A	N/A	integral component of membrane
ETH2_0704100	2946	2489	2942	6340	6966	2868	4364.818816	-0.493445439	0.216736888	-2.276702615	0.02280399	0.39447646	hypothetical protein, conserved	390	N/A	N/A	N/A	N/A	N/A	N/A
ETH2_0538800	325	390	375	788	729	323	496.6878539	-0.495006751	0.242222826	-2.043600755	0.040993005	0.488402369	hypothetical protein	375	GO:0016020	autophagy	GO:0006914	N/A	N/A	membrane
ETH2_0414600	1467	1404	885	1275	1452	894	1023.241959	-0.495716905	0.215528283	-2.300008601	0.021447733	0.39447646	hypothetical protein, conserved	753	N/A	N/A	N/A	N/A	N/A	N/A
ETH2_0420500	563	546	747	1193	1083	617	799.9514081	-0.498969268	0.221142107	-2.256328634	0.024050057	0.399947247	3',5'-cyclic phosphodiesterase, putative	2322	N/A	signal transduction	GO:0007165	3',5'-cyclic-nucleotide phosphodiesterase activity	GO:0004114	N/A
ETH2_1140800	388	276	252	485	465	213	314.5416262	-0.505670368	0.258781715	-1.954042112	0.050696237	0.522943327	hypothetical protein, conserved	636	GO:0016021	N/A	N/A	N/A	N/A	integral component of membrane
ETH2_1537600	2715	2742	1902	2589	2491	2038	2059.032958	-0.508070364	0.244141016	-2.081052881	0.037429066	0.474655668	hypothetical protein, conserved	903	GO:0016021	N/A	N/A	N/A	N/A	integral component of membrane
ETH2_1564100	813	527	466	893	885	718	721.9603804	-0.509508931	0.244603266	-2.083001341	0.037251101	0.474655668	cyclophilin, putative	498	N/A	protein peptidyl-prolyl isomerization	GO:0000413	peptidyl-prolyl cis-trans isomerase activity	GO:0003755	N/A
ETH2_0518100	4242	4063	1704	2671	2858	1746	2038.968843	-0.510216658	0.216367274	-2.358104565	0.018368518	0.372740529	Fe-S cluster assembly protein DRE2, related	921	GO:0005737	iron-sulfur cluster assembly	GO:0016226	iron-sulfur cluster binding	GO:0051536	cytoplasm
ETH2_0914500	977	642	979	1657	1818	897	1196.449567	-0.512020307	0.221134786	-2.315421813	0.020589859	0.390271417	WD domain, G-beta repeat, putative	1281	N/A	N/A	N/A	protein binding	GO:0005515	N/A
ETH2_0727700	7600	5938	6504	9869	11000	5484	7219.891623	-0.514182288	0.198411936	-2.591488693	0.009556168	0.331640866	hypothetical protein	936	N/A	N/A	N/A	N/A	N/A	N/A
ETH2_0908600	1341	1407	1627	1520	1522	1112	1184.542292	-0.514803095	0.226260884	-2.275263342	0.022890137	0.39447646	hypothetical protein, conserved	306	N/A	N/A	N/A	N/A	N/A	N/A
ETH2_1432500	9067	8889	6558	8433	8777	7509	7213.090531	-0.515468641	0.241352646	-2.135748874	0.032699888	0.44953363	hypothetical protein, conserved	687	N/A	N/A	N/A	N/A	N/A	N/A
ETH2_1549800	38351	38126	31454	37476	39559	33311	32125.74722	-0.519193468	0.245200751	-2.117422011	0.034224048	0.455471104	hypothetical protein, conserved	546	N/A	N/A	N/A	N/A	N/A	N/A
ETH2_0903900	4763	4369	3139	3532	3754	2942	2948.543406	-0.520962436	0.230643967	-2.258729948	0.023900188	0.399947247	hypothetical protein, conserved	414	N/A	N/A	N/A	N/A	N/A	N/A
ETH2_1327300	2170	1169	5040	6625	6523	5637	5460.244179	-0.521892972	0.238292477	-2.19013616	0.028514363	0.429776732	N-terminal domain of CBF1 interacting co-repressor CIR, putative	756	N/A	N/A	N/A	N/A	N/A	N/A
ETH2_0612100	3095	2827	2916	4419	4364	3798	3659.345354	-0.523432836	0.24272424	-2.15649181	0.031045283	0.441113237	myosin light chain TgMLC1, putative	594	N/A	N/A	N/A	N/A	N/A	N/A
ETH2_1434800	3336	2579	3745	5629	5638	4776	4649.92478	-0.526237512	0.239834564	-2.19416878	0.028223278	0.429748282	zinc finger protein, putative	741	N/A	N/A	N/A	nucleic acid binding;zinc ion binding	GO:0003676;GO:0008270	N/A
ETH2_1532300	24838	26490	12428	17225	19566	17120	15812.43828	-0.526683386	0.251612552	-2.093231765	0.03632847	0.473405381	hypothetical protein, conserved	363	N/A	N/A	N/A	N/A	N/A	N/A
ETH2_0315300	293	181	270	341	404	209	262.3737746	-0.527097149	0.268531765	-1.962885652	0.049659462	0.522050314	hypothetical protein, conserved	7497	N/A	N/A	N/A	N/A	N/A	N/A
ETH2_0844100	204	348	315	592	595	210	366.7411813	-0.528811518	0.269147104	-1.964767626	0.049441139	0.521948224	hypothetical protein, conserved	720	N/A	N/A	N/A	N/A	N/A	N/A
ETH2_0631900	456	347	243	414	381	332	325.2775327	-0.530587869	0.271468082	-1.954512905	0.05064059	0.522943327	SAG family member (sag16)	807	N/A	N/A	N/A	N/A	N/A	N/A
ETH2_1503700	498	533	708	969	966	539	678.765153	-0.53493324	0.219045781	-2.442107022	0.014601817	0.352354235	Subtilisin-like protein, related	1974	N/A	proteolysis	GO:0006508	serine-type endopeptidase activity;serine-type peptidase activity	GO:0004252;GO:0008236	N/A
ETH2_0303100	202545	192297	191872	266213	270195	234920	223941.8014	-0.535806379	0.240263877	-2.230074642	0.025742488	0.410240159	Sialic-acid binding micronemal adhesive repeat, putative	456	N/A	N/A	N/A	N/A	N/A	N/A
ETH2_1478700	146	262	143	339	368	148	227.5470092	-0.53591426	0.270994585	-1.977582908	0.047975779	0.515173387	Phosphomethylpyrimidine kinase, putative	1245	N/A	pyridoxal 5'-phosphate salvage	GO:0009443	pyridoxal kinase activity	GO:0008478	N/A
ETH2_0415800	1478	1557	2484	3678	3811	1679	2452.275782	-0.540330313	0.216236171	-2.498797085	0.012461564	0.34703145	LysM domain containing protein, putative	1671	N/A	N/A	N/A	N/A	N/A	N/A
ETH2_0845200	9008	11972	1890	3043	3915	3628	3139.76435	-0.54033308	0.276394527	-1.954934079	0.050590852	0.522943327	haloacid dehalogenase-like hydrolase domain-containing protein, putative	885	N/A	rRNA processing	GO:0006364	metalloendopeptidase activity	GO:0004222	N/A
ETH2_1144800	40771	47608	15381	24508	26003	23687	21709.83248	-0.540393948	0.250828286	-2.154437831	0.031205852	0.441113237	SNARE associated Golgi protein, putative	909	GO:0016021	N/A	N/A	N/A	N/A	integral component of membrane
ETH2_0601500	3332	3107	5456	4486	4253	3160	3363.241803	-0.542761898	0.223367826	-2.429901871	0.015102911	0.352354235	Thioredoxin-like, putative	651	N/A	N/A	N/A	N/A	N/A	N/A
ETH2_1132300	926	903	432	523	581	317	389.7628648	-0.54525533	0.237790382	-2.293008342	0.021847525	0.39447646	tricarboxylate carrier, putative	1014	GO:0016020	ion transport;transmembrane transport	GO:0006811;GO:0055085	ion transmembrane transporter activity	GO:0015075	membrane
ETH2_0644900	1729	1303	3541	4427	4055	3535	3457.808966	-0.54561118	0.24114421	-2.262592911	0.023660796	0.399947247	acyl-CoA dehydrogenase, putative	1230	N/A	fatty acid beta-oxidation	GO:0006635	acyl-CoA dehydrogenase activity;flavin adenine dinucleotide binding;oxidoreductase activity, acting on the CH-CH group of donors	GO:0003995;GO:0050660;GO:0016627	N/A
ETH2_1208900	427	407	442	871	841	318	531.9342024	-0.551178064	0.270721533	-2.035959451	0.041754427	0.490506964	PRP38 family domain-containing protein, putative	1941	GO:0005681	RNA splicing;mRNA processing	GO:0008380;GO:0006397	N/A	N/A	spliceosomal complex
ETH2_1456900	5658	4707	8242	9177	8741	7171	7167.963054	-0.551384973	0.257131856	-2.144366639	0.032003521	0.447116071	14-3-3 protein	834	N/A	N/A	N/A	N/A	N/A	N/A
ETH2_0844000	718	780	368	718	773	483	548.3703624	-0.551806539	0.226940742	-2.43150055	0.015036426	0.352354235	major sperm protein domain-containing protein, putative	738	GO:0005789	N/A	N/A	N/A	N/A	endoplasmic reticulum membrane
ETH2_1053200	1911	1372	2657	3992	3958	3434	3282.243439	-0.553803941	0.240597306	-2.301787789	0.021347143	0.39447646	AP-5 complex subunit sigma-1, putative	732	GO:0030119	double-strand break repair via homologous recombination;endosomal transport	GO:0000724;GO:0016197	N/A	N/A	AP-type membrane coat adaptor complex
ETH2_1041500	99274	106449	35062	57218	61815	58379	51961.90488	-0.558537273	0.259248208	-2.15444989	0.031204908	0.441113237	hypothetical protein, conserved	687	N/A	N/A	N/A	N/A	N/A	N/A
ETH2_1056300	3368	2982	1993	1994	2239	1761	1715.436634	-0.559319963	0.238621112	-2.3439668	0.01907987	0.372740529	hypothetical protein, conserved	612	N/A	N/A	N/A	N/A	N/A	N/A
ETH2_0845800	14495	12101	30873	40311	36685	28835	29884.7978	-0.563243104	0.226167259	-2.490383036	0.012760549	0.34703145	phospholipase/carboxylesterase, putative	735	N/A	N/A	N/A	hydrolase activity	GO:0016787	N/A
ETH2_1119300	73592	76128	49263	88640	81834	69664	68548.32645	-0.565035401	0.234409696	-2.410460876	0.01593238	0.352768273	PAP2 superfamily, putative	1041	N/A	phospholipid metabolic process	GO:0006644	lipid phosphatase activity	GO:0042577	N/A
ETH2_1218700	1527	1344	5586	5714	5233	4686	4488.883548	-0.566054666	0.253622388	-2.231879722	0.025622913	0.410240159	ankyrin repeat-containing protein, putative	627	N/A	N/A	N/A	protein binding	GO:0005515	N/A
ETH2_1350200	503	350	334	489	549	358	389.0576044	-0.566640898	0.267177042	-2.120844269	0.03393491	0.455471104	Chromosome I, complete genome, related	2622	GO:0016020;GO:0005886	ion transport;transmembrane transport	GO:0006811;GO:0055085	cation channel activity;ion channel activity	GO:0005261;GO:0005216	membrane;plasma membrane
ETH2_0656700	95	104	184	360	361	288	286.5100798	-0.567799766	0.275270279	-2.062699132	0.039141222	0.474655668	glutamine synthetase, putative	1734	N/A	glutamine biosynthetic process;nitrogen compound metabolic process	GO:0006542;GO:0006807	catalytic activity;glutamate-ammonia ligase activity	GO:0003824;GO:0004356	N/A
ETH2_0202800	43490	43517	26384	41041	43358	36711	34784.35268	-0.570127288	0.239045802	-2.385012764	0.017078529	0.367493014	mago nashi protein, putative	447	GO:0035145;GO:0005634	RNA splicing	GO:0008380	N/A	N/A	exon-exon junction complex;nucleus
ETH2_0742300	113280	136213	26498	37963	45214	36554	34403.32713	-0.571130512	0.247371712	-2.308794756	0.020954973	0.39128188	hypothetical protein, conserved	297	N/A	N/A	N/A	N/A	N/A	N/A
ETH2_0743300	486	499	400	519	431	333	358.4387699	-0.57205399	0.277113491	-2.06433107	0.038986337	0.474655668	hypothetical protein, conserved	585	N/A	N/A	N/A	N/A	N/A	N/A
ETH2_0700900	2546	2053	11068	11206	10075	9785	8990.686432	-0.573004024	0.256442151	-2.234437753	0.025454284	0.410240159	myosin light chain TgMLC1, putative	777	N/A	N/A	N/A	calcium ion binding	GO:0005509	N/A
ETH2_1237500	13207	12411	21406	27627	27001	24026	22614.69208	-0.573193102	0.24119411	-2.376480515	0.017478685	0.367493014	Chromosome II, complete genome, related	627	N/A	N/A	N/A	N/A	N/A	N/A
ETH2_1520900	319	368	463	909	949	400	595.8223991	-0.57357755	0.250585669	-2.28894794	0.022082377	0.39447646	hypothetical protein, conserved	342	N/A	N/A	N/A	N/A	N/A	N/A
ETH2_1325800	3752	3761	7954	7787	7482	6361	6168.920224	-0.576347669	0.239062162	-2.410869475	0.015914543	0.352768273	glycine-rich protein 2, putative	573	N/A	N/A	N/A	nucleic acid binding	GO:0003676	N/A
ETH2_1231400	2288	1649	3683	5167	5052	4071	4048.522234	-0.578443521	0.242652152	-2.38383841	0.017133124	0.367493014	hypothetical protein, conserved	2622	N/A	N/A	N/A	N/A	N/A	N/A
ETH2_0855900	1849	2057	1165	1369	1483	965	1057.70005	-0.579783087	0.221230909	-2.620714663	0.008774567	0.322852446	zinc finger DHHC domain-containing protein, putative	1032	N/A	N/A	N/A	palmitoyltransferase activity	GO:0016409	N/A
ETH2_0600400	3530	4298	1263	1787	1942	1636	1537.516792	-0.580675618	0.272292699	-2.132542005	0.032962315	0.45064953	hypothetical protein, conserved	654	N/A	N/A	N/A	N/A	N/A	N/A
ETH2_1118200	2746	2801	2767	4111	4880	2006	2903.983687	-0.581012674	0.228939845	-2.5378399	0.0111539	0.338370406	profilin	510	N/A	N/A	N/A	actin binding	GO:0003779	N/A
ETH2_1258900	4906	4274	4763	7190	7372	6652	6114.49873	-0.581676191	0.248080987	-2.344702827	0.01904225	0.372740529	U6 snRNA-associated Sm-like protein LSm1, putative	483	GO:0000932	mRNA processing;nuclear-transcribed mRNA catabolic process	GO:0006397;GO:0000956	RNA cap binding	GO:0000339	P-body
ETH2_0918900	223	213	336	557	511	442	429.412764	-0.582904189	0.268292529	-2.172644129	0.029807112	0.438690552	hypothetical protein, conserved	1488	N/A	N/A	N/A	phosphatidylinositol binding	GO:0035091	N/A
ETH2_1249300	15253	20554	3462	4299	5742	4728	4265.631588	-0.583821874	0.263848514	-2.212716169	0.02691722	0.418407973	hypothetical protein	234	N/A	N/A	N/A	N/A	N/A	N/A
ETH2_1463500	16267	16359	5532	9212	10548	9525	8491.29632	-0.58473636	0.257127335	-2.274112005	0.022959253	0.39447646	palmitoyltransferase, putative	840	N/A	N/A	N/A	palmitoyltransferase activity	GO:0016409	N/A
ETH2_0418500	83380	89146	56253	92933	95895	82117	77475.78543	-0.586423873	0.238384265	-2.459994045	0.013893932	0.352354235	hypothetical protein, conserved	636	GO:0016021	N/A	N/A	N/A	N/A	integral component of membrane
ETH2_1135900	25993	30359	15107	19688	18960	16023	15517.58829	-0.591408761	0.232597397	-2.542628465	0.011002215	0.338370406	hypothetical protein, conserved	678	N/A	N/A	N/A	N/A	N/A	N/A
ETH2_0927700	52564	57192	23777	33165	39877	41209	33777.17957	-0.593776363	0.285660573	-2.078608037	0.037653392	0.474655668	SAG family member (sag10)	786	N/A	N/A	N/A	N/A	N/A	N/A
ETH2_0634200	1149	822	1348	1746	1871	1090	1279.872328	-0.599023071	0.243332868	-2.461743356	0.013826356	0.352354235	asparaginyl-tRNA synthetase, putative	1551	N/A	asparaginyl-tRNA aminoacylation;tRNA aminoacylation for protein translation	GO:0006421;GO:0006418	ATP binding;aminoacyl-tRNA ligase activity;asparagine-tRNA ligase activity;nucleic acid binding;nucleotide binding	GO:0005524;GO:0004812;GO:0004816;GO:0003676;GO:0000166	N/A
ETH2_1423900	484	300	744	1049	874	403	608.5408486	-0.600907269	0.276234002	-2.175355914	0.029603456	0.438271276	HECT-domain (ubiquitin-transferase), putative	29583	N/A	N/A	N/A	ubiquitin-protein transferase activity	GO:0004842	N/A
ETH2_0508400	19204	15501	96046	91192	81282	61508	64933.60723	-0.603864507	0.27915493	-2.163187686	0.030526747	0.441113237	Neuronal tyrosine-phosphorylated phosphoinositide-3-kinase adapter, putative	1626	N/A	N/A	N/A	N/A	N/A	N/A
ETH2_0708600	13820	14067	22446	31238	27933	26718	24570.28847	-0.606181813	0.24810422	-2.443254746	0.014555459	0.352354235	U2 snRNP auxiliary factor small subunit, putative	759	GO:0089701	mRNA splicing, via spliceosome	GO:0000398	RNA binding;metal ion binding;nucleic acid binding	GO:0003723;GO:0046872;GO:0003676	U2AF complex
ETH2_0205200	75	151	163	256	250	102	158.1441766	-0.607642967	0.294618328	-2.062475108	0.039162525	0.474655668	Helicase, related	3621	GO:0005634	ATP-dependent chromatin remodeling	GO:0043044	ATP binding;DNA binding;nucleosome binding;nucleosome-dependent ATPase activity	GO:0005524;GO:0003677;GO:0031491;GO:0070615	nucleus
ETH2_0641500	817	578	1324	1621	1642	882	1110.662103	-0.607762468	0.211912523	-2.867987507	0.004130918	0.202657999	hypothetical protein, conserved	477	N/A	N/A	N/A	N/A	N/A	N/A
ETH2_1357400	397	331	359	665	819	314	468.5262238	-0.610667288	0.243995309	-2.502782899	0.01232211	0.34703145	hypothetical protein, conserved	2085	N/A	N/A	N/A	N/A	N/A	N/A
ETH2_1451900	176	173	628	1076	1011	923	856.946728	-0.610813693	0.260889409	-2.341274396	0.019218037	0.372740529	transcription elongation factor FACT 140 kDa, putative	4077	GO:0035101	N/A	N/A	N/A	N/A	FACT complex
ETH2_0504300	403	479	624	1195	1264	502	768.1457513	-0.616589976	0.243846461	-2.528599243	0.011451871	0.338370406	Pyridine nucleotide-disulphide oxidoreductase, putative	2385	N/A	NADH oxidation	GO:0006116	NADH dehydrogenase activity;oxidoreductase activity	GO:0003954;GO:0016491	N/A
ETH2_1457800	805	527	553	970	958	457	627.6772361	-0.622100295	0.224340945	-2.773012719	0.005553995	0.243791148	mtN3/saliva family domain-containing protein, putative	1854	GO:0016021	carbohydrate transport	GO:0008643	N/A	N/A	integral component of membrane
ETH2_0513700	454	405	639	953	942	985	834.9272031	-0.624340121	0.280892754	-2.222699277	0.026236085	0.414527477	hypothetical protein, conserved	1143	N/A	N/A	N/A	N/A	N/A	N/A
ETH2_0723500	205	58	233	365	471	375	343.3489517	-0.625110847	0.286015298	-2.185585359	0.028845955	0.43217113	Leu transfer RNA (taa)	84	N/A	N/A	N/A	N/A	N/A	N/A
ETH2_1462400	1266	1154	796	1430	1492	554	893.2433713	-0.626091734	0.263155971	-2.379165985	0.017351861	0.367493014	Calcium-dependent protein kinase 2	4149	N/A	protein phosphorylation	GO:0006468	ATP binding;calcium ion binding;protein kinase activity	GO:0005524;GO:0005509;GO:0004672	N/A
ETH2_0518500	806	818	663	842	806	817	709.1479927	-0.62833783	0.278964381	-2.252394472	0.024297355	0.399947247	Concanavalin A-like lectin/glucanases superfamily, putative	1173	N/A	N/A	N/A	N/A	N/A	N/A
ETH2_0713700	1156	1360	2948	3396	3179	2764	2624.967662	-0.634010175	0.246922698	-2.5676464	0.010239154	0.335620724	hypothetical protein, conserved	1230	N/A	N/A	N/A	N/A	N/A	N/A
ETH2_0636700	1138	853	444	630	781	447	500.7968609	-0.648682655	0.238935189	-2.714889586	0.006629787	0.272100286	ABC transporter, putative	5244	GO:0016021	transmembrane transport	GO:0055085	ABC-type transporter activity;ATP binding	GO:0140359;GO:0005524	integral component of membrane
ETH2_0714500	3191	2974	1912	3283	3544	3041	2774.538372	-0.658543099	0.24555975	-2.681803912	0.007322637	0.289055707	Haloacid dehalogenase-like hydrolase family member protein , related	897	N/A	N/A	N/A	sugar-phosphatase activity	GO:0050308	N/A
ETH2_0611100	391	408	300	474	583	190	315.9095079	-0.659036449	0.274694414	-2.399162179	0.016432635	0.36065309	heat shock protein 90, putative	2847	N/A	protein folding	GO:0006457	ATP binding;ATP hydrolysis activity;unfolded protein binding	GO:0005524;GO:0016887;GO:0051082	N/A
ETH2_1522700	218	358	137	289	315	166	203.7576585	-0.65934823	0.26016182	-2.534377378	0.011264734	0.338370406	RNA polymerase Rpb7, N-terminal domain-containing protein, putative	654	GO:0005634	DNA-templated transcription, initiation;transcription, DNA-templated	GO:0006352;GO:0006351	DNA-directed 5'-3' RNA polymerase activity	GO:0003899	nucleus
ETH2_1457400	8220	7103	8028	11133	13131	6023	7913.264708	-0.661294525	0.203892849	-3.2433434	0.001181357	0.112435548	hypothetical protein, conserved	522	N/A	N/A	N/A	N/A	N/A	N/A
ETH2_0727500	1705	2111	423	649	739	645	573.8767912	-0.661744326	0.268796083	-2.461882324	0.013821001	0.352354235	ribosomal protein L22/L17, putative	1146	GO:0005840	translation	GO:0006412	structural constituent of ribosome	GO:0003735	ribosome
ETH2_1575900	139	146	146	188	217	130	143.7799209	-0.666766643	0.295379268	-2.257323767	0.023987851	NA	pinin/SDK/memA/ domain-containing protein, putative	852	N/A	N/A	N/A	N/A	N/A	N/A
ETH2_1434100	6307	6198	3136	4488	5312	5065	4249.276922	-0.671855284	0.271425584	-2.475283555	0.013313043	0.352354235	SGS domain-containing protein, putative	693	N/A	N/A	N/A	chaperone binding	GO:0051087	N/A
ETH2_1121700	2792	2559	2410	3481	3406	2304	2478.091704	-0.678182253	0.213482673	-3.176755484	0.001489325	0.133081867	ubiquitin-transferase domain-containing protein, putative	8310	N/A	N/A	N/A	ubiquitin-protein transferase activity	GO:0004842	N/A
ETH2_1567800	336	331	270	428	442	204	277.9004227	-0.679101106	0.288043769	-2.357631647	0.018391933	0.372740529	UBX domain-containing protein, putative	744	N/A	N/A	N/A	protein binding	GO:0005515	N/A
ETH2_0904000	1754	1845	741	1382	1635	726	969.8331205	-0.680832173	0.219296655	-3.104617232	0.001905254	0.136198449	BAF1 / ABF1 chromatin reorganising factor, putative	1281	N/A	N/A	N/A	N/A	N/A	N/A
ETH2_0912000	141611	143733	69894	119038	130691	115473	102484.6552	-0.685127884	0.251411429	-2.72512625	0.00642769	0.272100286	nifU protein, putative	507	GO:0005759	iron-sulfur cluster assembly	GO:0016226	2 iron, 2 sulfur cluster binding;iron ion binding;iron-sulfur cluster binding	GO:0051537;GO:0005506;GO:0051536	mitochondrial matrix
ETH2_1461800	117	134	169	146	125	105	102.9851142	-0.686427183	0.329687119	-2.082056423	0.037337316	NA	hypothetical protein, conserved	243	N/A	N/A	N/A	N/A	N/A	N/A
ETH2_1037300	689	711	1243	2077	2265	686	1249.293231	-0.688734728	0.265216546	-2.596876918	0.009407563	0.331640866	dual specificity protein phosphatase CDC14A, putative	1599	N/A	cell cycle;cell division;dephosphorylation;protein dephosphorylation;regulation of exit from mitosis	GO:0007049;GO:0051301;GO:0016311;GO:0006470;GO:0007096	phosphatase activity;phosphoprotein phosphatase activity;protein tyrosine phosphatase activity;protein tyrosine/serine/threonine phosphatase activity	GO:0016791;GO:0004721;GO:0004725;GO:0008138	N/A
ETH2_0848600	153	199	148	479	405	120	246.6943474	-0.693394577	0.346053245	-2.00372222	0.045099825	0.50151005	G-patch domain containing protein, putative	2646	N/A	N/A	N/A	nucleic acid binding	GO:0003676	N/A
ETH2_0107600	251	221	122	282	267	120	170.9878673	-0.699780772	0.305625195	-2.289669774	0.022040467	0.39447646	zinc finger (C3HC4 type RING finger) protein, putative	4239	N/A	N/A	N/A	N/A	N/A	N/A
ETH2_0100900	157	275	174	474	501	208	301.3075097	-0.703251053	0.252741593	-2.782490391	0.005394346	0.243791148	hypothetical protein, conserved	1674	N/A	N/A	N/A	N/A	N/A	N/A
ETH2_1510000	214	263	274	520	529	521	442.4570545	-0.703884839	0.287290332	-2.450081893	0.014282373	0.352354235	V-type proton ATPase catalytic subunit A, putative	1863	GO:0033180	ATP metabolic process;proton transmembrane transport	GO:0046034;GO:1902600	ATP binding;proton-transporting ATPase activity, rotational mechanism	GO:0005524;GO:0046961	proton-transporting V-type ATPase, V1 domain
ETH2_0627100	219	204	104	116	186	90	103.1442741	-0.705444238	0.329883248	-2.138466388	0.032478909	NA	hypothetical protein, conserved	1206	GO:0016021	N/A	N/A	N/A	N/A	integral component of membrane
ETH2_0639700	150383	165598	49933	76157	86230	75262	66284.87988	-0.708735298	0.251531281	-2.817682536	0.004837161	0.232741865	hypothetical protein, conserved	435	N/A	N/A	N/A	N/A	N/A	N/A
ETH2_0619800	36	57	61	104	109	78	78.51763862	-0.711113116	0.346609967	-2.051623395	0.040206277	NA	hypothetical protein, conserved	474	N/A	N/A	N/A	N/A	N/A	N/A
ETH2_1503500	446	686	72	132	145	113	106.4623956	-0.714082804	0.334504441	-2.134748351	0.032781571	NA	Glycosyltransferase family 17, putative	2595	GO:0016020	protein N-linked glycosylation	GO:0006487	beta-1,4-mannosylglycoprotein 4-beta-N-acetylglucosaminyltransferase activity	GO:0003830	membrane
ETH2_1111900	102	135	69	211	212	83	127.22523	-0.718837671	0.335470666	-2.142773555	0.032131286	NA	coatomer gamma 2-subunit protein, putative	3141	GO:0030126;GO:0030117	intracellular protein transport;vesicle-mediated transport	GO:0006886;GO:0016192	structural molecule activity	GO:0005198	COPI vesicle coat;membrane coat
ETH2_1219600	99534	90198	336764	322178	291163	229745	228111.9667	-0.721414644	0.231860458	-3.111417314	0.001861916	0.136198449	Microneme protein Etmic-2	1029	N/A	N/A	N/A	N/A	N/A	N/A
ETH2_1465500	119	99	168	213	220	153	157.248471	-0.722901851	0.348666399	-2.07333386	0.03814122	0.474655668	ubiquitin-activating enzyme e1, putative	4959	N/A	N/A	N/A	ubiquitin-like modifier activating enzyme activity	GO:0008641	N/A
ETH2_1327900	640	450	380	463	392	494	386.7941274	-0.724550896	0.33467522	-2.164937385	0.030392481	0.441113237	hypothetical protein, conserved	13353	N/A	N/A	N/A	N/A	N/A	N/A
ETH2_1339200	5844	6115	9111	8795	8372	8055	7013.489191	-0.730265084	0.263150981	-2.775080227	0.005518809	0.243791148	hypothetical protein, conserved	276	GO:0016021	N/A	N/A	N/A	N/A	integral component of membrane
ETH2_1248700	105	89	66	105	115	65	74.68164574	-0.731669356	0.367293759	-1.992054964	0.046365028	NA	KH domain containing protein, putative	2082	N/A	N/A	N/A	N/A	N/A	N/A
ETH2_1236800	3228	3681	1513	2322	2660	2501	2087.184095	-0.749875933	0.276229731	-2.714682195	0.00663394	0.272100286	hypothetical protein, conserved	447	N/A	N/A	N/A	N/A	N/A	N/A
ETH2_1429200	79	91	436	594	501	420	408.2701109	-0.749923484	0.275727482	-2.719799557	0.00653215	0.272100286	1-acyl-sn-glycerol-3-phosphate acyltransferase, putative	855	GO:0016021	N/A	N/A	acyltransferase activity	GO:0016746	integral component of membrane
ETH2_0200500	29606	18530	49215	72766	77402	63039	57763.43726	-0.770376722	0.238084578	-3.235727098	0.001213333	0.112435548	hypothetical protein, conserved	684	N/A	N/A	N/A	N/A	N/A	N/A
ETH2_0633600	147	165	54	118	115	104	91.52384654	-0.781638746	0.353300545	-2.212390437	0.026939699	NA	Ala transfer RNA (agc)	73	N/A	N/A	N/A	N/A	N/A	N/A
ETH2_0519500	208	182	146	284	264	141	175.2017885	-0.78494721	0.282076171	-2.782749096	0.005390047	0.243791148	hypothetical protein, conserved	2622	N/A	N/A	N/A	N/A	N/A	N/A
ETH2_0519100	134	62	42	76	82	53	55.16763127	-0.788630585	0.394689942	-1.998101552	0.045705652	NA	hypothetical protein, conserved	3423	N/A	N/A	N/A	N/A	N/A	N/A
ETH2_1022400	167	106	138	136	130	123	106.1238287	-0.788771095	0.397450221	-1.984578328	0.047191405	NA	hypothetical protein, conserved	390	N/A	N/A	N/A	N/A	N/A	N/A
ETH2_0810600	2905	2838	2670	3752	4037	3543	3087.819852	-0.789606927	0.253349292	-3.116673118	0.001829043	0.136198449	ribosomal protein L11, putative	543	GO:0005840	translation	GO:0006412	structural constituent of ribosome	GO:0003735	ribosome
ETH2_1037200	92	87	96	211	220	134	146.2266559	-0.794137884	0.343964701	-2.308777269	0.020955944	0.39128188	hypothetical protein, conserved	864	N/A	N/A	N/A	N/A	N/A	N/A
ETH2_1526100	71	45	120	149	179	66	97.37303153	-0.79717231	0.344706262	-2.31261337	0.020743906	NA	mitochondrial import inner membrane translocase subunit, putative	624	N/A	N/A	N/A	N/A	N/A	N/A
ETH2_0911300	7164	5344	12392	17087	16928	14999	13269.71235	-0.800687207	0.242131555	-3.306827185	0.000943591	0.107312014	eukaryotic translation initiation factor 3 subunit g	831	GO:0005737;GO:0016282;GO:0033290;GO:0005852	formation of cytoplasmic translation initiation complex	GO:0001732	nucleic acid binding;translation initiation factor activity	GO:0003676;GO:0003743	cytoplasm;eukaryotic 43S preinitiation complex;eukaryotic 48S preinitiation complex;eukaryotic translation initiation factor 3 complex
ETH2_1117400	209	121	161	288	326	171	200.4154845	-0.80275097	0.272682445	-2.943904106	0.003241004	0.177255886	hypothetical protein, conserved	1710	N/A	N/A	N/A	protein binding	GO:0005515	N/A
ETH2_1314000	136	126	179	430	350	86	203.8923769	-0.806470134	0.379357573	-2.125883836	0.033512933	0.453239776	CMGC kinase, GSK family TgPK3, putative	1227	N/A	protein phosphorylation	GO:0006468	ATP binding;protein kinase activity;protein serine/threonine kinase activity	GO:0005524;GO:0004672;GO:0004674	N/A
ETH2_0957500	14226	13937	22116	21353	24227	17518	16694.38242	-0.816419649	0.271159164	-3.010850292	0.002605173	0.162953548	Micronemal protein MIC4, related	2799	GO:0005576	proteolysis	GO:0006508	protein binding	GO:0005515	extracellular region
ETH2_1119400	585189	571461	739952	1223155	1186124	935058	886226.7809	-0.81898397	0.236603384	-3.461421199	0.000537331	0.084025198	PAP2 superfamily, putative	987	GO:0016021	phospholipid metabolic process	GO:0006644	lipid phosphatase activity	GO:0042577	integral component of membrane
ETH2_15101300	133	247	173	328	330	103	182.4653846	-0.827275922	0.372459	-2.221119431	0.026342873	0.414527477	hypothetical protein, conserved	2202	GO:0016021	N/A	N/A	N/A	N/A	integral component of membrane
ETH2_0742200	75755	65772	146836	217512	204370	169863	157088.2244	-0.831875197	0.247960914	-3.354864221	0.000794039	0.099907455	SAG family member	795	N/A	N/A	N/A	N/A	N/A	N/A
ETH2_0816600	264	145	261	497	484	448	385.5019233	-0.832180633	0.284821179	-2.921765281	0.003480537	0.180274189	hypothetical protein, conserved	4245	N/A	N/A	N/A	protein binding	GO:0005515	N/A
ETH2_1482200	175	91	66	123	172	56	85.35432741	-0.838544714	0.355760195	-2.357050414	0.018420746	NA	bifunctional dihydrofolate reductase / thymidylate synthase, putative	2571	N/A	dTMP biosynthetic process;tetrahydrofolate biosynthetic process	GO:0006231;GO:0046654	dihydrofolate reductase activity;thymidylate synthase activity;transferase activity, transferring one-carbon groups	GO:0004146;GO:0004799;GO:0016741	N/A
ETH2_1302700	57	53	60	124	146	62	81.76906915	-0.852521025	0.378525004	-2.252218523	0.024308466	NA	WD domain, G-beta repeat-containing protein, putative	2001	N/A	N/A	N/A	protein binding	GO:0005515	N/A
ETH2_0929900	157	116	315	405	393	371	312.9650928	-0.870027986	0.283931245	-3.064220655	0.002182379	0.143692414	SAG family member	774	N/A	N/A	N/A	N/A	N/A	N/A
ETH2_1482100	2267	2676	483	598	761	699	557.8992454	-0.872321991	0.297678587	-2.930415647	0.003385089	0.180201963	U1 spliceosomal RNA	160	N/A	N/A	N/A	N/A	N/A	N/A
ETH2_1223400	7727	7527	4162	7291	7922	7050	5957.757649	-0.872328474	0.250668787	-3.480004366	0.000501406	0.083634456	vacuolar ATP synthase subunit e, putative	717	GO:0033178	proton transmembrane transport	GO:1902600	proton-transporting ATPase activity, rotational mechanism	GO:0046961	proton-transporting two-sector ATPase complex, catalytic domain
ETH2_1130900	501	274	342	607	683	336	403.4207953	-0.885047469	0.235666445	-3.755509065	0.000172989	0.036068311	PhIL1, related	537	N/A	N/A	N/A	N/A	N/A	N/A
ETH2_0203200	621	735	131	285	268	254	214.8507567	-0.887428256	0.300504275	-2.953130216	0.003145692	0.177255886	AMP-binding enzyme, putative	2355	N/A	N/A	N/A	N/A	N/A	N/A
ETH2_1126500	49	12	25	64	99	38	49.07875552	-0.896960365	0.444187104	-2.019330045	0.043452927	NA	hypothetical protein, conserved	2844	N/A	N/A	N/A	N/A	N/A	N/A
ETH2_1036000	627	602	613	1077	998	977	812.5299645	-0.904612095	0.269769943	-3.35327237	0.000798621	0.099907455	hypothetical protein, conserved	1296	N/A	N/A	N/A	N/A	N/A	N/A
ETH2_0304100	1859	1898	1919	3061	2973	2477	2219.057347	-0.914547913	0.235731494	-3.879617	0.000104621	0.026176191	hypothetical protein, conserved	993	GO:0016021	N/A	N/A	N/A	N/A	integral component of membrane
ETH2_0851300	4272	5096	830	1549	1760	1059	1101.725198	-0.91554954	0.226874591	-4.035487341	5.45E-05	0.017041459	hypothetical protein, conserved	5853	N/A	N/A	N/A	N/A	N/A	N/A
ETH2_0739900	40	85	62	139	107	41	67.85720322	-0.918268949	0.452202829	-2.03065724	0.042289777	NA	hypothetical protein	459	N/A	N/A	N/A	N/A	N/A	N/A
ETH2_1230800	458	477	400	935	1058	335	546.829499	-0.931141498	0.319177173	-2.91731858	0.00353055	0.180274189	sodium-dependent transporter, putative	3783	GO:0016021	N/A	N/A	N/A	N/A	integral component of membrane
ETH2_0722200	70	70	95	161	152	138	117.9282336	-0.936241263	0.34012682	-2.752624042	0.005911975	NA	DNA polymerase I, putative	4290	N/A	DNA replication;DNA-dependent DNA replication	GO:0006260;GO:0006261	DNA binding;DNA-directed DNA polymerase activity	GO:0003677;GO:0003887	N/A
ETH2_0614500	102	104	76	178	146	99	105.4350284	-0.953838479	0.324298123	-2.941239589	0.003269016	NA	hypothetical protein, conserved	621	N/A	N/A	N/A	N/A	N/A	N/A
ETH2_1526000	105	63	56	124	157	56	79.96813664	-0.955126256	0.355963911	-2.683210925	0.007291898	NA	hypothetical protein, conserved	897	N/A	N/A	N/A	N/A	N/A	N/A
ETH2_0705000	56	21	82	97	131	38	61.88075439	-0.97054042	0.410904943	-2.361958491	0.018178677	NA	RNA recognition motif (a.k.a. RRM, RBD, or RNP domain)/RNA recognition motif. (a.k.a. RRM, RBD, or RNP domain), putative	972	N/A	N/A	N/A	nucleic acid binding	GO:0003676	N/A
ETH2_0517400	51	98	36	54	68	43	41.3594098	-0.973033088	0.467873623	-2.079692123	0.037553781	NA	hypothetical protein, conserved	1218	N/A	N/A	N/A	N/A	N/A	N/A
ETH2_1057600	148	253	30	44	78	52	44.69168088	-0.9772037	0.452488674	-2.159620244	0.03080208	NA	hypothetical protein, conserved	9147	N/A	N/A	N/A	N/A	N/A	N/A
ETH2_0601100	975	1009	374	592	554	422	395.9571117	-0.987073158	0.260783099	-3.785035006	0.000153687	0.034956794	hypothetical protein, conserved	10017	N/A	N/A	N/A	N/A	N/A	N/A
ETH2_1525900	33	14	18	43	51	22	27.33441134	-1.056672317	0.535992853	-1.971429864	0.048674728	NA	cardiolipin synthase, putative	2196	N/A	N/A	N/A	catalytic activity	GO:0003824	N/A
ETH2_1244900	75	102	97	267	212	110	138.2193644	-1.069790367	0.387315628	-2.762063521	0.00574373	NA	hypothetical protein, conserved	2196	N/A	N/A	N/A	N/A	N/A	N/A
ETH2_1349700	489	696	237	334	361	409	290.9228002	-1.077242682	0.345768808	-3.115499889	0.001836334	0.136198449	replication factor A protein 3 domain-containing protein, putative	339	GO:0005634	DNA recombination;DNA repair;DNA replication	GO:0006310;GO:0006281;GO:0006260	DNA binding	GO:0003677	nucleus
ETH2_1419400	194	75	211	201	165	114	116.2190895	-1.084202998	0.329140904	-3.294039077	0.000987588	NA	HMG-like nucleosome/chromatin assembly factor D, related	303	N/A	N/A	N/A	N/A	N/A	N/A
ETH2_1313000	158	22	28	88	92	37	50.20442728	-1.096074778	0.428566253	-2.557538701	0.010541583	NA	citrate synthase, putative	1494	N/A	N/A	N/A	acyltransferase, acyl groups converted into alkyl on transfer	GO:0046912	N/A
ETH2_1039600	39	37	33	45	57	57	41.28827557	-1.096875923	0.494772975	-2.216927717	0.026628031	NA	Generative cell specific-1	2505	N/A	N/A	N/A	N/A	N/A	N/A
ETH2_0410000	11	85	34	168	139	68	87.17043641	-1.098638754	0.378286399	-2.904251265	0.003681326	NA	hypothetical protein, conserved	1983	N/A	N/A	N/A	N/A	N/A	N/A
ETH2_1538900	91	97	51	107	128	48	65.22966513	-1.102866114	0.380350381	-2.899605648	0.003736324	NA	hypothetical protein, conserved	1713	N/A	N/A	N/A	N/A	N/A	N/A
ETH2_0615200	48	39	38	79	67	17	35.7395627	-1.130716471	0.515922669	-2.191639446	0.028405551	NA	hypothetical protein, conserved	2121	N/A	N/A	N/A	N/A	N/A	N/A
ETH2_1531900	18	37	17	31	65	29	29.5987847	-1.149281871	0.538811755	-2.132993315	0.032925275	NA	MGC84934 protein, related	858	GO:0000178	N/A	N/A	RNA binding	GO:0003723	exosome (RNase complex)
ETH2_0924800	35	19	20	41	41	22	24.48541614	-1.155595173	0.583659389	-1.97991362	0.047713236	NA	hypothetical protein, conserved	1620	N/A	N/A	N/A	N/A	N/A	N/A
ETH2_1371700	4	0	15	45	38	16	22.41270256	-1.161760298	0.57749817	-2.01171252	0.04425025	NA	B-box zinc finger protein, putative	4293	N/A	N/A	N/A	zinc ion binding	GO:0008270	N/A
ETH2_15101900	10	0	10	31	36	35	25.828512	-1.178658334	0.568020962	-2.075026121	0.037984114	NA	Thr transfer RNA (agt)	73	N/A	N/A	N/A	N/A	N/A	N/A
ETH2_0509900	49	64	34	30	26	55	30.13056071	-1.262317736	0.6367909	-1.982311204	0.047444421	NA	hypothetical protein, conserved	342	N/A	N/A	N/A	N/A	N/A	N/A
ETH2_1137800	51	21	16	47	46	20	25.27675012	-1.274333064	0.544303806	-2.341216522	0.019221016	NA	transporter, major facilitator family domain containing protein, putative	2004	GO:0016021	N/A	N/A	N/A	N/A	integral component of membrane
ETH2_0702400	5	0	13	33	62	8	21.02871177	-1.368047144	0.665663336	-2.055163731	0.039863193	NA	RNA recognition motif-containing protein, putative	5091	N/A	N/A	N/A	RNA binding;nucleic acid binding	GO:0003723;GO:0003676	N/A
ETH2_1469000	55	43	55	74	91	33	42.83698363	-1.375794693	0.578106336	-2.379829814	0.017320635	NA	hypothetical protein, conserved	11580	N/A	N/A	N/A	N/A	N/A	N/A
ETH2_1238600	310218	326948	100269	201893	226626	200919	151064.9583	-1.378326749	0.250381998	-5.504895555	3.69E-08	4.62E-05	hypothetical protein, conserved	510	N/A	N/A	N/A	N/A	N/A	N/A
ETH2_1580600	5	1	8	21	28	33	20.43146025	-1.451194027	0.678527186	-2.138741168	0.032456636	NA	hypothetical protein, conserved	1707	GO:0016021	N/A	N/A	N/A	N/A	integral component of membrane
ETH2_0601000	379	449	539	794	777	633	511.0646409	-1.457214207	0.297543875	-4.897476743	9.71E-07	0.000607205	carbamoyl phosphate synthetase II, putative	5559	N/A	'de novo' pyrimidine nucleobase biosynthetic process;glutamine metabolic process;nitrogen compound metabolic process	GO:0006207;GO:0006541;GO:0006807	ATP binding;carbamoyl-phosphate synthase (glutamine-hydrolyzing) activity;metal ion binding	GO:0005524;GO:0004088;GO:0046872	N/A
ETH2_0832600	49	80	33	37	44	41	28.97952741	-1.462652877	0.559002824	-2.616539336	0.008882613	NA	AP2 domain containing protein, putative	4101	N/A	regulation of transcription, DNA-templated	GO:0006355	DNA-binding transcription factor activity	GO:0003700	N/A
ETH2_0704000	0	0	16	26	10	26	15.57583899	-1.470078353	0.751218614	-1.956924824	0.050356308	NA	hypothetical protein	249	N/A	N/A	N/A	N/A	N/A	N/A
ETH2_0614600	0	0	4	43	27	11	16.74878039	-1.567051809	0.682700174	-2.295373385	0.021711735	NA	60S ribosomal protein L17, putative	576	GO:0015934;GO:0005840	translation	GO:0006412	structural constituent of ribosome	GO:0003735	large ribosomal subunit;ribosome
ETH2_1553900	1946	1972	4606	6957	6224	5034	4080.725949	-1.613921818	0.280603814	-5.75160328	8.84E-09	2.21E-05	EGF-like domain-containing protein, putative	3006	GO:0016021;GO:0016020	obsolete pathogenesis	GO:0009405	N/A	N/A	integral component of membrane;membrane
ETH2_0830400	0	0	1	42	25	6	14.34614984	-1.63339744	0.780127271	-2.093757649	0.036281575	NA	hypothetical protein, conserved	429	N/A	N/A	N/A	N/A	N/A	N/A
ETH2_0107500	75	149	13	40	48	31	26.13921018	-1.642824264	0.546796113	-3.004454904	0.002660572	NA	branched-chain amino acid aminotransferase, putative	1020	N/A	branched-chain amino acid metabolic process	GO:0009081	branched-chain-amino-acid transaminase activity;catalytic activity	GO:0004084;GO:0003824	N/A
ETH2_1002200	42	94	1	11	24	10	9.46008413	-1.770002668	0.879257058	-2.013066204	0.044107665	NA	rRNA	2422	N/A	N/A	N/A	N/A	N/A	N/A
ETH2_0950900	6	43	13	19	16	34	16.91270979	-1.819589144	0.865423966	-2.102540739	0.035505935	NA	hypothetical protein, conserved	339	N/A	N/A	N/A	N/A	N/A	N/A
ETH2_0526700	6	0	6	12	23	11	9.596364679	-1.83134696	0.920287209	-1.989973285	0.046593878	NA	hypothetical protein, conserved	2313	N/A	transmembrane transport	GO:0055085	transmembrane transporter activity	GO:0022857	N/A
ETH2_0956500	13	15	4	13	21	7	8.224969226	-1.855460847	0.923330634	-2.009530257	0.044480929	NA	hypothetical protein, conserved	1977	N/A	N/A	N/A	N/A	N/A	N/A
ETH2_1535000	3	29	8	11	19	20	11.58125524	-1.863026248	0.832275339	-2.238473447	0.025190197	NA	DegT/DnrJ/EryC1/StrS aminotransferase family, putative	2001	N/A	N/A	N/A	catalytic activity	GO:0003824	N/A
ETH2_0801000	29	20	8	33	22	14	13.97689033	-1.959808816	0.797836094	-2.456405308	0.014033478	NA	Lipid/sterol:H+ symporter, related	4506	GO:0016021	N/A	N/A	N/A	N/A	integral component of membrane
ETH2_0700400	11	0	23	21	28	19	14.16427111	-2.07770926	0.728384756	-2.852488667	0.004337836	NA	Insulinase (Peptidase family M16)/Peptidase M16 inactive domain containing protein, putative	4020	N/A	N/A	N/A	metal ion binding	GO:0046872	N/A
ETH2_0416400	2	0	4	14	23	15	10.85179258	-2.091068293	0.846434115	-2.470444251	0.013494535	NA	hypothetical protein, conserved	630	N/A	N/A	N/A	N/A	N/A	N/A
ETH2_1013300	0	14	8	36	11	5	9.575590885	-2.12477426	0.998438683	-2.128096894	0.033329051	NA	hypothetical protein, conserved	5979	N/A	N/A	N/A	protein binding	GO:0005515	N/A
ETH2_1372600	25	43	37	59	54	33	29.24230969	-2.137809873	0.527735785	-4.050909442	5.10E-05	NA	hypothetical protein	432	N/A	N/A	N/A	N/A	N/A	N/A
ETH2_0944100	40	12	2	23	21	3	8.337305885	-2.179513232	1.004401319	-2.169962535	0.030009684	NA	PPPDE putative peptidase domain containing protein, putative	1554	N/A	N/A	N/A	peptidase activity	GO:0008233	N/A
ETH2_0537700	4	0	2	14	12	9	6.891798662	-2.421466623	1.103926881	-2.193502726	0.028271178	NA	hypothetical protein, conserved	2604	N/A	N/A	N/A	N/A	N/A	N/A
ETH2_0855100	29	2	0	7	11	15	7.232502397	-2.516741359	1.164770607	-2.160718467	0.030717094	NA	hypothetical protein, conserved	5436	N/A	N/A	N/A	N/A	N/A	N/A
ETH2_1230400	0	0	6	14	7	4	4.564018061	-2.616884346	1.300144055	-2.01276492	0.044139366	NA	hypothetical protein, conserved	1008	N/A	N/A	N/A	N/A	N/A	N/A
ETH2_1018800	27	0	4	40	19	8	11.76115666	-2.781985846	0.909871395	-3.05755941	0.002231474	NA	peptide chain release factor 1, putative	1767	N/A	translational termination	GO:0006415	translation release factor activity	GO:0003747	N/A
ETH2_0205700	19	0	0	13	18	11	8.042185331	-2.807533528	1.023993846	-2.741748437	0.006111313	NA	hypothetical protein, conserved	1350	N/A	N/A	N/A	N/A	N/A	N/A
ETH2_1315500	0	0	5	10	9	17	7.757786535	-2.846902514	1.096849446	-2.595527148	0.009444594	NA	RNA pseudouridylate synthase, putative	1236	N/A	RNA modification;pseudouridine synthesis	GO:0009451;GO:0001522	RNA binding;pseudouridine synthase activity	GO:0003723;GO:0009982	N/A
ETH2_0801100	0	0	1	11	8	11	6.149179095	-2.890749115	1.31040403	-2.20599834	0.027384116	NA	hypothetical protein, conserved	2850	N/A	N/A	N/A	N/A	N/A	N/A
ETH2_1005500	0	0	5	13	12	15	7.880987849	-3.248336337	1.189106449	-2.731745624	0.006299976	NA	leucine rich repeat domain containing protein, putative	1509	N/A	N/A	N/A	protein binding	GO:0005515	N/A
ETH2_1057100	0	0	2	11	6	3	3.406062412	-3.336533286	1.632561005	-2.043741873	0.040979054	NA	hypothetical protein, conserved	978	N/A	N/A	N/A	N/A	N/A	N/A
ETH2_1051600	0	0	0	7	4	7	3.562100613	-3.371920226	1.624174374	-2.076082642	0.037886308	NA	hypothetical protein, conserved	1239	N/A	N/A	N/A	N/A	N/A	N/A
ETH2_1205600	0	0	0	3	8	4	2.696575008	-3.841764004	1.87579963	-2.048067363	0.040553399	NA	hypothetical protein, conserved	3960	N/A	N/A	N/A	N/A	N/A	N/A
ETH2_0411300	8	0	4	12	5	17	6.924938753	-4.317466705	1.429096699	-3.021115862	0.00251845	NA	hypothetical protein	1410	N/A	N/A	N/A	N/A	N/A	N/A
ETH2_0609500	0	0	0	3	3	4	1.822948489	-4.332231715	2.180265967	-1.987019832	0.046920199	NA	hypothetical protein, conserved	4533	N/A	N/A	N/A	N/A	N/A	N/A
ETH2_1051000	0	0	0	2	3	5	1.929781353	-4.405418452	2.164651199	-2.035163196	0.041834455	NA	MmgE/PrpD family domain containing protein, putative	1566	N/A	N/A	N/A	lyase activity	GO:0016829	N/A
ETH2_1215900	0	0	0	2	2	6	2.042207182	-4.479635331	2.153433226	-2.080229504	0.037504487	NA	AP2 domain containing protein, putative	6924	N/A	regulation of transcription, DNA-templated	GO:0006355	DNA-binding transcription factor activity	GO:0003700	N/A
ETH2_1112300	0	0	0	1	5	5	2.059835014	-4.505151815	2.147162854	-2.098188224	0.035888521	NA	bis(5'-nucleosyl)-tetraphosphatase (asymmetrical), putative	444	N/A	N/A	N/A	bis(5'-nucleosyl)-tetraphosphatase activity;hydrolase activity	GO:0008796;GO:0016787	N/A
ETH2_1418700	0	0	0	8	7	0	2.079443135	-4.569229303	2.259692921	-2.022057626	0.043170399	NA	hypothetical protein, conserved	2373	N/A	N/A	N/A	N/A	N/A	N/A
ETH2_1474400	0	0	2	8	7	0	2.079443135	-4.569229303	2.259692921	-2.022057626	0.043170399	NA	hypothetical protein, conserved	1464	N/A	N/A	N/A	N/A	N/A	N/A
ETH2_1577400	24	0	2	15	3	0	2.525533777	-4.846486385	2.176025143	-2.227219846	0.025932584	NA	hypothetical protein, conserved	4494	GO:0016021	N/A	N/A	N/A	N/A	integral component of membrane
ETH2_1109700	0	0	0	6	3	6	2.742812181	-4.922148983	1.927519261	-2.553618573	0.010660997	NA	calmodulin, putative	501	N/A	N/A	N/A	calcium ion binding	GO:0005509	N/A
ETH2_1591800	0	0	0	12	3	3	2.846032368	-5.001781033	1.918245672	-2.607476771	0.009121226	NA	DEAD/DEAH box helicase, putative	2208	N/A	N/A	N/A	ATP binding;nucleic acid binding	GO:0005524;GO:0003676	N/A
ETH2_1035900	4	0	3	2	12	11	4.63903574	-5.680348027	1.73164784	-3.280313639	0.001036917	NA	hypothetical protein, conserved	345	N/A	N/A	N/A	N/A	N/A	N/A
