# Supplementary material for: Transcriptome profile of halofuginone resistant and sensitive strains of Eimeria tenella
Source: Front Microbiol. 2023 Mar 30;14:1141952. doi: 10.3389/fmicb.2023.1141952 (PMC10098198; doi:10.3389/fmicb.2023.1141952)
Supplement: Supplementary file 3 [file Data_Sheet_2.CSV]

supplementary dataset2: DEGs analysis between E. tenella WT100 strain and WTC strain
geneID	WT100_1	WT100_2	WT100_3	WTC1	WTC2	WTC3	baseMean	log2FoldChange	lfcSE	stat	pvalue	padj	protein description	transcript length	Computed GO Process IDs	Computed GO Processes	Computed GO Functions	Computed GO Function IDs	Computed GO Components	Computed GO Component IDs
ETH2_0724900	9	0	7	1	0	0	11.75932819	6.076590386	1.737597936	3.497121088	0.000470308	0.151827769	hypothetical protein, conserved	2397	N/A	N/A	N/A	N/A	extracellular region	GO:0005576
ETH2_1584600	1	2	6	0	0	0	5.938294959	6.068806201	1.988953494	3.05125596	0.002278862	0.213867238	hypothetical protein, conserved	915	N/A	N/A	N/A	N/A	N/A	N/A
ETH2_0902000	0	0	0	0	0	0	5.492252244	5.956620959	2.349202312	2.535593009	0.011225711	0.382264506	zinc finger (CCCH type) protein, putative	2769	N/A	N/A	metal ion binding	GO:0046872	N/A	N/A
ETH2_1229900	2	1	0	0	0	0	5.492252244	5.956620959	2.349202312	2.535593009	0.011225711	0.382264506	Ile transfer RNA (aat)	74	N/A	N/A	N/A	N/A	N/A	N/A
ETH2_0417000	4	3	7	0	0	0	5.143243704	5.861720383	2.617162994	2.239723088	0.025108906	0.496943684	ribosomal protein S9, putative	1047	GO:0006412	translation	structural constituent of ribosome	GO:0003735	ribosome	GO:0005840
ETH2_0211100	1	1	4	0	0	0	4.830066062	5.76828695	2.344819533	2.460013177	0.013893191	0.41997528	hypothetical protein, conserved	306	N/A	N/A	N/A	N/A	N/A	N/A
ETH2_0407300	2	0	0	0	0	0	4.370245442	5.625297184	2.145388147	2.6220417	0.008740474	0.370828243	hypothetical protein	399	N/A	N/A	N/A	N/A	N/A	N/A
ETH2_1557200	0	2	0	0	0	0	4.339611875	5.61670296	2.739721843	2.050099712	0.040354702	0.563961325	hypothetical protein, conserved	2112	N/A	N/A	N/A	N/A	N/A	N/A
ETH2_1563400	0	0	0	0	0	0	4.280175135	5.59446711	2.753376578	2.031856868	0.042168148	0.5693637	hypothetical protein, conserved	348	N/A	N/A	N/A	N/A	N/A	N/A
ETH2_1111300	5	0	0	0	0	0	4.10896813	5.535566345	2.785264007	1.987447628	0.046872814	0.576879399	hypothetical protein, conserved	1296	N/A	N/A	calcium ion binding	GO:0005509	N/A	N/A
ETH2_0515300	0	0	0	0	0	0	4.100826569	5.534651779	2.470988661	2.239853168	0.025100457	0.496943684	hypothetical protein, conserved	273	N/A	N/A	N/A	N/A	N/A	N/A
ETH2_0106500	0	0	2	0	0	0	4.018159143	5.505712623	2.800046898	1.966293003	0.049264775	0.583666768	GPI transamidase subunit PIG-U, putative	1683	GO:0016255	attachment of GPI anchor to protein	N/A	N/A	GPI-anchor transamidase complex;integral component of membrane	GO:0042765;GO:0016021
ETH2_1364400	0	0	0	0	0	0	3.944355654	5.476350019	2.557876653	2.140975021	0.032276053	0.552739806	rRNA	1805	N/A	N/A	N/A	N/A	N/A	N/A
ETH2_0826500	0	0	4	0	0	0	3.437329167	5.277670454	2.622765911	2.012253717	0.044193199	0.5693637	hypothetical protein, conserved	723	N/A	N/A	N/A	N/A	N/A	N/A
ETH2_0949900	1	0	2	0	0	0	3.416587393	5.271746068	2.63815706	1.998268468	0.045687562	0.570901084	hypothetical protein, conserved	5781	N/A	N/A	N/A	N/A	N/A	N/A
ETH2_0516600	1	2	2	1	0	0	6.095280092	5.113060717	1.913538926	2.672044267	0.00753907	0.359175054	hypothetical protein, conserved	1092	N/A	N/A	N/A	N/A	N/A	N/A
ETH2_1021900	0	0	0	1	0	0	5.722013008	5.019913687	2.146047745	2.339143525	0.019328007	0.474798909	NOL1/NOP2/sun family protein, putative	1446	GO:0001510	RNA methylation	RNA binding;methyltransferase activity	GO:0003723;GO:0008168	N/A	N/A
ETH2_0609000	0	1	2	0	0	2	10.8826408	4.767040001	1.56579783	3.044479888	0.00233083	0.213867238	hypothetical protein, conserved	2079	N/A	N/A	N/A	N/A	N/A	N/A
ETH2_1255700	12	6	2	1	0	0	4.463169045	4.65144233	2.039698693	2.280455612	0.022580681	0.488256993	hypothetical protein	4275	N/A	N/A	protein binding	GO:0005515	N/A	N/A
ETH2_0408300	5	0	6	0	1	0	4.428404656	4.638770289	2.310116834	2.008024105	0.04464073	0.5693637	Chromo (CHRromatin Organisation MOdifier) domain containing protein, putative	360	N/A	N/A	N/A	N/A	N/A	N/A
ETH2_1305100	4	6	0	0	3	0	7.562104288	4.10699368	1.920347783	2.138671816	0.032462257	0.552739806	Hyaluronan / mRNA binding family, putative	1047	N/A	N/A	RNA binding	GO:0003723	N/A	N/A
ETH2_0506700	3	0	2	0	2	0	4.910553591	3.991378471	1.970321185	2.025750167	0.042790393	0.5693637	hypothetical protein, conserved	471	N/A	N/A	N/A	N/A	N/A	N/A
ETH2_1581800	7	2	4	3	0	1	10.33744004	3.948155318	1.401472023	2.817148865	0.004845206	0.306661178	tRNA guanosine-2'-O-methyltransferase TRM11-like protein, related	1398	N/A	N/A	N/A	N/A	N/A	N/A
ETH2_0829100	1	0	3	0	1	1	5.142152996	3.826987216	1.903585656	2.010409778	0.044387836	0.5693637	TPR domain-containing protein, putative	1590	N/A	N/A	protein binding	GO:0005515	N/A	N/A
ETH2_1434400	10	10	3	0	4	1	11.38634592	3.802590492	1.679757954	2.263772875	0.023588088	0.490826098	hypothetical protein, conserved	2844	N/A	N/A	N/A	N/A	N/A	N/A
ETH2_0404600	10	1	14	1	2	0	6.22596527	3.799265097	1.927737222	1.970841801	0.048741974	0.583666768	cell division protein 48, putative	2793	N/A	N/A	ATP binding;ATP hydrolysis activity	GO:0005524;GO:0016887	N/A	N/A
ETH2_1548400	4	6	0	2	1	0	6.245554557	3.79283463	1.891504609	2.005194495	0.044942258	0.5693637	hypothetical protein, conserved	9651	N/A	N/A	N/A	N/A	N/A	N/A
ETH2_1359500	6	7	6	4	0	2	13.80228737	3.708075153	1.292258815	2.869452395	0.004111832	0.282469962	hypothetical protein, conserved	699	N/A	N/A	N/A	N/A	N/A	N/A
ETH2_1321400	2	0	2	0	0	4	11.96940403	3.705712166	1.462827344	2.533253279	0.011300926	0.382264506	hypothetical protein, conserved	447	N/A	N/A	N/A	N/A	N/A	N/A
ETH2_1314400	6	3	0	2	2	1	10.54413921	3.67368281	1.402272405	2.619806821	0.008797959	0.370828243	AP2 domain/Collagen triple helix repeat (20 copies), putative	3294	GO:0006355	regulation of transcription, DNA-templated	DNA-binding transcription factor activity	GO:0003700	N/A	N/A
ETH2_1440000	0	0	2	3	0	3	13.30381372	3.536604702	1.286026169	2.750025455	0.005959064	0.332121891	Met transfer RNA (cat)	72	N/A	N/A	N/A	N/A	N/A	N/A
ETH2_1479900	205	112	165	112	135	140	782.7848324	3.435369547	1.049406436	3.273631103	0.001061751	0.174356771	Ala transfer RNA (agc)	73	N/A	N/A	N/A	N/A	N/A	N/A
ETH2_1220900	2	3	9	1	5	1	11.78676435	3.376667573	1.390001598	2.429254454	0.01512991	0.441802736	aspartate carbamoyltransferase, putative	1365	GO:0006207;GO:0006520	'de novo' pyrimidine nucleobase biosynthetic process;cellular amino acid metabolic process	amino acid binding;aspartate carbamoyltransferase activity;carboxyl- or carbamoyltransferase activity	GO:0016597;GO:0004070;GO:0016743	N/A	N/A
ETH2_1311800	16	7	21	6	8	2	25.10298762	3.276348794	0.978986727	3.346673353	0.000817875	0.151827769	hypothetical protein, conserved	1629	N/A	N/A	actin binding	GO:0003779	N/A	N/A
ETH2_1151300	29	43	59	41	54	39	224.9143016	3.221178356	0.718310589	4.484380998	7.31E-06	0.044431298	rRNA	155	N/A	N/A	N/A	N/A	N/A	N/A
ETH2_0857700	25	28	7	18	22	6	66.94085749	3.161954211	0.78967308	4.004130683	6.22E-05	0.054319459	hypothetical protein	756	GO:0046654	tetrahydrofolate biosynthetic process	GTP cyclohydrolase I activity	GO:0003934	N/A	N/A
ETH2_1441300	5	0	7	3	6	1	14.16661104	3.14384456	1.363721522	2.305342043	0.021147425	0.474798909	leucine rich repeat protein, putative	1845	GO:0036159;GO:0036158	inner dynein arm assembly;outer dynein arm assembly	dynein complex binding;protein binding	GO:0070840;GO:0005515	axoneme	GO:0005930
ETH2_0703500	0	5	14	2	7	0	11.86660479	3.139011431	1.573868472	1.994456009	0.046102243	0.571667812	hypothetical protein, conserved	5121	N/A	N/A	N/A	N/A	N/A	N/A
ETH2_1333100	32	4	3	4	13	0	20.33512472	3.000935456	1.409233357	2.129480856	0.033214497	0.552739806	Kinesin motor domain containing protein, putative	3204	GO:0007018	microtubule-based movement	ATP binding;ATP-dependent microtubule motor activity;microtubule binding;microtubule motor activity	GO:0005524;GO:1990939;GO:0008017;GO:0003777	N/A	N/A
ETH2_API05000	8	2	5	5	8	0	15.27361889	2.953127204	1.38838548	2.127022535	0.033418211	0.552739806	DNA-directed RNA polymerase subunit beta'', putative	3153	N/A	N/A	N/A	N/A	N/A	N/A
ETH2_1132700	46	31	41	15	26	29	107.1746148	2.952901839	0.812562971	3.634059073	0.000278997	0.120980579	Glu transfer RNA (ttc)	74	N/A	N/A	N/A	N/A	N/A	N/A
ETH2_1589900	4	0	6	5	6	0	12.75241066	2.918461013	1.352804823	2.157340781	0.030979122	0.544645507	GF17743, related	8268	N/A	N/A	N/A	N/A	N/A	N/A
ETH2_1040300	12	7	10	5	7	8	28.51488568	2.876900503	0.930991928	3.090145484	0.002000585	0.213867238	hypothetical protein, conserved	1323	N/A	N/A	N/A	N/A	N/A	N/A
ETH2_1219800	9	6	12	4	4	6	19.56429012	2.822243313	1.060637089	2.660894421	0.007793339	0.359175054	hypothetical protein, conserved	2091	N/A	N/A	N/A	N/A	integral component of membrane	GO:0016021
ETH2_1364900	58	30	59	46	46	67	225.7744868	2.81211734	0.705275871	3.987258681	6.68E-05	0.054319459	rRNA	155	N/A	N/A	N/A	N/A	N/A	N/A
ETH2_1362600	39	27	26	21	20	29	87.84976894	2.623407596	0.777527872	3.374036725	0.000740745	0.151827769	large subunit ribosomal RNA	3583	N/A	N/A	N/A	N/A	N/A	N/A
ETH2_1500400	10	3	3	13	3	0	15.23634048	2.597852088	1.321133229	1.966381611	0.049254546	0.583666768	hypothetical protein, conserved	4608	N/A	N/A	N/A	N/A	N/A	N/A
ETH2_0317900	18	7	11	10	10	2	21.9288997	2.58553821	1.193952367	2.165528777	0.030347214	0.540980614	hypothetical protein, conserved	10119	N/A	N/A	N/A	N/A	N/A	N/A
ETH2_1132800	130	108	101	84	82	80	284.784823	2.571665839	0.647583652	3.971171646	7.15E-05	0.054319459	Glu transfer RNA (ttc)	73	N/A	N/A	N/A	N/A	N/A	N/A
ETH2_1153000	11	15	3	7	12	0	17.26425808	2.522561571	1.074396729	2.347886495	0.018880274	0.474798909	phosphatidylinositol-4-phosphate 5-kinase, putative	1095	N/A	N/A	kinase activity	GO:0016301	N/A	N/A
ETH2_0943700	14	8	18	4	9	1	13.38170336	2.521866776	1.09891141	2.294877233	0.021740161	0.480338973	hypothetical protein, conserved	3276	GO:0023041	neuronal signal transduction	N/A	N/A	rough endoplasmic reticulum membrane	GO:0030867
ETH2_1419000	15	6	23	5	7	5	18.43281533	2.519117425	0.975524495	2.582321035	0.009813825	0.382264506	hypothetical protein, conserved	4143	N/A	N/A	N/A	N/A	N/A	N/A
ETH2_1354400	7	3	4	3	5	8	19.46386809	2.512611303	1.156073692	2.17340064	0.029750177	0.536385975	Gly transfer RNA (tcc)	72	N/A	N/A	N/A	N/A	N/A	N/A
ETH2_1241900	40	22	41	13	38	22	78.24853069	2.480839844	0.737965809	3.361727349	0.000774566	0.151827769	hypothetical protein, conserved	369	N/A	N/A	N/A	N/A	N/A	N/A
ETH2_1427100	76	58	69	54	46	54	169.4371194	2.459934638	0.660059204	3.726839389	0.000193896	0.098789261	His transfer RNA (gtg)	73	N/A	N/A	N/A	N/A	N/A	N/A
ETH2_1031800	6	8	11	6	3	5	15.13890002	2.45146478	1.071303135	2.288301695	0.022119958	0.483456345	hypothetical protein, conserved	2793	N/A	N/A	N/A	N/A	N/A	N/A
ETH2_0955700	5	6	15	10	11	0	17.77913594	2.4063889	1.093723764	2.20017977	0.027794143	0.51802826	hypothetical protein, conserved	10083	N/A	N/A	N/A	N/A	N/A	N/A
ETH2_1322300	23	14	17	19	18	22	63.2420737	2.401236287	0.784459276	3.061008215	0.00220593	0.213867238	U2 spliceosomal RNA	193	N/A	N/A	N/A	N/A	N/A	N/A
ETH2_MIT00200	185	113	132	130	174	175	514.01333	2.393369249	1.192212809	2.007501707	0.044696269	0.5693637	cytochrome c oxidase subunit 1	1443	GO:0009060	aerobic respiration	cytochrome-c oxidase activity;heme binding	GO:0004129;GO:0020037	integral component of membrane	GO:0016021
ETH2_0312200	21	15	35	23	9	1	28.23910937	2.388109783	0.964160203	2.476880684	0.01325362	0.4138633	protein phosphatase 2C, putative	2811	GO:0006470	protein dephosphorylation	cation binding;phosphatase activity;protein serine/threonine phosphatase activity	GO:0043169;GO:0016791;GO:0004722	N/A	N/A
ETH2_1033000	25	15	13	18	13	10	39.70136696	2.367054339	0.696128573	3.400311998	0.00067309	0.151827769	T-complex protein 10 C-terminus, putative	4008	N/A	N/A	N/A	N/A	N/A	N/A
ETH2_1228200	20	24	37	27	25	15	63.94999652	2.362025562	0.75269979	3.138071239	0.001700635	0.213867238	signal recognition particle RNA	263	N/A	N/A	N/A	N/A	N/A	N/A
ETH2_0719300	27	14	4	6	19	4	26.00945372	2.351886555	0.825255007	2.849890681	0.004373426	0.285730485	hypothetical protein, conserved	3777	N/A	N/A	N/A	N/A	N/A	N/A
ETH2_1421900	142	86	119	78	83	73	234.472433	2.340914238	0.650293367	3.599781819	0.000318484	0.120980579	hypothetical protein	327	N/A	N/A	N/A	N/A	N/A	N/A
ETH2_0604800	22	5	11	10	13	16	40.88533701	2.33469848	0.812718339	2.872703084	0.004069764	0.282469962	His transfer RNA (gtg)	73	N/A	N/A	N/A	N/A	N/A	N/A
ETH2_0106700	18	4	0	9	9	2	17.23086162	2.320249018	1.075943521	2.156478452	0.031046325	0.544645507	WD domain, G-beta repeat, putative	2148	N/A	N/A	protein binding	GO:0005515	N/A	N/A
ETH2_1125900	13	11	13	11	14	11	34.92370387	2.305912151	0.882432155	2.613132509	0.008971651	0.370828243	hypothetical protein	357	N/A	N/A	N/A	N/A	N/A	N/A
ETH2_1437300	844	660	1056	405	581	573	1584.358127	2.297622682	0.565947843	4.059778143	4.91E-05	0.054319459	hypothetical protein, conserved	1971	N/A	N/A	RNA binding	GO:0003723	N/A	N/A
ETH2_1444700	9	1	0	4	22	2	23.10053613	2.289511104	0.94469074	2.423556204	0.015369375	0.441802736	Met transfer RNA (cat)	73	N/A	N/A	N/A	N/A	N/A	N/A
ETH2_0400200	4	5	7	4	9	6	18.14485234	2.276623708	1.021698216	2.228274135	0.02586224	0.507606301	hypothetical protein, conserved	2721	N/A	N/A	N/A	N/A	N/A	N/A
ETH2_0849200	339	356	224	344	279	201	736.7916633	2.220241783	0.577171401	3.846763337	0.000119688	0.080803022	hypothetical protein	510	N/A	N/A	N/A	N/A	N/A	N/A
ETH2_0604500	28	15	10	12	26	7	37.7095721	2.21808936	0.784183057	2.828535175	0.004676156	0.299077106	1-phosphatidylinositol-4-phosphate 5-kinase, putative	8214	GO:0046488	phosphatidylinositol metabolic process	ATP binding;metal ion binding;phosphatidylinositol phosphate kinase activity	GO:0005524;GO:0046872;GO:0016307	N/A	N/A
ETH2_1233300	51	35	35	27	74	44	133.7442758	2.213334751	0.70422684	3.142928704	0.001672666	0.213867238	hypothetical protein, conserved	309	N/A	N/A	N/A	N/A	N/A	N/A
ETH2_1027400	82	72	78	106	74	69	226.0852523	2.207438747	0.652901074	3.380969697	0.000722305	0.151827769	hypothetical protein, conserved	390	N/A	N/A	N/A	N/A	N/A	N/A
ETH2_1024900	24	8	15	16	18	17	46.95963911	2.183089175	0.764474163	2.85567424	0.004294555	0.283627359	hypothetical protein, conserved	4668	N/A	N/A	N/A	N/A	N/A	N/A
ETH2_API03600	12	11	13	22	26	14	53.19280778	2.174859314	0.967607409	2.247667075	0.024597427	0.493821351	elongation factor Tu	1212	GO:0006414	translational elongation	GTP binding;GTPase activity;translation elongation factor activity	GO:0005525;GO:0003924;GO:0003746	apicoplast	GO:0020011
ETH2_0739200	17	16	26	6	11	1	13.7652252	2.16201755	1.077816984	2.005922696	0.044864496	0.5693637	PCI domain containing protein, putative	1428	N/A	N/A	N/A	N/A	COP9 signalosome	GO:0008180
ETH2_0646600	1	15	17	7	12	4	18.91250519	2.161025921	0.954594472	2.263815666	0.023585455	0.490826098	50S ribosomal protein L13, putative	726	GO:0006412	translation	structural constituent of ribosome	GO:0003735	ribosome	GO:0005840
ETH2_0857500	7	10	4	7	6	3	13.30087657	2.159317785	1.06949564	2.019005693	0.043486628	0.5693637	hypothetical protein, conserved,hypothetical protein, conserved	2109	N/A	N/A	N/A	N/A	N/A	N/A
ETH2_0530500	24	41	32	19	17	32	67.0156748	2.148749993	0.790714193	2.717479984	0.006578113	0.350601904	hypothetical protein, conserved	1377	GO:0060271;GO:0003341	cilium assembly;cilium movement	N/A	N/A	N/A	N/A
ETH2_0912900	198	148	287	182	220	216	567.0540354	2.140217545	0.625373391	3.422303502	0.00062093	0.151827769	Val transfer RNA (aac)	75	N/A	N/A	N/A	N/A	N/A	N/A
ETH2_1364300	38	28	35	19	29	29	70.53875233	2.120704977	0.766657625	2.766169548	0.005671904	0.331370066	rRNA	155	N/A	N/A	N/A	N/A	N/A	N/A
ETH2_1478100	33	11	12	13	36	15	52.69178646	2.097869217	0.734149424	2.857550723	0.004269244	0.283627359	hypothetical protein, conserved	3261	N/A	N/A	N/A	N/A	N/A	N/A
ETH2_0640800	39	27	66	26	69	43	119.5322329	2.094279407	0.64320576	3.25600226	0.001129929	0.180669623	ribosomal protein L39, putative	156	GO:0006412	translation	structural constituent of ribosome	GO:0003735	ribosome	GO:0005840
ETH2_MIT00300	86	67	102	76	91	89	227.3149258	2.086761144	0.697770526	2.99061234	0.002784187	0.234954446	cytochrome c oxidase subunit 3	753	GO:0019646;GO:0022904	aerobic electron transport chain;respiratory electron transport chain	cytochrome-c oxidase activity;electron transfer activity	GO:0004129;GO:0009055	membrane	GO:0016020
ETH2_0412000	18	6	15	27	13	9	38.81063306	2.075148108	0.709131195	2.926324667	0.003429928	0.264718785	hypothetical protein, conserved	414	N/A	N/A	N/A	N/A	N/A	N/A
ETH2_1132900	165	114	205	105	147	127	330.9132554	2.070965649	0.671455751	3.084292072	0.002040372	0.213867238	Glu transfer RNA (ttc)	74	N/A	N/A	N/A	N/A	N/A	N/A
ETH2_1136500	3	0	2	15	2	7	20.19497375	2.061048429	1.030548101	1.999953643	0.04550527	0.570901084	hypothetical protein, conserved	5664	N/A	N/A	N/A	N/A	N/A	N/A
ETH2_MIT00100	422	327	375	324	474	466	1123.847922	2.05993088	1.049788859	1.962233512	0.049735304	0.583666768	cytochrome b	1089	GO:0022904	respiratory electron transport chain	electron transfer activity;oxidoreductase activity	GO:0009055;GO:0016491	membrane	GO:0016020
ETH2_1347800	20	10	23	11	10	5	20.434395	2.056955812	0.95996836	2.142732925	0.03213455	0.552739806	rRNA	1805	N/A	N/A	N/A	N/A	N/A	N/A
ETH2_0844800	1086	913	1137	1169	1462	1247	3267.968857	2.020068031	0.586396015	3.444887038	0.000571298	0.151827769	serine/threonine protein phosphatase, putative	960	N/A	N/A	hydrolase activity	GO:0016787	N/A	N/A
ETH2_1002000	44	24	37	24	22	8	40.1363761	2.007830482	0.726745542	2.762769586	0.005731321	0.331492979	rRNA	1805	N/A	N/A	N/A	N/A	N/A	N/A
ETH2_1312500	36	10	15	13	10	2	17.82231382	2.006723739	0.982590232	2.042279349	0.041123829	0.5693637	Trehalose-6-phosphate synthase subunit 1, putative	7098	GO:0005992	trehalose biosynthetic process	catalytic activity	GO:0003824	N/A	N/A
ETH2_1042600	20	15	17	33	9	18	49.21147022	2.004516529	0.723495725	2.770598995	0.005595329	0.33007008	protein phosphatase 2C, putative	1650	GO:0006470	protein dephosphorylation	phosphatase activity;protein serine/threonine phosphatase activity	GO:0016791;GO:0004722	N/A	N/A
ETH2_1004000	188	136	229	156	212	172	443.0927376	1.97889732	0.589511119	3.356844777	0.000788374	0.151827769	mitochondrial carrier domain-containing protein, putative	1185	GO:0055085	transmembrane transport	N/A	N/A	N/A	N/A
ETH2_1215000	17	9	25	10	26	1	24.49533294	1.963540626	0.977694599	2.008337397	0.044607451	0.5693637	hypothetical protein, conserved	7869	N/A	N/A	protein binding	GO:0005515	N/A	N/A
ETH2_0927400	37	20	24	18	25	19	49.68398673	1.962541371	0.755331735	2.598250914	0.00937	0.377404278	unspecified product	648	N/A	N/A	N/A	N/A	N/A	N/A
ETH2_1128000	7	3	9	9	6	7	17.66693959	1.961961472	0.90607274	2.165346538	0.030361157	0.540980614	hypothetical protein	480	N/A	N/A	N/A	N/A	N/A	N/A
ETH2_1126800	10	6	10	11	4	14	25.58780293	1.953609803	0.906722018	2.154585159	0.031194311	0.544645507	3-oxo-5 alpha-steroid delta 4-dehydrogenase alpha 2, putative	1086	GO:0006629	lipid metabolic process	oxidoreductase activity, acting on the CH-CH group of donors	GO:0016627	N/A	N/A
ETH2_1118400	7	3	26	22	10	2	23.13487208	1.953197625	0.973855326	2.005634279	0.044895282	0.5693637	hypothetical protein, conserved	2586	N/A	N/A	N/A	N/A	N/A	N/A
ETH2_1024100	2402	1735	2417	1580	1871	1578	4004.090706	1.926829899	0.451284449	4.269657206	1.96E-05	0.054319459	hypothetical protein, conserved	624	N/A	N/A	N/A	N/A	integral component of membrane	GO:0016021
ETH2_0922100	30298	23983	35720	27049	29017	25909	65353.13277	1.925228936	0.55695571	3.456700237	0.000546833	0.151827769	hypothetical protein, conserved	2628	N/A	N/A	N/A	N/A	N/A	N/A
ETH2_0806700	15	8	13	19	19	10	35.07543864	1.906664665	0.749599522	2.543577749	0.010972364	0.382264506	hypothetical protein, conserved	4950	N/A	N/A	N/A	N/A	N/A	N/A
ETH2_0707500	12	20	3	11	10	24	39.31103617	1.872980527	0.869264253	2.154673358	0.031187404	0.544645507	hypothetical protein, conserved	390	N/A	N/A	N/A	N/A	N/A	N/A
ETH2_1587600	18	8	20	13	13	11	27.97348995	1.870027579	0.784718072	2.383056599	0.017169554	0.469919874	Ile transfer RNA (aat)	75	N/A	N/A	N/A	N/A	N/A	N/A
ETH2_1356700	37	42	63	50	42	24	82.6140547	1.860332558	0.715254251	2.600938834	0.009296903	0.377404278	protein disulfide-isomerase, putative	3348	N/A	N/A	N/A	N/A	N/A	N/A
ETH2_1109100	11	16	31	23	21	18	46.39036183	1.851721231	0.779713309	2.37487447	0.017554919	0.473459326	serine/threonine protein kinase, putative	1359	GO:0035556;GO:0006468	intracellular signal transduction;protein phosphorylation	ATP binding;protein kinase activity	GO:0005524;GO:0004672	N/A	N/A
ETH2_0632200	35	7	16	16	20	11	33.70684845	1.843133401	0.831094352	2.217718598	0.026574025	0.507606301	hypothetical protein	819	N/A	N/A	N/A	N/A	N/A	N/A
ETH2_0657400	161	59	69	91	81	36	142.5391406	1.832988105	0.506339881	3.620074525	0.000294518	0.120980579	hypothetical protein, conserved	8259	N/A	N/A	N/A	N/A	N/A	N/A
ETH2_1053300	68	57	127	61	43	41	106.6443345	1.825414965	0.584782394	3.121528594	0.001799148	0.213867238	RAP domain containing protein, putative	1899	N/A	N/A	N/A	N/A	N/A	N/A
ETH2_1547600	688	624	1016	642	615	700	1507.437001	1.8106239	0.545633079	3.318390999	0.000905377	0.152807436	40S ribosomal protein S15A, putative	393	GO:0006412	translation	structural constituent of ribosome	GO:0003735	ribosome	GO:0005840
ETH2_0657300	77	60	98	63	56	28	100.3882379	1.804486169	0.630070868	2.8639416	0.004184051	0.282469962	hypothetical protein, conserved	2967	N/A	N/A	N/A	N/A	N/A	N/A
ETH2_1100900	843	582	1109	668	833	808	1756.056165	1.797763217	0.567260425	3.169202608	0.001528578	0.211082724	Ankyrin repeat/Ankyrin repeats (many copies)/Ankyrin repeats (3 copies), putative	825	N/A	N/A	protein binding	GO:0005515	N/A	N/A
ETH2_0536900	30	26	29	19	14	6	25.93447609	1.795444859	0.891604726	2.013722904	0.044038634	0.5693637	M16 family peptidase, putative	4182	N/A	N/A	metal ion binding	GO:0046872	N/A	N/A
ETH2_1586100	90	79	57	76	87	45	143.776281	1.795260361	0.481914308	3.725268853	0.000195107	0.098789261	Type I phosphodiesterase / nucleotide pyrophosphatase, putative	4821	GO:0006506	GPI anchor biosynthetic process	catalytic activity;mannose-ethanolamine phosphotransferase activity;transferase activity, transferring phosphorus-containing groups	GO:0003824;GO:0051377;GO:0016772	N/A	N/A
ETH2_1532700	236	148	216	183	169	281	510.0810532	1.793497798	0.58053122	3.089408003	0.002005558	0.213867238	Protozoan signal recognition particle RNA	271	N/A	N/A	N/A	N/A	N/A	N/A
ETH2_0536700	29	27	47	34	74	24	88.58945131	1.789032707	0.60153784	2.974098364	0.002938509	0.238058378	hypothetical protein, conserved	897	N/A	N/A	N/A	N/A	N/A	N/A
ETH2_1026900	14	9	13	15	26	16	40.83694183	1.788103366	0.776081347	2.304015389	0.02122178	0.474798909	rRNA	122	N/A	N/A	N/A	N/A	N/A	N/A
ETH2_1310100	13	11	12	23	9	22	41.96458908	1.786909551	0.803768514	2.223164407	0.026204716	0.507606301	Tyrosine kinase-like (TKL) protein, putative	2205	GO:0006468	protein phosphorylation	ATP binding;protein kinase activity	GO:0005524;GO:0004672	N/A	N/A
ETH2_1110000	68	32	59	47	29	43	90.01293869	1.781017548	0.694486892	2.564508513	0.010332204	0.382264506	kinesin, putative	1914	GO:0007018	microtubule-based movement	ATP binding;ATP-dependent microtubule motor activity;microtubule binding;microtubule motor activity	GO:0005524;GO:1990939;GO:0008017;GO:0003777	N/A	N/A
ETH2_1452700	45	58	73	34	30	16	53.83241428	1.764463389	0.73298336	2.407235258	0.016073812	0.453389029	ER lumen protein retaining receptor, related	1104	GO:0006621;GO:0015031	protein retention in ER lumen;protein transport	ER retention sequence binding	GO:0046923	endoplasmic reticulum membrane;integral component of membrane	GO:0005789;GO:0016021
ETH2_1142400	761	632	796	727	791	788	1703.186899	1.752952756	0.515137993	3.402879967	0.000666796	0.151827769	unspecified product	330	N/A	N/A	N/A	N/A	N/A	N/A
ETH2_1263600	20	32	17	38	38	14	58.21320586	1.750102771	0.770738006	2.270684404	0.02316609	0.490826098	hypothetical protein, conserved	2313	N/A	N/A	N/A	N/A	N/A	N/A
ETH2_1347900	96	58	78	56	84	44	125.1821941	1.739466697	0.458958721	3.790028643	0.00015063	0.091522736	hypothetical protein	318	N/A	N/A	N/A	N/A	N/A	N/A
ETH2_0604300	8	17	21	22	8	12	29.0717391	1.710936178	0.822788698	2.079435683	0.037577324	0.554716835	DNA gyrase subunit A, putative	3813	GO:0006259;GO:0006265	DNA metabolic process;DNA topological change	ATP binding;DNA binding;DNA topoisomerase activity;DNA topoisomerase type II (double strand cut, ATP-hydrolyzing) activity	GO:0005524;GO:0003677;GO:0003916;GO:0003918	N/A	N/A
ETH2_1131400	16	14	18	18	20	5	26.5894691	1.710456477	0.809307708	2.113481016	0.034559618	0.552739806	RAP domain containing protein, putative	2508	N/A	N/A	N/A	N/A	N/A	N/A
ETH2_1151200	85	54	48	49	58	39	99.54550261	1.706044461	0.558312029	3.055718616	0.002245219	0.213867238	rRNA	1805	N/A	N/A	N/A	N/A	N/A	N/A
ETH2_1043400	101	134	168	111	114	81	208.2175537	1.703759969	0.423708536	4.021065959	5.79E-05	0.054319459	SAG family member	717	N/A	N/A	N/A	N/A	integral component of membrane	GO:0016021
ETH2_0603200	72	63	91	83	56	86	165.6564305	1.701891667	0.631370922	2.695549647	0.00702726	0.352111561	hypothetical protein	297	N/A	N/A	N/A	N/A	N/A	N/A
ETH2_1002900	43	23	32	37	44	29	74.48082741	1.700343806	0.540023031	3.148650535	0.001640262	0.213867238	EamA-like transporter family/UAA transporter family, putative	1116	N/A	N/A	N/A	N/A	N/A	N/A
ETH2_0903000	295	224	287	270	317	309	643.9315777	1.699439547	0.547188454	3.10576646	0.001897865	0.213867238	ACEA small nucleolar RNA U3	196	N/A	N/A	N/A	N/A	N/A	N/A
ETH2_0729800	1071	741	957	676	749	767	1581.26215	1.698477155	0.510067773	3.32990486	0.000868757	0.151827769	Chromosome III, complete sequence, related	591	N/A	N/A	N/A	N/A	integral component of membrane	GO:0016021
ETH2_0615800	23	5	23	10	37	28	54.07134938	1.688395163	0.807906073	2.089840912	0.036632093	0.552739806	tRNA pseudouridine synthase, putative	2298	GO:0009451;GO:0001522	RNA modification;pseudouridine synthesis	RNA binding;pseudouridine synthase activity	GO:0003723;GO:0009982	N/A	N/A
ETH2_0800900	6	6	16	16	16	13	30.69531451	1.687269642	0.729905677	2.31162696	0.02079825	0.474798909	Ankyrin repeat, putative	2169	N/A	N/A	protein binding	GO:0005515	N/A	N/A
ETH2_1248800	5	11	20	14	17	18	34.98080877	1.68286137	0.749006211	2.246792277	0.024653306	0.493821351	exosome complex exonuclease, putative	1005	N/A	N/A	exonuclease activity	GO:0004527	N/A	N/A
ETH2_1418900	42	21	17	27	18	17	41.902122	1.680647435	0.753653824	2.229999214	0.025747495	0.507606301	adaptin, putative	4038	GO:0006886;GO:0015031;GO:0016192	intracellular protein transport;protein transport;vesicle-mediated transport	N/A	N/A	AP-3 adaptor complex;membrane coat	GO:0030123;GO:0030117
ETH2_1438500	369	288	327	285	343	267	615.7408487	1.676997881	0.525063295	3.193896618	0.001403664	0.20801612	Eukaryotic protein of unknown function (DUF842), putative	414	N/A	N/A	N/A	N/A	N/A	N/A
ETH2_0856600	2557	2027	2627	2267	2746	2743	5543.125765	1.675614135	0.572818862	2.925207682	0.003442264	0.264718785	Dephospho-CoA kinase, putative	816	GO:0015937	coenzyme A biosynthetic process	ATP binding;dephospho-CoA kinase activity	GO:0005524;GO:0004140	N/A	N/A
ETH2_1420200	10	6	4	18	9	8	22.79620386	1.665520668	0.820067039	2.030956725	0.042259385	0.5693637	acyl-CoA-binding protein, putative	276	N/A	N/A	fatty-acyl-CoA binding	GO:0000062	N/A	N/A
ETH2_0928100	130	111	95	103	95	106	214.4432247	1.66123479	0.630877383	2.633213418	0.008458118	0.370828243	SAG family member (sag5)	774	N/A	N/A	N/A	N/A	integral component of membrane	GO:0016021
ETH2_1456100	1225	1085	1584	711	793	746	1570.059081	1.658982091	0.516701507	3.210716569	0.001324045	0.20112237	hypothetical protein	501	N/A	N/A	N/A	N/A	N/A	N/A
ETH2_0925500	40	29	41	30	54	11	56.78080766	1.657042474	0.672220391	2.465028577	0.013700232	0.418012462	hypothetical protein	477	N/A	N/A	N/A	N/A	N/A	N/A
ETH2_0609300	3	5	19	12	18	18	34.00500781	1.655752034	0.816338009	2.028267722	0.042532931	0.5693637	hypothetical protein, conserved	1098	N/A	N/A	N/A	N/A	N/A	N/A
ETH2_1503500	114	59	82	132	145	113	262.8029173	1.649848731	0.589473634	2.798850767	0.005128483	0.314754191	Glycosyltransferase family 17, putative	2595	GO:0006487	protein N-linked glycosylation	beta-1,4-mannosylglycoprotein 4-beta-N-acetylglucosaminyltransferase activity	GO:0003830	membrane	GO:0016020
ETH2_1116300	676	478	632	477	557	585	1139.572506	1.637850827	0.560652977	2.921327261	0.003485435	0.264718785	hypothetical protein	210	N/A	N/A	N/A	N/A	N/A	N/A
ETH2_1469900	179	178	142	133	156	103	256.6747703	1.632024436	0.487383299	3.348544031	0.000812374	0.151827769	Paraquat-inducible protein A, putative	2850	N/A	N/A	N/A	N/A	N/A	N/A
ETH2_0712600	11	27	11	22	26	14	39.25533666	1.619330366	0.727248572	2.226653208	0.02597046	0.507606301	hypothetical protein, conserved	1983	N/A	N/A	N/A	N/A	N/A	N/A
ETH2_1364500	196	177	218	151	180	111	284.8726282	1.616684066	0.522166135	3.096110527	0.001960773	0.213867238	hypothetical protein, conserved	204	N/A	N/A	N/A	N/A	N/A	N/A
ETH2_1373500	73	30	57	85	47	15	85.42582281	1.615340264	0.615365016	2.625011532	0.008664603	0.370828243	kinesin motor domain cointaining protein, putative	4296	GO:0007018	microtubule-based movement	ATP binding;ATP-dependent microtubule motor activity;microtubule binding;microtubule motor activity;protein binding	GO:0005524;GO:1990939;GO:0008017;GO:0003777;GO:0005515	N/A	N/A
ETH2_1223500	2206	1817	2599	2293	2767	2462	5114.891181	1.614915924	0.530733368	3.042800816	0.002343874	0.213867238	CutA1 divalent ion tolerance domain-containing protein, putative	456	GO:0010038	response to metal ion	N/A	N/A	N/A	N/A
ETH2_1473900	58	53	87	30	42	9	47.252529	1.61297417	0.684461859	2.356558148	0.01844518	0.474798909	Glutamyl-tRNA(Gln) amidotransferase subunit B, mitochondrial , related	1863	GO:0006412	translation	ATP binding;carbon-nitrogen ligase activity, with glutamine as amido-N-donor;catalytic activity;ligase activity;transferase activity	GO:0005524;GO:0016884;GO:0003824;GO:0016874;GO:0016740	N/A	N/A
ETH2_0103800	21	31	46	16	12	13	27.37618742	1.611325696	0.773245318	2.083847983	0.037173997	0.554716835	hypothetical protein, conserved	2166	N/A	N/A	N/A	N/A	integral component of membrane	GO:0016021
ETH2_1100500	79	69	72	48	35	59	101.426049	1.610634344	0.629144365	2.560039371	0.010466031	0.382264506	hypothetical protein	264	N/A	N/A	N/A	N/A	N/A	N/A
ETH2_1115500	51	46	32	50	56	48	102.5491029	1.60478938	0.585414358	2.741288045	0.006119883	0.332121891	hypothetical protein, conserved	3738	N/A	N/A	N/A	N/A	integral component of membrane	GO:0016021
ETH2_1232200	18	33	27	49	41	8	55.64272434	1.596694286	0.620161399	2.574643131	0.010034356	0.382264506	UDP-N-acetylglucosamine transporter, putative	1116	GO:0090481	pyrimidine nucleotide-sugar transmembrane transport	pyrimidine nucleotide-sugar transmembrane transporter activity	GO:0015165	Golgi membrane;integral component of membrane	GO:0000139;GO:0016021
ETH2_1465800	7288	5400	7663	6327	6903	7768	14545.07933	1.594485236	0.526616821	3.027790176	0.002463491	0.220120141	40S ribosomal protein S30, putative	180	GO:0006412	translation	structural constituent of ribosome	GO:0003735	ribosome	GO:0005840
ETH2_1365100	265	217	251	155	169	127	292.4360359	1.587087865	0.520697882	3.048001382	0.002303689	0.213867238	hypothetical protein, conserved	204	N/A	N/A	N/A	N/A	N/A	N/A
ETH2_0917800	183	113	131	145	196	165	337.8397047	1.585707161	0.551041654	2.877653895	0.004006444	0.282469962	Actin, putative	1263	N/A	N/A	N/A	N/A	N/A	N/A
ETH2_1143900	20	29	62	34	38	29	65.06755675	1.57277378	0.682397582	2.304776309	0.021179105	0.474798909	unspecified product	332	N/A	N/A	N/A	N/A	N/A	N/A
ETH2_0714000	728	559	825	749	872	796	1606.083421	1.56847251	0.502559483	3.120968884	0.001802571	0.213867238	hypothetical protein	405	N/A	N/A	N/A	N/A	N/A	N/A
ETH2_0838500	112	64	91	60	58	43	102.1074305	1.566396592	0.531792576	2.94550293	0.003224301	0.257774375	BTB2 domain-containing protein, putative	2061	GO:0051260	protein homooligomerization	protein binding	GO:0005515	N/A	N/A
ETH2_0810900	60	57	57	79	51	59	123.6145416	1.563956448	0.611016698	2.559596904	0.010479364	0.382264506	Leu transfer RNA (cag)	81	N/A	N/A	N/A	N/A	N/A	N/A
ETH2_0647200	23	29	22	9	30	18	36.99759513	1.561516709	0.786806422	1.984626287	0.047186066	0.578029302	DNA/pantothenate metabolism flavoprotein domain-containing protein, putative	1842	N/A	N/A	N/A	N/A	N/A	N/A
ETH2_0742800	120	104	119	123	148	122	256.0764144	1.559429924	0.549228717	2.839308791	0.004521138	0.292238679	hypothetical protein, conserved	723	N/A	N/A	N/A	N/A	N/A	N/A
ETH2_1533200	58	17	8	28	33	16	46.44019389	1.548655739	0.729418901	2.123136291	0.033742433	0.552739806	endonuclease/exonuclease/phosphatase domain-containing protein, putative	6273	GO:0046856	phosphatidylinositol dephosphorylation	phosphatase activity	GO:0016791	N/A	N/A
ETH2_1365000	210	193	250	139	145	142	279.6658898	1.542587469	0.574331578	2.68588308	0.00723384	0.352111561	rRNA	1805	N/A	N/A	N/A	N/A	N/A	N/A
ETH2_0507000	48	17	20	37	40	12	50.73045511	1.535930648	0.691562997	2.220955508	0.026353975	0.507606301	hypothetical protein, conserved	13251	GO:0007165	signal transduction	N/A	N/A	membrane	GO:0016020
ETH2_1144000	12928	10060	10989	9433	11424	10438	20452.04984	1.529967395	0.544823199	2.808190618	0.004982073	0.312072928	SAG family member	774	N/A	N/A	N/A	N/A	N/A	N/A
ETH2_1000900	37	19	47	45	35	20	59.14860892	1.517856024	0.676885755	2.242410942	0.024934825	0.49673442	patatin-like phospholipase domain-containing protein, putative	4191	GO:0016042;GO:0006629	lipid catabolic process;lipid metabolic process	hydrolase activity	GO:0016787	N/A	N/A
ETH2_0834400	70	65	55	61	59	48	104.9750586	1.5133148	0.570637675	2.651971411	0.008002332	0.363462427	proline oxidase, putative	2052	GO:0006562	proline catabolic process	proline dehydrogenase activity	GO:0004657	N/A	N/A
ETH2_1131500	17	23	30	17	41	33	59.53468173	1.511709123	0.749351018	2.017357804	0.043658187	0.5693637	hypothetical protein, conserved	4371	N/A	N/A	N/A	N/A	N/A	N/A
ETH2_0617000	36	18	55	27	19	11	33.37916579	1.506583277	0.724599017	2.079195862	0.037599352	0.554716835	hypothetical protein	600	N/A	N/A	ice binding	GO:0050825	N/A	N/A
ETH2_1459400	32	32	23	14	25	13	31.47733205	1.505815951	0.691765508	2.176772235	0.029497566	0.533414312	hypothetical protein, conserved	1053	N/A	N/A	N/A	N/A	integral component of membrane	GO:0016021
ETH2_0622900	755	635	967	543	724	621	1212.825698	1.504367002	0.520473883	2.890379424	0.003847771	0.278322107	hypothetical protein	366	N/A	N/A	N/A	N/A	N/A	N/A
ETH2_1259400	92	85	122	72	88	62	136.5013894	1.492824819	0.446495286	3.343427955	0.000827502	0.151827769	RNA-binding protein, putative	726	N/A	N/A	N/A	N/A	N/A	N/A
ETH2_0726100	228	174	241	244	191	168	371.3756604	1.489065528	0.444888141	3.347056014	0.000816747	0.151827769	CAM kinase, putative	3513	GO:0006468	protein phosphorylation	ATP binding;protein kinase activity	GO:0005524;GO:0004672	N/A	N/A
ETH2_0628600	448	266	440	301	390	345	656.8456845	1.474728478	0.463750262	3.180005704	0.001472722	0.208098978	ribosomal protein RPL38, putative	267	GO:0006412	translation	structural constituent of ribosome	GO:0003735	ribosome	GO:0005840
ETH2_0721100	28	10	44	30	16	22	42.44120529	1.466360821	0.685496665	2.139121745	0.03242581	0.552739806	hypothetical protein	264	N/A	N/A	N/A	N/A	N/A	N/A
ETH2_1598700	47	29	48	26	43	32	62.36409747	1.455018289	0.695226164	2.092870442	0.036360721	0.552739806	hypothetical protein, conserved	2010	N/A	N/A	N/A	N/A	integral component of membrane	GO:0016021
ETH2_0925800	118	109	129	63	104	73	147.1342679	1.454723419	0.488190313	2.979828524	0.002884098	0.236807816	hypothetical protein, conserved	606	GO:0032543	mitochondrial translation	structural constituent of ribosome	GO:0003735	mitochondrion;ribosome	GO:0005739;GO:0005840
ETH2_1470200	14	23	24	13	32	23	42.29215687	1.446951472	0.736028638	1.965890181	0.049311298	0.583666768	GPI mannosyltransferase 1, putative	1512	GO:0006506	GPI anchor biosynthetic process	alpha-1,4-mannosyltransferase activity;glycolipid mannosyltransferase activity	GO:0051751;GO:0004376	integral component of membrane	GO:0016021
ETH2_1225400	73	56	96	76	74	55	122.4816117	1.446769299	0.587179334	2.463930891	0.013742261	0.418012462	hypothetical protein, conserved	723	GO:0006506	GPI anchor biosynthetic process	N/A	N/A	endoplasmic reticulum membrane;integral component of membrane	GO:0005789;GO:0016021
ETH2_0611700	64	87	113	72	65	104	160.1762253	1.445377594	0.622923055	2.320314815	0.020323853	0.474798909	U6 spliceosomal RNA	108	N/A	N/A	N/A	N/A	N/A	N/A
ETH2_1042000	160	132	161	170	136	126	261.3983123	1.43810208	0.452001467	3.181631441	0.001464481	0.208098978	UBA/TS-N domain-containing protein, putative	21873	N/A	N/A	protein binding;ubiquitin-protein transferase activity	GO:0005515;GO:0004842	N/A	N/A
ETH2_0845100	128	117	117	101	98	70	158.7419475	1.434172573	0.441858079	3.24577651	0.001171308	0.182483707	phosphofructokinase, putative	4335	GO:0006002;GO:0006096	fructose 6-phosphate metabolic process;glycolytic process	6-phosphofructokinase activity;ATP binding;diphosphate-fructose-6-phosphate 1-phosphotransferase activity;metal ion binding	GO:0003872;GO:0005524;GO:0047334;GO:0046872	cytoplasm	GO:0005737
ETH2_1434900	5075	3667	4293	3697	3947	3858	7141.770815	1.426508625	0.490169835	2.9102334	0.003611589	0.270913792	hypothetical protein	366	N/A	N/A	N/A	N/A	N/A	N/A
ETH2_1584400	351	222	432	443	392	289	658.9751748	1.42094211	0.456309212	3.113989536	0.00184576	0.213867238	transmembrane protein, putative	852	N/A	N/A	N/A	N/A	integral component of membrane	GO:0016021
ETH2_1111700	33	16	59	15	35	25	45.66451424	1.412183363	0.679574426	2.078040769	0.037705604	0.554719737	CAMSAP CH domain/Domain of Unknown Function (DUF1042), putative	738	N/A	N/A	protein binding	GO:0005515	N/A	N/A
ETH2_1100700	293	195	191	239	330	127	383.3233719	1.407590453	0.462878182	3.040952259	0.002358312	0.213867238	hypothetical protein, conserved	4314	N/A	N/A	N/A	N/A	N/A	N/A
ETH2_1249300	4327	2581	3868	4299	5742	4728	8978.368638	1.406621284	0.501596572	2.804288073	0.005042783	0.312652528	hypothetical protein	234	N/A	N/A	N/A	N/A	N/A	N/A
ETH2_1207900	29	25	25	26	23	25	45.16416438	1.405482193	0.709599348	1.980670075	0.047628285	0.58110333	Peptidyl-prolyl cis-trans isomerase E , related	741	GO:0006457;GO:0000413	protein folding;protein peptidyl-prolyl isomerization	peptidyl-prolyl cis-trans isomerase activity	GO:0003755	N/A	N/A
ETH2_1593500	127	88	88	114	178	98	224.8737608	1.400929205	0.574451095	2.438726668	0.014739112	0.441156867	hypothetical protein, conserved	729	N/A	N/A	N/A	N/A	N/A	N/A
ETH2_1247500	20	29	27	19	37	17	41.441596	1.400681569	0.670337856	2.089515839	0.036661314	0.552739806	hypothetical protein, conserved	1524	N/A	N/A	N/A	N/A	N/A	N/A
ETH2_0703200	250	286	263	117	165	100	221.6072254	1.400172181	0.395926677	3.536443146	0.000405554	0.144949693	integral membrane protein, putative	963	GO:0030026	cellular manganese ion homeostasis	manganese ion transmembrane transporter activity	GO:0005384	N/A	N/A
ETH2_1411300	93	49	84	58	67	16	73.52931301	1.394028847	0.59739352	2.333518528	0.019620947	0.474798909	hypothetical protein, conserved	5649	N/A	N/A	N/A	N/A	N/A	N/A
ETH2_1100600	44	42	45	36	35	18	49.42936487	1.392409291	0.618092285	2.252753067	0.024274723	0.493821351	hypothetical protein	345	N/A	N/A	N/A	N/A	N/A	N/A
ETH2_0918100	1715	1146	1790	1186	1249	1327	2317.159489	1.387851782	0.45142522	3.074378039	0.002109419	0.213867238	hypothetical protein, conserved	1221	N/A	N/A	N/A	N/A	N/A	N/A
ETH2_0847600	51	23	52	37	44	13	49.67087333	1.382657718	0.664619198	2.080375834	0.037491074	0.554716835	hypothetical protein, conserved	2661	N/A	N/A	N/A	N/A	N/A	N/A
ETH2_1482100	421	304	508	598	761	699	1249.861812	1.378817462	0.513446006	2.685418614	0.007243901	0.352111561	U1 spliceosomal RNA	160	N/A	N/A	N/A	N/A	N/A	N/A
ETH2_1458800	64	49	100	71	62	36	93.48129422	1.368748332	0.499329776	2.741171064	0.006122063	0.332121891	hypothetical protein, conserved	1332	N/A	N/A	N/A	N/A	N/A	N/A
ETH2_0205000	91	26	55	87	90	40	117.5223291	1.368310504	0.555437483	2.463482474	0.013759462	0.418012462	hypothetical protein, conserved	3309	GO:0006355	regulation of transcription, DNA-templated	DNA-binding transcription factor activity	GO:0003700	nucleus	GO:0005634
ETH2_0403500	103	79	79	56	97	60	123.2096716	1.367161881	0.649305487	2.10557574	0.035241222	0.552739806	hypothetical protein, conserved	540	N/A	N/A	N/A	N/A	integral component of membrane	GO:0016021
ETH2_1435400	266	231	287	201	181	210	360.574734	1.3652449	0.532351894	2.564553477	0.010330866	0.382264506	hypothetical protein	330	N/A	N/A	N/A	N/A	N/A	N/A
ETH2_1324900	54	14	10	37	19	19	42.47023677	1.360398597	0.650977913	2.089776888	0.036637846	0.552739806	DNA mismatch repair protein mutS, putative	4452	GO:0006298	mismatch repair	ATP binding;mismatched DNA binding	GO:0005524;GO:0030983	N/A	N/A
ETH2_0912500	79	50	86	40	35	37	66.04830611	1.346405854	0.547791477	2.457880255	0.013975977	0.420386305	Flavinator of succinate dehydrogenase, putative	504	N/A	N/A	N/A	N/A	N/A	N/A
ETH2_0621400	25	26	59	35	29	46	68.42194561	1.338077388	0.671322271	1.993196779	0.046239904	0.572207036	hypothetical protein, conserved	6489	N/A	N/A	N/A	N/A	N/A	N/A
ETH2_1566400	176	152	244	175	190	241	373.6886849	1.33478542	0.537095032	2.485194127	0.01294808	0.412442991	hypothetical protein, conserved	156	N/A	N/A	N/A	N/A	N/A	N/A
ETH2_1057600	35	28	30	44	78	52	99.76048703	1.327314001	0.651420634	2.037568251	0.04159313	0.5693637	hypothetical protein, conserved	9147	N/A	N/A	N/A	N/A	N/A	N/A
ETH2_1121200	188254	149479	220726	203370	246006	233961	405306.5336	1.326078921	0.498436589	2.660476681	0.007803013	0.359175054	ribosome associated membrane protein RAMP4, putative	210	N/A	N/A	N/A	N/A	endoplasmic reticulum	GO:0005783
ETH2_0912600	68	65	42	48	39	13	51.06653683	1.321684711	0.613129189	2.155638217	0.031111926	0.544645507	Type IIB DNA topoisomerase, putative	1131	GO:0006259;GO:0042138	DNA metabolic process;meiotic DNA double-strand break formation	ATP binding;DNA binding;DNA topoisomerase type II (double strand cut, ATP-hydrolyzing) activity;catalytic activity	GO:0005524;GO:0003677;GO:0003918;GO:0003824	chromosome	GO:0005694
ETH2_1328300	1411	971	1288	1068	1320	1100	2023.056737	1.319078516	0.47901716	2.753718712	0.005892239	0.331492979	hypothetical protein, conserved	846	N/A	N/A	N/A	N/A	N/A	N/A
ETH2_0319200	37	37	31	27	29	21	42.90299832	1.307669682	0.616826408	2.119996267	0.03400636	0.552739806	proteasome component PRE3, putative	723	GO:0043161;GO:0051603	proteasome-mediated ubiquitin-dependent protein catabolic process;proteolysis involved in cellular protein catabolic process	threonine-type endopeptidase activity	GO:0004298	proteasome core complex	GO:0005839
ETH2_1342900	70	33	31	49	38	24	59.53759046	1.301861361	0.630080429	2.066182826	0.03881122	0.559890278	Protein of unknown function (DUF3273), putative	915	N/A	N/A	N/A	N/A	integral component of membrane	GO:0016021
ETH2_0801300	777	735	955	872	925	734	1429.134614	1.299618627	0.471478517	2.756474748	0.005842812	0.331492979	hemolysin, putative	996	N/A	N/A	N/A	N/A	integral component of membrane	GO:0016021
ETH2_0851300	935	548	930	1549	1760	1059	2384.097099	1.299583367	0.495218223	2.624264022	0.008683644	0.370828243	hypothetical protein, conserved	5853	N/A	N/A	N/A	N/A	N/A	N/A
ETH2_0911000	646	543	747	633	784	547	1098.991953	1.298769297	0.508498788	2.554124663	0.010645513	0.382264506	EF-hand domain-containing protein, putative	666	N/A	N/A	calcium ion binding	GO:0005509	N/A	N/A
ETH2_1563800	70	84	106	83	61	43	101.0671665	1.297555473	0.480392224	2.701033466	0.006912438	0.352111561	uroporphyrinogen decarboxylase, putative	1635	GO:0006779	porphyrin-containing compound biosynthetic process	uroporphyrinogen decarboxylase activity	GO:0004853	N/A	N/A
ETH2_0418200	2875	1986	2918	2102	2356	2331	3954.675336	1.288131518	0.483352657	2.664993148	0.007698989	0.359175054	60S Ribosomal protein L36, putative	321	GO:0006412	translation	structural constituent of ribosome	GO:0003735	ribosome	GO:0005840
ETH2_1128300	71	56	40	65	53	25	73.93151975	1.285502621	0.606909114	2.118113886	0.034165424	0.552739806	UDP-N-acetylglucosamine-1-phosphate transferase, putative	2133	GO:0006488;GO:0006487	dolichol-linked oligosaccharide biosynthetic process;protein N-linked glycosylation	UDP-N-acetylglucosamine-dolichyl-phosphate N-acetylglucosaminephosphotransferase activity;phospho-N-acetylmuramoyl-pentapeptide-transferase activity	GO:0003975;GO:0008963	integral component of membrane	GO:0016021
ETH2_1227000	65	35	14	44	44	46	77.42346056	1.282506783	0.641147051	2.000331718	0.045464456	0.570901084	SPX domain-containing protein, putative	2439	N/A	N/A	N/A	N/A	integral component of membrane	GO:0016021
ETH2_1441500	169	99	254	190	257	146	321.1218153	1.280699649	0.489253515	2.617660597	0.008853482	0.370828243	hypothetical protein, conserved	357	N/A	N/A	N/A	N/A	N/A	N/A
ETH2_1504700	233	179	324	268	320	275	490.9735299	1.276858753	0.524381357	2.434981213	0.014892563	0.441802736	hypothetical protein, conserved	405	N/A	N/A	N/A	N/A	N/A	N/A
ETH2_0506900	59	18	60	46	44	21	57.56018666	1.270716169	0.548783656	2.315513875	0.020584826	0.474798909	hypothetical protein, conserved	2934	N/A	N/A	N/A	N/A	N/A	N/A
ETH2_15103000	5557	4099	4528	4616	5445	5282	8865.74168	1.270508216	0.50293954	2.526164905	0.011531534	0.382264506	dynein light chain DLC, putative	270	GO:0007017	microtubule-based process	N/A	N/A	cytoplasm;dynein complex;microtubule;microtubule associated complex	GO:0005737;GO:0030286;GO:0005874;GO:0005875
ETH2_1334700	569	487	735	502	598	514	912.5047602	1.263551569	0.457901997	2.759436686	0.005790111	0.331492979	chaperonin CPN10, mitochondrial, putative	321	GO:0006457	protein folding	ATP binding;ATP hydrolysis activity	GO:0005524;GO:0016887	N/A	N/A
ETH2_1236900	94193	73398	110591	93168	108020	103793	175166.2022	1.263325845	0.495515151	2.549520118	0.010787129	0.382264506	60S ribosomal protein L22, putative	405	GO:0006412	translation	structural constituent of ribosome	GO:0003735	ribosome	GO:0005840
ETH2_1133800	184	174	138	171	151	142	259.549779	1.259604401	0.540728497	2.329458145	0.019834808	0.474798909	hypothetical protein	357	N/A	N/A	N/A	N/A	N/A	N/A
ETH2_1256100	65	44	56	67	101	45	111.2067381	1.258338291	0.54401861	2.31304273	0.02072029	0.474798909	hypothetical protein, conserved	20235	N/A	N/A	N/A	N/A	N/A	N/A
ETH2_0641600	1328	961	1585	1460	1399	1132	2193.219515	1.252688904	0.370784428	3.378483049	0.000728869	0.151827769	hypothetical protein, conserved	300	N/A	N/A	N/A	N/A	N/A	N/A
ETH2_1001900	198	136	163	107	147	91	186.3519616	1.252013829	0.465530573	2.689434168	0.007157326	0.352111561	unspecified product	474	N/A	N/A	N/A	N/A	N/A	N/A
ETH2_1454800	48	62	32	34	28	24	46.82553978	1.250419649	0.599293183	2.086490694	0.036934197	0.553192249	GPI-GlcNAc transferase complex, PIG-H component, putative	1062	GO:0006506	GPI anchor biosynthetic process	phosphatidylinositol N-acetylglucosaminyltransferase activity	GO:0017176	glycosylphosphatidylinositol-N-acetylglucosaminyltransferase (GPI-GnT) complex;integral component of membrane	GO:0000506;GO:0016021
ETH2_1594700	108	77	62	57	67	35	83.25820065	1.250020061	0.5462645	2.288305501	0.022119736	0.483456345	trafficking protein particle complex subunit 3, putative	564	GO:0048193	Golgi vesicle transport	N/A	N/A	TRAPP complex	GO:0030008
ETH2_0949500	83	56	76	78	101	64	130.1691059	1.235997549	0.521170255	2.371581145	0.017712157	0.4740928	hypothetical protein, conserved	1128	N/A	N/A	N/A	N/A	N/A	N/A
ETH2_1243700	74	44	34	34	56	23	57.99715906	1.234998347	0.585356054	2.109824163	0.034873504	0.552739806	hypothetical protein, conserved	2328	N/A	N/A	protein binding	GO:0005515	N/A	N/A
ETH2_0405400	47	33	14	32	53	33	63.29726866	1.220059389	0.62134785	1.963569021	0.049580093	0.583666768	Protein kinase domain containing protein, putative	12210	GO:0006468	protein phosphorylation	ATP binding;protein kinase activity	GO:0005524;GO:0004672	N/A	N/A
ETH2_0508000	222	136	144	133	206	107	233.1728095	1.219163827	0.470653111	2.59036602	0.009587393	0.382264506	glutathione/thioredoxin peroxidase, putative	588	GO:0006979	response to oxidative stress	glutathione peroxidase activity	GO:0004602	N/A	N/A
ETH2_0742300	34811	25374	26021	37963	45214	36554	65651.78049	1.217715939	0.480882845	2.532250734	0.011333292	0.382264506	hypothetical protein, conserved	297	N/A	N/A	N/A	N/A	N/A	N/A
ETH2_1511800	1977	1445	2615	1587	1747	1498	2657.169999	1.217108029	0.385551558	3.156797071	0.001595123	0.213867238	Ribosomal protein L37e, putative	297	GO:0006412	translation	metal ion binding;rRNA binding;structural constituent of ribosome	GO:0046872;GO:0019843;GO:0003735	ribosome	GO:0005840
ETH2_1325900	44	45	57	43	57	55	87.31405215	1.21633828	0.620018961	1.96177594	0.049788576	0.583666768	hypothetical protein	1602	N/A	N/A	N/A	N/A	N/A	N/A
ETH2_1518100	8178	6020	9481	6034	7035	6537	10936.6612	1.213163223	0.483283221	2.510253143	0.012064464	0.394105828	LSM domain containing protein, putative	276	GO:0000398	mRNA splicing, via spliceosome	N/A	N/A	N/A	N/A
ETH2_0507800	71	85	70	70	54	27	75.56970773	1.212042127	0.545159259	2.223280824	0.02619687	0.507606301	hypothetical protein, conserved	2718	N/A	N/A	ATP binding;ATP hydrolysis activity	GO:0005524;GO:0016887	N/A	N/A
ETH2_1434000	55	22	57	44	55	24	62.12261365	1.211256235	0.568994856	2.128764825	0.033273723	0.552739806	GPCR transmembrane domain-containing protein	1449	GO:0007186;GO:0019236	G protein-coupled receptor signaling pathway;response to pheromone	N/A	N/A	N/A	N/A
ETH2_1415800	42	49	61	46	70	50	90.01647894	1.210747507	0.562327755	2.153099319	0.031310874	0.545114238	50S ribosomal protein L22, putative	750	GO:0006412	translation	structural constituent of ribosome	GO:0003735	large ribosomal subunit;ribosome	GO:0015934;GO:0005840
ETH2_1237600	389	301	287	302	367	326	550.9456724	1.208857857	0.486072815	2.486989233	0.01288293	0.412442991	hypothetical protein	357	N/A	N/A	N/A	N/A	N/A	N/A
ETH2_1434200	1068	774	995	767	884	952	1478.22839	1.206032675	0.510675618	2.361641385	0.018194233	0.474798909	hypothetical protein, conserved	225	N/A	N/A	N/A	N/A	N/A	N/A
ETH2_0723600	38730	30070	40809	43164	49865	46493	77447.77888	1.203109481	0.508019993	2.368232545	0.017873298	0.474798909	REX1 DNA repair domain-containing protein, putative	252	GO:0006289;GO:0006367	nucleotide-excision repair;transcription initiation from RNA polymerase II promoter	N/A	N/A	transcription factor TFIIH core complex	GO:0000439
ETH2_0910900	1143	849	1388	740	932	863	1412.361159	1.202370092	0.462821401	2.59791377	0.009379204	0.377404278	40S ribosomal protein S11, putative	489	GO:0006412	translation	structural constituent of ribosome	GO:0003735	ribosome	GO:0005840
ETH2_1596600	82	50	61	57	90	21	80.02029584	1.197539763	0.607202648	1.972224211	0.048584017	0.583666768	Domain of unknown function (DUF4475), putative	1104	N/A	N/A	N/A	N/A	N/A	N/A
ETH2_1322200	120	113	202	108	149	96	186.7294495	1.196125814	0.589776574	2.028099907	0.042550052	0.5693637	hypothetical protein, conserved	255	N/A	N/A	N/A	N/A	N/A	N/A
ETH2_0204700	1165	916	1011	1258	1536	1076	2045.845362	1.182241708	0.487210948	2.426549962	0.015243151	0.441802736	hypothetical protein, conserved	9339	N/A	N/A	N/A	N/A	N/A	N/A
ETH2_1342700	512	375	446	403	464	331	630.9811776	1.177720263	0.485678439	2.424897153	0.015312724	0.441802736	hypothetical protein, conserved	348	N/A	N/A	N/A	N/A	N/A	N/A
ETH2_1040200	4926	3674	5294	3445	3798	3353	5737.513907	1.175442038	0.433404999	2.712110015	0.00668564	0.352111561	ATP synthase epsilon chain, putative	228	GO:0015986	ATP synthesis coupled proton transport	proton-transporting ATP synthase activity, rotational mechanism	GO:0046933	mitochondrial proton-transporting ATP synthase complex, catalytic sector F(1)	GO:0000275
ETH2_0528300	38	42	79	77	74	21	81.06019863	1.17361657	0.549178074	2.137041929	0.032594582	0.552739806	phosphatidylcholine transfer protein, putative	1860	N/A	N/A	lipid binding	GO:0008289	N/A	N/A
ETH2_1404800	294	251	338	336	369	285	522.9017654	1.166927137	0.461713702	2.527382512	0.011491627	0.382264506	hypothetical protein, conserved	336	N/A	N/A	N/A	N/A	N/A	N/A
ETH2_0802900	230	90	70	127	129	44	142.8764353	1.162692063	0.549581002	2.115597264	0.034379075	0.552739806	hypothetical protein, conserved	3177	N/A	N/A	N/A	N/A	N/A	N/A
ETH2_1430800	225	113	233	213	208	226	354.8110885	1.158762451	0.486701353	2.380849045	0.017272789	0.470625395	60S ribosomal protein L30, putative	324	N/A	N/A	RNA binding	GO:0003723	ribosome	GO:0005840
ETH2_1155300	274	249	400	280	310	284	469.905576	1.151479896	0.453716589	2.537883613	0.011152507	0.382264506	FK506-binding protein 1, putative	678	N/A	N/A	peptidyl-prolyl cis-trans isomerase activity	GO:0003755	integral component of membrane	GO:0016021
ETH2_0836600	282	181	199	242	287	175	357.533024	1.143252886	0.508843616	2.246766689	0.024654942	0.493821351	hypothetical protein, conserved	423	N/A	N/A	N/A	N/A	N/A	N/A
ETH2_0942000	783	615	932	915	1065	1031	1622.077839	1.128638779	0.479587446	2.353353468	0.018604939	0.474798909	hypothetical protein, conserved	219	N/A	N/A	N/A	N/A	N/A	N/A
ETH2_1308100	1772	1357	1502	1316	1241	1042	1869.525023	1.127136687	0.403491445	2.793458701	0.005214769	0.315870846	hypothetical protein	453	N/A	N/A	N/A	N/A	N/A	N/A
ETH2_0200400	182	136	236	212	228	184	324.0516124	1.122780452	0.438354371	2.561353384	0.010426524	0.382264506	hypothetical protein	4623	GO:0007023;GO:0007021	post-chaperonin tubulin folding pathway;tubulin complex assembly	GTPase activator activity;beta-tubulin binding	GO:0005096;GO:0048487	N/A	N/A
ETH2_1479300	889	630	1095	851	1108	775	1406.031875	1.117389796	0.427395819	2.614414427	0.008938055	0.370828243	Arg transfer RNA (acg)	75	N/A	N/A	N/A	N/A	N/A	N/A
ETH2_0617900	2606	1270	2038	2826	3084	1528	3615.746683	1.115989471	0.380394365	2.933769721	0.003348726	0.26424489	hypothetical protein, conserved	6396	N/A	N/A	N/A	N/A	N/A	N/A
ETH2_0626900	348	222	325	188	246	129	277.2423335	1.109006975	0.420606627	2.636684501	0.008372066	0.370828243	Glyoxylate reductase/hydroxypyruvate reductase-like, related	1122	N/A	N/A	NAD binding	GO:0051287	N/A	N/A
ETH2_0621500	155	108	114	136	137	189	257.0489589	1.108618541	0.540004236	2.052981193	0.040074402	0.56233733	Protein of unknown function (DUF3273), putative	918	N/A	N/A	N/A	N/A	integral component of membrane	GO:0016021
ETH2_1150100	1279	899	1552	1270	1230	1119	1884.569714	1.103752912	0.409544652	2.695073434	0.007037312	0.352111561	40S ribosomal protein S26, putative	339	GO:0006412	translation	structural constituent of ribosome	GO:0003735	ribosome	GO:0005840
ETH2_1412600	1277	866	1764	1237	1435	1254	2054.131997	1.100074196	0.407530875	2.69936406	0.006947213	0.352111561	40S ribosomal protein S29, putative	165	GO:0006412	translation	structural constituent of ribosome;zinc ion binding	GO:0003735;GO:0008270	ribosome	GO:0005840
ETH2_1559500	69	27	64	99	86	36	103.4620592	1.098361558	0.547852933	2.004847455	0.044979357	0.5693637	hypothetical protein, conserved	3708	N/A	N/A	N/A	N/A	N/A	N/A
ETH2_0935700	265	210	386	226	326	230	400.7036351	1.096666189	0.452413286	2.424036211	0.015349075	0.441802736	CPW-WPC family protein, putative	1302	N/A	N/A	N/A	N/A	N/A	N/A
ETH2_0845200	3240	2153	2625	3043	3915	3628	5586.617697	1.084578658	0.516957745	2.098002531	0.035904922	0.552739806	haloacid dehalogenase-like hydrolase domain-containing protein, putative	885	GO:0006364	rRNA processing	metalloendopeptidase activity	GO:0004222	N/A	N/A
ETH2_1434500	116	79	64	65	100	30	89.93186084	1.08447243	0.539249837	2.011076045	0.044317425	0.5693637	hypothetical protein, conserved	486	N/A	N/A	N/A	N/A	N/A	N/A
ETH2_0502400	158	102	163	146	153	99	196.557105	1.084234893	0.510747054	2.122841207	0.033767161	0.552739806	Protein of unknown function (DUF1279), putative	1584	N/A	N/A	N/A	N/A	N/A	N/A
ETH2_1554300	103	74	65	55	64	58	91.93868354	1.084075424	0.515544325	2.10277831	0.035485153	0.552739806	nucleotidase, putative	2424	GO:0009166	nucleotide catabolic process	hydrolase activity;phosphoprotein phosphatase activity	GO:0016787;GO:0004721	N/A	N/A
ETH2_1455300	25	31	46	56	47	44	74.30932743	1.064108022	0.532638727	1.997804455	0.045737864	0.570901084	Zinc knuckle, putative	945	N/A	N/A	nucleic acid binding;zinc ion binding	GO:0003676;GO:0008270	N/A	N/A
ETH2_0727500	511	371	505	649	739	645	1043.04091	1.061724708	0.491841322	2.158673258	0.030875525	0.544645507	ribosomal protein L22/L17, putative	1146	GO:0006412	translation	structural constituent of ribosome	GO:0003735	ribosome	GO:0005840
ETH2_1454200	249	184	274	221	246	129	284.4172289	1.059884413	0.425222218	2.492542413	0.012683218	0.409910818	Ubiquinol-cytochrome c reductase complex 14 kDa protein, putative	684	GO:0006122	mitochondrial electron transport, ubiquinol to cytochrome c	N/A	N/A	mitochondrial respiratory chain complex III	GO:0005750
ETH2_0419000	1394	1190	2080	1401	1572	1130	2031.395015	1.047418293	0.411366684	2.546191349	0.010890547	0.382264506	hypothetical protein, conserved	498	N/A	N/A	N/A	N/A	N/A	N/A
ETH2_0841400	226	164	138	199	235	200	321.7892084	1.04407908	0.490586177	2.128227676	0.033318211	0.552739806	hypothetical protein, conserved	645	N/A	N/A	N/A	N/A	N/A	N/A
ETH2_1226600	1157	865	1085	1003	1184	988	1608.340129	1.043343378	0.461932211	2.258650412	0.023905139	0.493821351	mitochondrial pyruvate carrier 1, putative	327	GO:0006850	mitochondrial pyruvate transmembrane transport	N/A	N/A	mitochondrial inner membrane	GO:0005743
ETH2_1262700	10903	8486	12188	11962	12992	12518	19260.15639	1.039548911	0.468244436	2.220098801	0.026412062	0.507606301	4F5 protein family/Zinc-binding, putative	240	N/A	N/A	N/A	N/A	N/A	N/A
ETH2_0837300	445	276	491	348	303	339	510.9257516	1.037675136	0.475458001	2.182474866	0.029074504	0.530359651	EF hand/EF-hand domain containing protein, putative	543	N/A	N/A	calcium ion binding	GO:0005509	N/A	N/A
ETH2_1540800	215	164	183	157	207	96	215.6321007	1.035160713	0.493591633	2.097200688	0.035975814	0.552739806	N-acetylglucosaminylphosphatidylinositol deacetylase, putative	1434	GO:0006506	GPI anchor biosynthetic process	N-acetylglucosaminylphosphatidylinositol deacetylase activity	GO:0000225	N/A	N/A
ETH2_1265800	2068	1376	1551	1829	2172	2334	3319.905948	1.032463034	0.50912004	2.027936348	0.042566745	0.5693637	hypothetical protein, conserved	462	N/A	N/A	N/A	N/A	integral component of membrane	GO:0016021
ETH2_1359200	290	338	174	205	244	140	281.486878	1.031845487	0.356272444	2.896225917	0.003776804	0.278322107	myosin A, putative	3492	N/A	N/A	ATP binding;actin binding;cytoskeletal motor activity	GO:0005524;GO:0003779;GO:0003774	myosin complex	GO:0016459
ETH2_0518300	135	86	35	106	120	74	144.0398644	1.028882403	0.46753741	2.200641875	0.027761387	0.51802826	hypothetical protein	480	N/A	N/A	N/A	N/A	N/A	N/A
ETH2_0630900	38629	28000	34556	36687	43167	41981	62735.90119	1.02859587	0.510248983	2.015870495	0.04381352	0.5693637	SAG family member (sag13)	792	N/A	N/A	N/A	N/A	integral component of membrane	GO:0016021
ETH2_0912700	184	174	209	126	93	80	145.7642221	1.02642599	0.493703024	2.079035251	0.037614111	0.554716835	Ankyrin repeat protein, related	2463	N/A	N/A	palmitoyltransferase activity;protein binding	GO:0016409;GO:0005515	N/A	N/A
ETH2_0420800	140	110	130	88	81	81	126.189361	1.023575705	0.507906686	2.015282992	0.043875006	0.5693637	CPW-WPC domain-containing protein, putative	1716	N/A	N/A	N/A	N/A	N/A	N/A
ETH2_1531100	3271	2635	3853	3299	3717	3519	5359.954044	1.018094369	0.504962989	2.01617622	0.043781552	0.5693637	emp24/gp25L/p24 family domain-containing, transmembrane protein, putative	663	N/A	N/A	N/A	N/A	N/A	N/A
ETH2_1127000	290	287	386	287	360	228	420.4593691	1.008316226	0.39140011	2.576177673	0.00998993	0.382264506	eukaryotic porin domain-containing protein, putative	1266	GO:0030150;GO:0055085	protein import into mitochondrial matrix;transmembrane transport	protein transmembrane transporter activity	GO:0008320	mitochondrial outer membrane	GO:0005741
ETH2_15103300	15936	12009	16340	15705	18448	16989	25785.14844	1.001319581	0.486632182	2.057651789	0.039623571	0.559890278	hypothetical protein	300	N/A	N/A	N/A	N/A	N/A	N/A
ETH2_0604900	640	490	479	515	614	253	621.6958412	0.986283582	0.389091043	2.534840111	0.011249866	0.382264506	RNA recognition motif. (a.k.a. RRM, RBD, or RNP domain)/RNA recognition motif (a.k.a. RRM, RBD, or RNP domain), putative	1425	N/A	N/A	RNA binding;nucleic acid binding	GO:0003723;GO:0003676	N/A	N/A
ETH2_0714400	250	197	159	141	157	164	232.7028397	0.972432173	0.462792337	2.101227908	0.035620965	0.552739806	hypothetical protein, conserved	2331	N/A	N/A	N/A	N/A	N/A	N/A
ETH2_1420800	2271	1726	2893	1864	2069	1739	2771.951902	0.972045183	0.393078082	2.47290609	0.013401935	0.415442402	hypothetical protein	249	N/A	N/A	N/A	N/A	N/A	N/A
ETH2_1307200	2380	1830	2843	1978	2468	1718	2946.679945	0.967216638	0.425403797	2.273643643	0.022987421	0.490826098	small nuclear ribonucleoprotein, putative	378	GO:0006396;GO:0000387	RNA processing;spliceosomal snRNP assembly	N/A	N/A	nucleus	GO:0005634
ETH2_1147600	365	370	369	365	360	211	430.8199575	0.96713218	0.374108909	2.585162117	0.009733322	0.382264506	hypothetical protein, conserved	1986	N/A	N/A	N/A	N/A	N/A	N/A
ETH2_1241600	317	268	432	243	335	245	397.0620081	0.962100312	0.397335275	2.421381569	0.015461638	0.441802736	proteasome subunit alpha type 7, putative	738	GO:0051603;GO:0006511	proteolysis involved in cellular protein catabolic process;ubiquitin-dependent protein catabolic process	N/A	N/A	cytoplasm;nucleus;proteasome core complex;proteasome core complex, alpha-subunit complex	GO:0005737;GO:0005634;GO:0005839;GO:0019773
ETH2_1463100	2449	1828	2936	2134	2687	2119	3367.347835	0.95894589	0.455789065	2.103924739	0.035385013	0.552739806	60S ribosomal protein L9, putative	573	GO:0006412	translation	rRNA binding;structural constituent of ribosome	GO:0019843;GO:0003735	ribosome	GO:0005840
ETH2_0917600	420	219	527	357	380	240	453.5480979	0.954801685	0.411147218	2.322286626	0.020217507	0.474798909	ribosomal protein L22, putative	450	GO:0006412	translation	structural constituent of ribosome	GO:0003735	large ribosomal subunit;ribosome	GO:0015934;GO:0005840
ETH2_0832900	732	393	696	613	552	393	725.6475947	0.949805658	0.403355882	2.354758418	0.018534751	0.474798909	hypothetical protein, conserved	2196	GO:0006260	DNA replication	DNA binding	GO:0003677	nucleus;origin recognition complex	GO:0005634;GO:0000808
ETH2_1543200	126	123	91	109	109	85	143.5789199	0.949150824	0.461920791	2.054791303	0.039899167	0.56117439	TAFII55 protein conserved region containing protein, putative	1728	GO:0006367	transcription initiation from RNA polymerase II promoter	N/A	N/A	transcription factor TFIID complex	GO:0005669
ETH2_1134800	72	86	68	91	98	72	123.0500492	0.946736318	0.434004603	2.18139695	0.029154069	0.530359651	hypothetical protein	372	N/A	N/A	N/A	N/A	N/A	N/A
ETH2_1528500	1430	1065	1317	1337	1472	1142	1880.64556	0.941427661	0.359004209	2.622330427	0.008733072	0.370828243	SelR domain containing protein, putative	444	GO:0030091;GO:0006979	protein repair;response to oxidative stress	oxidoreductase activity, acting on a sulfur group of donors, disulfide as acceptor;peptide-methionine (R)-S-oxide reductase activity	GO:0016671;GO:0033743	N/A	N/A
ETH2_0845500	2944	1944	2930	2464	2545	2338	3570.182237	0.941301545	0.464561932	2.026213256	0.042742936	0.5693637	Proteophosphoglycan ppg1, related	22209	N/A	N/A	protein binding	GO:0005515	N/A	N/A
ETH2_1580500	4366	3259	3571	3796	4244	3890	5819.493005	0.938315745	0.455740442	2.058881894	0.039505554	0.559890278	hypothetical protein, conserved	465	N/A	N/A	N/A	N/A	N/A	N/A
ETH2_1475900	17187	11220	17771	14760	15860	12871	20760.39413	0.936071736	0.390928068	2.394485875	0.016643685	0.461767247	hypothetical protein, conserved	207	N/A	N/A	N/A	N/A	N/A	N/A
ETH2_1507800	1405	977	1927	1390	1638	983	1839.417974	0.928671627	0.365902944	2.538027208	0.011147932	0.382264506	hypothetical protein, conserved	225	N/A	N/A	N/A	N/A	N/A	N/A
ETH2_1116500	413	352	558	333	319	263	432.0960825	0.92769026	0.390819363	2.37370598	0.017610567	0.473459326	mitochondrial carrier domain-containing protein, putative	1122	GO:0006862;GO:0055085	nucleotide transport;transmembrane transport	N/A	N/A	N/A	N/A
ETH2_1055100	769	559	863	636	773	609	958.4798468	0.918487503	0.395278018	2.323649333	0.020144296	0.474798909	40s ribosomal protein S20, putative	357	GO:0006412	translation	structural constituent of ribosome	GO:0003735	ribosome;small ribosomal subunit	GO:0005840;GO:0015935
ETH2_0712000	3591	2650	4142	4045	4409	3541	5654.031613	0.90966183	0.435302446	2.089723681	0.036642629	0.552739806	thiF family domain-containing protein, putative	2043	N/A	N/A	ubiquitin-like modifier activating enzyme activity	GO:0008641	N/A	N/A
ETH2_0722900	225	199	210	225	272	212	333.7599126	0.905656527	0.402922398	2.247719491	0.024594082	0.493821351	dihydrolipoamide branched chain transacylase, E2 subunit, putative	1461	N/A	N/A	acyltransferase activity	GO:0016746	N/A	N/A
ETH2_0910300	389	273	368	309	331	251	414.8681386	0.905595173	0.443529103	2.041794252	0.041171945	0.5693637	vacuolar ATP synthase subunit G1, putative	387	GO:1902600	proton transmembrane transport	ATPase-coupled transmembrane transporter activity	GO:0042626	vacuolar proton-transporting V-type ATPase complex	GO:0016471
ETH2_1150500	322	171	434	209	263	133	269.2025914	0.90352996	0.412983147	2.187813151	0.028683216	0.526523317	hypothetical protein, conserved	387	N/A	N/A	N/A	N/A	integral component of membrane	GO:0016021
ETH2_1469300	188	97	149	177	186	81	192.2909051	0.902186041	0.460688622	1.958342355	0.050189854	0.583666768	hypothetical protein, conserved	4962	N/A	N/A	N/A	N/A	N/A	N/A
ETH2_0836000	367	281	558	541	639	350	684.9034847	0.901997983	0.335244894	2.690564417	0.007133126	0.352111561	DnaJ domain-containing protein, putative	444	N/A	N/A	N/A	N/A	N/A	N/A
ETH2_1129200	141	104	90	112	107	50	116.8918567	0.901407729	0.430723278	2.092776902	0.036369075	0.552739806	hypothetical protein, conserved	1584	N/A	N/A	N/A	N/A	N/A	N/A
ETH2_1428800	294	233	377	279	224	157	297.6515021	0.901037664	0.390546929	2.307117523	0.021048269	0.474798909	para-aminobenzoate synthase, putative	2829	GO:0009058	biosynthetic process	N/A	N/A	N/A	N/A
ETH2_1451400	600	458	621	701	814	708	1058.124825	0.896982342	0.456758989	1.963797896	0.049553534	0.583666768	hypothetical protein, conserved	1092	N/A	N/A	N/A	N/A	N/A	N/A
ETH2_1352900	313	217	286	243	308	149	307.8996864	0.889151548	0.39094722	2.274351889	0.022944838	0.490826098	thioredoxin, putative	1815	N/A	N/A	N/A	N/A	N/A	N/A
ETH2_1253800	238	179	189	265	196	182	297.595409	0.888568284	0.421779974	2.106710462	0.035142685	0.552739806	trypsin, putative	1689	GO:0006508	proteolysis	protein binding;serine-type endopeptidase activity	GO:0005515;GO:0004252	N/A	N/A
ETH2_1558500	6204	4677	7800	7607	8577	7873	11467.74388	0.885524549	0.446803314	1.981911329	0.047489166	0.580571773	hypothetical protein, conserved	3198	N/A	N/A	N/A	N/A	N/A	N/A
ETH2_0936400	874	772	1117	780	971	814	1213.007047	0.884689751	0.445072719	1.987742032	0.046840228	0.576879399	hypothetical protein, conserved	3219	N/A	N/A	N/A	N/A	N/A	N/A
ETH2_0618200	21538	15502	24269	23109	25008	23081	33831.82416	0.882792893	0.435818138	2.025599249	0.042805869	0.5693637	hypothetical protein, conserved	354	GO:0006122	mitochondrial electron transport, ubiquinol to cytochrome c	N/A	N/A	mitochondrial respiratory chain complex III	GO:0005750
ETH2_1525200	14895	10595	18134	15081	16535	15545	22320.82306	0.865729901	0.429048796	2.017788908	0.043613251	0.5693637	glutaredoxin, putative	321	N/A	N/A	glutathione oxidoreductase activity;glutathione-disulfide reductase (NADPH) activity	GO:0097573;GO:0004362	N/A	N/A
ETH2_1340300	334	176	424	339	467	264	476.7826312	0.864128251	0.430684084	2.006408604	0.044812671	0.5693637	40S ribosomal protein S16, putative	441	GO:0006412	translation	structural constituent of ribosome	GO:0003735	ribosome	GO:0005840
ETH2_1130500	473	360	602	481	473	352	591.3897664	0.861530719	0.377280986	2.283525411	0.022399438	0.4860678	18 kDa cyclophilin, putative	570	GO:0006457;GO:0000413	protein folding;protein peptidyl-prolyl isomerization	peptidyl-prolyl cis-trans isomerase activity	GO:0003755	N/A	N/A
ETH2_0908700	7301	5759	7519	8521	8936	7875	11810.89258	0.860790814	0.359932195	2.391536035	0.016778037	0.463378872	hypothetical protein, conserved	318	N/A	N/A	N/A	N/A	N/A	N/A
ETH2_0724800	1121	359	327	710	721	223	676.0035109	0.854571698	0.407824992	2.095437294	0.036132137	0.552739806	hypothetical protein, conserved	3222	N/A	N/A	N/A	N/A	N/A	N/A
ETH2_0718200	178	179	252	137	199	115	200.4403145	0.847553057	0.418085937	2.027222115	0.042639702	0.5693637	26S proteasome regulatory subunit, putative	975	N/A	N/A	isopeptidase activity;metallopeptidase activity;protein binding	GO:0070122;GO:0008237;GO:0005515	proteasome regulatory particle	GO:0005838
ETH2_1113000	384	219	423	325	393	213	405.7449283	0.842619527	0.361042254	2.333852947	0.019603423	0.474798909	protein BUD31, putative	447	N/A	N/A	N/A	N/A	nucleus	GO:0005634
ETH2_1008600	128	93	170	102	158	90	155.3385055	0.842272727	0.430384694	1.957022957	0.050344769	0.583768738	hypothetical protein, conserved	999	N/A	N/A	oxidoreductase activity	GO:0016491	N/A	N/A
ETH2_1000400	228	193	201	216	250	83	225.9170199	0.840561135	0.428221796	1.962910677	0.049656554	0.583666768	TLC domain containing protein, putative	1083	N/A	N/A	N/A	N/A	integral component of membrane	GO:0016021
ETH2_1594400	2276	1663	1928	2272	2726	1753	2996.897641	0.832874307	0.367390939	2.266997408	0.023390384	0.490826098	transmembrane trafficking protein, transmembrane protein Tmp21 precursor, putative	699	N/A	N/A	N/A	N/A	N/A	N/A
ETH2_1438700	1303	1003	1527	899	1039	732	1194.425637	0.827299663	0.364827034	2.267649008	0.023350608	0.490826098	hypothetical protein, conserved	1173	N/A	N/A	N/A	N/A	N/A	N/A
ETH2_1331900	447	237	470	253	192	138	253.803421	0.82389184	0.398964673	2.06507467	0.038915936	0.559890278	ribosomal protein L41, putative	318	GO:0006412	translation	structural constituent of ribosome	GO:0003735	ribosome	GO:0005840
ETH2_1263900	474	472	375	195	227	107	224.2518451	0.822413174	0.390016538	2.108662308	0.034973741	0.552739806	Asparagine synthase, putative	3318	GO:0006529	asparagine biosynthetic process	asparagine synthase (glutamine-hydrolyzing) activity	GO:0004066	N/A	N/A
ETH2_1326300	328	318	169	223	253	166	283.0322121	0.821447288	0.373328764	2.200332165	0.027783337	0.51802826	hypothetical protein, conserved	384	N/A	N/A	N/A	N/A	N/A	N/A
ETH2_1118600	412	316	481	500	455	416	624.4840127	0.821015737	0.410602549	1.999538823	0.045550086	0.570901084	ribosomal protein L37a, putative	285	GO:0006412	translation	structural constituent of ribosome	GO:0003735	ribosome	GO:0005840
ETH2_0704300	663	560	1020	685	721	570	889.8025975	0.819199603	0.370208505	2.212806002	0.026911023	0.509417357	hypothetical protein, conserved	489	N/A	N/A	N/A	N/A	N/A	N/A
ETH2_0835200	3756	2869	5669	4414	4781	4036	6013.303249	0.812731845	0.394805309	2.058563616	0.039536061	0.559890278	60S acidic ribosomal protein P2	351	GO:0002182;GO:0006414	cytoplasmic translational elongation;translational elongation	structural constituent of ribosome	GO:0003735	cytosolic large ribosomal subunit;ribosome	GO:0022625;GO:0005840
ETH2_1131200	359	291	484	431	403	227	450.1274432	0.80340868	0.341044572	2.35572927	0.018486385	0.474798909	hypothetical protein, conserved	267	N/A	N/A	N/A	N/A	N/A	N/A
ETH2_1531500	1601	1209	1808	1160	1203	923	1461.155321	0.801992883	0.340762726	2.353522912	0.018596462	0.474798909	hypothetical protein, conserved	201	N/A	N/A	N/A	N/A	N/A	N/A
ETH2_0849500	298	275	314	306	316	240	382.2396859	0.801970915	0.353950384	2.26577213	0.023465339	0.490826098	guanylate kinase, putative	753	GO:0006163	purine nucleotide metabolic process	ATP binding;guanylate kinase activity	GO:0005524;GO:0004385	N/A	N/A
ETH2_0809400	2743	2298	2698	2181	2682	1845	2960.363543	0.795027621	0.344780302	2.305896295	0.021116428	0.474798909	zinc-finger of a C2HC-type, putative	1038	N/A	N/A	N/A	N/A	N/A	N/A
ETH2_1132300	421	272	301	523	581	317	600.0053982	0.779206132	0.378470127	2.058831268	0.039510405	0.559890278	tricarboxylate carrier, putative	1014	GO:0006811;GO:0055085	ion transport;transmembrane transport	ion transmembrane transporter activity	GO:0015075	membrane	GO:0016020
ETH2_1416200	453	412	462	281	362	243	386.8904924	0.774891438	0.363725713	2.130427985	0.033136295	0.552739806	NAD-dependent deacetylase, putative	909	N/A	N/A	NAD+ binding;transferase activity	GO:0070403;GO:0016740	N/A	N/A
ETH2_0703600	357	286	305	274	279	255	363.1547549	0.774614244	0.384761315	2.013233177	0.044090104	0.5693637	hypothetical protein, conserved	1311	N/A	N/A	N/A	N/A	N/A	N/A
ETH2_1223300	1204	1108	918	778	789	593	942.4266401	0.769260848	0.331807342	2.318396099	0.020427804	0.474798909	programmed cell death protein, putative	1047	N/A	N/A	N/A	N/A	cytoplasm	GO:0005737
ETH2_1540400	289	271	438	294	304	256	377.812871	0.763149501	0.368026845	2.073624548	0.038114194	0.55802853	ADP ribosylation factor 1, putative	552	N/A	N/A	GTP binding;GTPase activity	GO:0005525;GO:0003924	N/A	N/A
ETH2_1054500	1038	789	842	807	939	547	971.2004389	0.760823182	0.377887154	2.013360797	0.044076687	0.5693637	RNA recognition motif. (a.k.a. RRM, RBD, or RNP domain)/RNA recognition motif (a.k.a. RRM, RBD, or RNP domain)/Protein similar to CwfJ C-terminus 1/Protein similar to CwfJ C-terminus 2, putative	2631	N/A	N/A	nucleic acid binding	GO:0003676	N/A	N/A
ETH2_1598300	1538	1284	1597	1349	1493	1137	1740.377423	0.756959393	0.325924175	2.322501526	0.020205946	0.474798909	hypothetical protein	618	N/A	N/A	N/A	N/A	N/A	N/A
ETH2_0935000	652	630	695	609	637	438	723.1006294	0.756285609	0.376828227	2.006977066	0.044752105	0.5693637	adaptor-related protein complex 3, sigma 2 subunit, putative	471	GO:0006886;GO:0015031;GO:0016192	intracellular protein transport;protein transport;vesicle-mediated transport	N/A	N/A	membrane coat	GO:0030117
ETH2_1460000	3100	2642	3931	2771	3035	2359	3562.767241	0.74575752	0.337023147	2.212778338	0.026912931	0.509417357	hypothetical protein, conserved	1203	N/A	N/A	N/A	N/A	N/A	N/A
ETH2_1132400	2347	1785	1691	2648	2997	1847	3159.76407	0.737103703	0.36634152	2.012067053	0.044212869	0.5693637	vacuolar ATP synthase 16 kDa proteolipid subunit, putative	513	GO:1902600	proton transmembrane transport	proton transmembrane transporter activity	GO:0015078	proton-transporting V-type ATPase, V0 domain;proton-transporting two-sector ATPase complex, proton-transporting domain	GO:0033179;GO:0033177
ETH2_0912300	465	435	359	335	301	209	355.5716552	0.730285754	0.354527963	2.059881957	0.039409827	0.559890278	leucine carboxyl methyltransferase, putative	1794	GO:0032259	methylation	methyltransferase activity	GO:0008168	N/A	N/A
ETH2_1546800	1411	1442	1642	675	716	521	817.5231569	0.726363928	0.344473044	2.108623417	0.0349771	0.552739806	RNA recognition motif. (a.k.a. RRM, RBD, or RNP domain)/RNA recognition motif (a.k.a. RRM, RBD, or RNP domain), putative	495	N/A	N/A	nucleic acid binding	GO:0003676	N/A	N/A
ETH2_0314500	1997	1649	1828	1955	2015	1536	2364.074445	0.724383503	0.329607229	2.197717282	0.027969259	0.518113472	SNARE associated Golgi protein family domain-containing protein, putative	1122	N/A	N/A	N/A	N/A	N/A	N/A
ETH2_0907100	22883	21319	19208	18021	20028	14386	22390.58398	0.719291277	0.318918553	2.255407442	0.024107766	0.493821351	integral membrane protein, putative	1752	N/A	N/A	N/A	N/A	integral component of membrane	GO:0016021
ETH2_0528100	1529	1081	1553	1155	1414	963	1500.24837	0.711328183	0.343520161	2.070702873	0.038386572	0.558214284	eukaryotic translation initiation factor 4e, putative	771	GO:0006413	translational initiation	RNA binding;translation initiation factor activity	GO:0003723;GO:0003743	N/A	N/A
ETH2_1128200	382	418	546	446	476	336	527.5400891	0.690722369	0.347589002	1.987181312	0.046902308	0.576879399	iron-sulfur subunit of succinate dehydrogenase, putative	1161	GO:0006099	tricarboxylic acid cycle	2 iron, 2 sulfur cluster binding;3 iron, 4 sulfur cluster binding;4 iron, 4 sulfur cluster binding;electron transfer activity;iron-sulfur cluster binding;metal ion binding;oxidoreductase activity;succinate dehydrogenase (ubiquinone) activity	GO:0051537;GO:0051538;GO:0051539;GO:0009055;GO:0051536;GO:0046872;GO:0016491;GO:0008177	mitochondrial inner membrane	GO:0005743
ETH2_1565600	2163	1748	1471	1511	1698	1134	1811.015275	0.686698749	0.312433039	2.197906953	0.027955737	0.518113472	hypothetical protein, conserved	1185	N/A	N/A	N/A	N/A	integral component of membrane	GO:0016021
ETH2_1343900	530	568	473	621	651	528	766.7099785	0.683824852	0.347676002	1.966845134	0.049201067	0.583666768	hypothetical protein, conserved	921	N/A	N/A	N/A	N/A	integral component of membrane	GO:0016021
ETH2_1592900	695	514	514	399	420	226	420.9507827	0.681407076	0.331394914	2.056178434	0.03976532	0.560589525	pantothenate kinase, putative	2274	GO:0015937	coenzyme A biosynthetic process	ATP binding;pantothenate kinase activity	GO:0005524;GO:0004594	N/A	N/A
ETH2_1325100	1817	1185	2191	1895	1886	1522	2240.549639	0.673419733	0.330250905	2.039115478	0.041438504	0.5693637	hypothetical protein, conserved	516	N/A	N/A	nucleic acid binding	GO:0003676	N/A	N/A
ETH2_0936300	4038	3601	3887	2762	2925	1486	2814.010495	0.63459701	0.307869415	2.061253829	0.039278831	0.559890278	hypothetical protein, conserved	1560	N/A	N/A	N/A	N/A	N/A	N/A
ETH2_0531100	28687	22689	20201	31143	29190	23022	22111.81459	-0.641936934	0.327867517	-1.957915623	0.050239914	0.583666768	hypothetical protein, conserved	1188	N/A	N/A	N/A	N/A	N/A	N/A
ETH2_0533700	705	476	989	1263	1105	485	695.0374175	-0.669860649	0.331414059	-2.021219777	0.043257019	0.5693637	hypothetical protein	753	N/A	N/A	N/A	N/A	N/A	N/A
ETH2_0826200	4134	2680	3558	5647	5645	2070	3210.193035	-0.675742797	0.325437541	-2.076413174	0.037855754	0.555583479	hypothetical protein, conserved	1185	N/A	N/A	N/A	N/A	integral component of membrane	GO:0016021
ETH2_1439100	2419	1549	1792	2869	3119	1082	1694.747256	-0.677546943	0.327233169	-2.070532596	0.038402497	0.558214284	hypothetical protein, conserved	1701	N/A	N/A	N/A	N/A	integral component of membrane	GO:0016021
ETH2_1434800	4466	3578	3768	5629	5638	4776	4271.762557	-0.683300454	0.347385409	-1.966980872	0.049185416	0.583666768	zinc finger protein, putative	741	N/A	N/A	nucleic acid binding;zinc ion binding	GO:0003676;GO:0008270	N/A	N/A
ETH2_1413000	21000	14353	21856	25346	27062	11842	15743.62052	-0.684953496	0.292705502	-2.340077282	0.01927975	0.474798909	hypothetical protein, conserved	990	N/A	N/A	N/A	N/A	integral component of membrane	GO:0016021
ETH2_1017300	26915	20889	21311	29777	29942	26138	22943.83672	-0.687478137	0.350593266	-1.960899432	0.049890756	0.583666768	ubiquitin-conjugating enzyme e2, putative	681	N/A	N/A	SUMO transferase activity	GO:0019789	N/A	N/A
ETH2_1588300	171221	130646	140210	165354	172979	159514	133834.7087	-0.706281118	0.353868657	-1.995884925	0.04594645	0.570901084	hypothetical protein, conserved	1440	N/A	N/A	N/A	N/A	integral component of membrane	GO:0016021
ETH2_1036000	597	495	663	1077	998	977	819.8567884	-0.708394606	0.359960327	-1.96797967	0.049070377	0.583666768	hypothetical protein, conserved	1296	N/A	N/A	N/A	N/A	N/A	N/A
ETH2_0730100	738	516	726	786	902	392	506.9096886	-0.716899828	0.362775033	-1.976155368	0.048137183	0.583666768	splicing factor, putative	1614	N/A	N/A	RNA binding;nucleic acid binding	GO:0003723;GO:0003676	nucleus	GO:0005634
ETH2_0512500	2819	2011	2746	4513	4597	1528	2494.144702	-0.73479742	0.350808016	-2.094585605	0.036207846	0.552739806	hypothetical protein, conserved	1263	N/A	N/A	N/A	N/A	N/A	N/A
ETH2_0708600	21860	17780	20784	31238	27933	26718	22774.73367	-0.736004077	0.368506656	-1.997261281	0.045796807	0.570901084	U2 snRNP auxiliary factor small subunit, putative	759	GO:0000398	mRNA splicing, via spliceosome	RNA binding;metal ion binding;nucleic acid binding	GO:0003723;GO:0046872;GO:0003676	U2AF complex	GO:0089701
ETH2_1306300	5268	3829	5069	7036	6941	2487	3874.624784	-0.743006207	0.322373846	-2.304796795	0.021177957	0.474798909	histone deacetylase, putative	1416	GO:0016575	histone deacetylation	NAD-dependent histone deacetylase activity (H3-K14 specific);histone deacetylase activity;metal ion binding	GO:0032041;GO:0004407;GO:0046872	nucleus	GO:0005634
ETH2_0634400	943	828	1040	1231	1195	431	672.4543269	-0.743158711	0.363400405	-2.045013434	0.040853534	0.568129247	Peroxin-3, putative	1686	GO:0007031	peroxisome organization	N/A	N/A	integral component of peroxisomal membrane	GO:0005779
ETH2_0803400	713	491	710	937	1103	436	592.768417	-0.749075169	0.35206872	-2.127639084	0.033367019	0.552739806	DJ-1/PfpI family domian-containing protein, putative	1440	N/A	N/A	catalytic activity	GO:0003824	N/A	N/A
ETH2_0844700	4504	2725	3219	5271	5403	1988	2984.705362	-0.753963758	0.320245369	-2.354331492	0.018556055	0.474798909	hypothetical protein, conserved	2661	N/A	N/A	N/A	N/A	N/A	N/A
ETH2_1119400	759034	643088	575643	1223155	1186124	935058	863077.5414	-0.754766194	0.325304164	-2.320186082	0.020330813	0.474798909	PAP2 superfamily, putative	987	GO:0006644	phospholipid metabolic process	lipid phosphatase activity	GO:0042577	integral component of membrane	GO:0016021
ETH2_0704100	4183	2918	4258	6340	6966	2868	3847.926966	-0.777516379	0.307745315	-2.526492987	0.011520769	0.382264506	hypothetical protein, conserved	390	N/A	N/A	N/A	N/A	N/A	N/A
ETH2_1579000	735	551	626	757	799	707	593.4952358	-0.778775011	0.372278854	-2.091913102	0.03644629	0.552739806	hypothetical protein, conserved	591	N/A	N/A	N/A	N/A	N/A	N/A
ETH2_1356300	783	652	733	962	1082	451	594.2532863	-0.783526917	0.353278224	-2.217874933	0.026563361	0.507606301	ATP synthase gama chain, putative	1044	GO:0015986	ATP synthesis coupled proton transport	proton-transporting ATP synthase activity, rotational mechanism	GO:0046933	proton-transporting ATP synthase complex, catalytic core F(1)	GO:0045261
ETH2_1223000	13100	9994	13145	14860	14717	13524	11293.53635	-0.78827948	0.389476181	-2.023947855	0.042975517	0.5693637	40S ribosomal protein S3a	783	GO:0006412	translation	structural constituent of ribosome	GO:0003735	ribosome	GO:0005840
ETH2_0504300	842	505	564	1195	1264	502	697.1900833	-0.796126437	0.348255423	-2.286041748	0.022251816	0.484595111	Pyridine nucleotide-disulphide oxidoreductase, putative	2385	GO:0006116	NADH oxidation	NADH dehydrogenase activity;oxidoreductase activity	GO:0003954;GO:0016491	N/A	N/A
ETH2_0809000	5962	4497	6091	6255	5824	6038	4800.472074	-0.79752889	0.379056942	-2.103981756	0.035380038	0.552739806	DNA photolyase, putative	1617	N/A	N/A	lyase activity	GO:0016829	N/A	N/A
ETH2_0845800	26264	23374	24746	40311	36685	28835	26880.24843	-0.798206989	0.407652853	-1.958055694	0.050223478	0.583666768	phospholipase/carboxylesterase, putative	735	N/A	N/A	hydrolase activity	GO:0016787	N/A	N/A
ETH2_0638000	761	351	932	1112	1026	402	592.8469641	-0.799002405	0.360416144	-2.216888501	0.026630712	0.507606301	hypothetical protein, conserved	1047	N/A	N/A	N/A	N/A	N/A	N/A
ETH2_1367800	544	441	770	731	837	268	423.8976312	-0.801227157	0.378552525	-2.116554785	0.034297651	0.552739806	TPR Domain containing protein, putative	1011	N/A	N/A	protein binding	GO:0005515	N/A	N/A
ETH2_1520900	681	330	517	909	949	400	533.8464702	-0.803227178	0.346205981	-2.320084634	0.020336299	0.474798909	hypothetical protein, conserved	342	N/A	N/A	N/A	N/A	N/A	N/A
ETH2_0300300	3535	1970	3206	4179	4433	1385	2293.197363	-0.803773484	0.340094427	-2.363383286	0.01810893	0.474798909	hypothetical protein, conserved	1080	N/A	N/A	N/A	N/A	N/A	N/A
ETH2_1301300	2143	1270	1502	2460	2517	780	1317.443667	-0.80466464	0.366991966	-2.192594703	0.028336593	0.522417911	hypothetical protein, conserved	1458	N/A	N/A	N/A	N/A	N/A	N/A
ETH2_0100900	266	194	257	474	501	208	279.0126524	-0.808490474	0.382464949	-2.113894294	0.034524297	0.552739806	hypothetical protein, conserved	1674	N/A	N/A	N/A	N/A	N/A	N/A
ETH2_1567300	2985	1874	3035	4347	4563	1425	2364.03877	-0.813126865	0.337924809	-2.40623607	0.016117846	0.453389029	AGC kinase, putative	1371	GO:0006468	protein phosphorylation	ATP binding;protein kinase activity;protein serine/threonine kinase activity	GO:0005524;GO:0004672;GO:0004674	N/A	N/A
ETH2_0623900	1222	667	1101	1350	1406	520	761.6439619	-0.813798213	0.342740399	-2.374386607	0.017578134	0.473459326	ARF1-directed GTPase-activating protein, putative	1542	GO:0043547	positive regulation of GTPase activity	GTPase activator activity	GO:0005096	N/A	N/A
ETH2_1523100	424	308	411	529	563	216	305.6440864	-0.813800717	0.362341703	-2.245948257	0.024707322	0.493821351	hypothetical protein,hypothetical protein	1194	N/A	N/A	N/A	N/A	N/A	N/A
ETH2_0412400	354	210	313	521	452	160	258.8883762	-0.833687163	0.415408549	-2.006909016	0.044759352	0.5693637	DNA-directed RNA polymerase III subunit, putative	4005	GO:0006351	transcription, DNA-templated	DNA binding;DNA-directed 5'-3' RNA polymerase activity;metal ion binding;ribonucleoside binding	GO:0003677;GO:0003899;GO:0046872;GO:0032549	apicoplast	GO:0020011
ETH2_1231400	3320	2638	4164	5167	5052	4071	3623.598072	-0.838657322	0.388000223	-2.1614867	0.030657763	0.544645507	hypothetical protein, conserved	2622	N/A	N/A	N/A	N/A	N/A	N/A
ETH2_1457000	56286	47977	37101	65839	62840	53442	46362.98938	-0.847504123	0.375828523	-2.25502875	0.024131524	0.493821351	microneme protein 7, putative	1035	N/A	N/A	calcium ion binding	GO:0005509	integral component of membrane	GO:0016021
ETH2_1587200	6122	5069	6453	5716	5595	5314	4308.545377	-0.848268997	0.416863111	-2.034886212	0.041862324	0.5693637	58 kDa phosphoprotein, putative	1140	N/A	N/A	protein binding;protein dimerization activity	GO:0005515;GO:0046983	N/A	N/A
ETH2_0312800	485	291	546	650	698	350	405.5803492	-0.84844188	0.332268891	-2.553479736	0.010665248	0.382264506	hypothetical protein	1995	N/A	N/A	N/A	N/A	N/A	N/A
ETH2_1122200	1803	1307	1663	2687	2608	991	1447.861117	-0.848693288	0.332488936	-2.552545956	0.01069388	0.382264506	hypothetical protein, conserved	1623	N/A	N/A	N/A	N/A	N/A	N/A
ETH2_1588500	245646	202547	166368	285677	275636	249047	208042.3555	-0.852373778	0.353609522	-2.410494415	0.015930915	0.452318883	hypothetical protein, conserved	1437	N/A	N/A	N/A	N/A	integral component of membrane	GO:0016021
ETH2_1515400	293	215	339	341	310	143	185.46484	-0.864120787	0.408646142	-2.114594263	0.034464543	0.552739806	hypothetical protein, conserved	1065	N/A	N/A	N/A	N/A	N/A	N/A
ETH2_1477800	3276	2754	3094	5026	5044	2335	2912.043569	-0.865484585	0.31007171	-2.791240081	0.005250651	0.315870846	Major Facilitator Superfamily, putative	1794	GO:0055085	transmembrane transport	transmembrane transporter activity	GO:0022857	N/A	N/A
ETH2_1305200	342	198	258	382	380	195	226.8279249	-0.874545465	0.432852128	-2.020425475	0.043339273	0.5693637	protein phosphatase 2C, putative	2040	N/A	N/A	phosphatase activity	GO:0016791	N/A	N/A
ETH2_0918800	972	618	1056	1340	1302	578	747.9250539	-0.882652552	0.448708918	-1.967093848	0.049172392	0.583666768	hypothetical protein, conserved	1869	N/A	N/A	N/A	N/A	N/A	N/A
ETH2_0704400	221	104	205	198	237	106	127.0695795	-0.884204205	0.441332467	-2.003487783	0.045124958	0.570019215	hypothetical protein, conserved	5787	N/A	N/A	N/A	N/A	N/A	N/A
ETH2_1053200	3165	2374	2741	3992	3958	3434	2884.62943	-0.889054207	0.378550581	-2.348574406	0.018845434	0.474798909	AP-5 complex subunit sigma-1, putative	732	GO:0000724;GO:0016197	double-strand break repair via homologous recombination;endosomal transport	N/A	N/A	AP-type membrane coat adaptor complex	GO:0030119
ETH2_0600300	1265	1302	329	1201	1502	513	733.6112373	-0.889786662	0.418365978	-2.126814102	0.033435532	0.552739806	Cyclin like protein 3b	1578	GO:0000079	regulation of cyclin-dependent protein serine/threonine kinase activity	protein kinase binding	GO:0019901	N/A	N/A
ETH2_1149700	7401	7074	6738	10323	8830	8152	6890.172863	-0.89949635	0.438803576	-2.049883818	0.04037577	0.563961325	syntaxin binding protein, putative,Sec1 family, putative	1917	GO:0016192	vesicle-mediated transport	N/A	N/A	N/A	N/A
ETH2_0918900	365	346	344	557	511	442	378.0420678	-0.912823283	0.392511463	-2.325596497	0.020040087	0.474798909	hypothetical protein, conserved	1488	N/A	N/A	phosphatidylinositol binding	GO:0035091	N/A	N/A
ETH2_0800800	20868	18503	20095	27652	26062	19975	18168.18075	-0.91423498	0.428955313	-2.131305877	0.033063951	0.552739806	hypothetical protein, conserved	1101	N/A	N/A	N/A	N/A	integral component of membrane	GO:0016021
ETH2_0911300	11445	8801	9840	17087	16928	14999	12337.85175	-0.929332731	0.400241724	-2.321928663	0.020236777	0.474798909	eukaryotic translation initiation factor 3 subunit g	831	GO:0001732	formation of cytoplasmic translation initiation complex	nucleic acid binding;translation initiation factor activity	GO:0003676;GO:0003743	cytoplasm;eukaryotic 43S preinitiation complex;eukaryotic 48S preinitiation complex;eukaryotic translation initiation factor 3 complex	GO:0005737;GO:0016282;GO:0033290;GO:0005852
ETH2_0742500	1672	984	1479	2286	2526	816	1257.776859	-0.929992423	0.350754728	-2.651403811	0.008015794	0.363462427	hypothetical protein, conserved	1647	N/A	N/A	N/A	N/A	N/A	N/A
ETH2_1037200	121	55	166	211	220	134	135.2697693	-0.932146785	0.412714518	-2.258575223	0.02390982	0.493821351	hypothetical protein, conserved	864	N/A	N/A	N/A	N/A	N/A	N/A
ETH2_0616500	2549	1163	2007	3593	3913	1042	1874.398041	-0.933444385	0.356674216	-2.617078395	0.008868597	0.370828243	hypothetical protein	1899	N/A	N/A	N/A	N/A	N/A	N/A
ETH2_0513700	731	569	743	953	942	985	741.5632683	-0.936643831	0.398818304	-2.34854775	0.018846783	0.474798909	hypothetical protein, conserved	1143	N/A	N/A	N/A	N/A	N/A	N/A
ETH2_0911700	4365	4305	1436	6020	5349	2727	3265.63769	-0.938404694	0.436428341	-2.150191924	0.031540037	0.547535037	cysteine repeat modular protein, putative	20775	N/A	N/A	N/A	N/A	N/A	N/A
ETH2_0415300	14507	8675	17756	19343	19626	7104	10349.62672	-0.939581624	0.312982414	-3.002026894	0.002681885	0.229508903	hypothetical protein	1662	N/A	N/A	N/A	N/A	N/A	N/A
ETH2_1131600	425	305	492	441	569	267	298.6967764	-0.941323147	0.415156211	-2.267395071	0.023366102	0.490826098	DNA-directed RNA polymerases I, II, and III subunit RPABC1, putative	618	GO:0006351	transcription, DNA-templated	DNA binding;DNA-directed 5'-3' RNA polymerase activity	GO:0003677;GO:0003899	N/A	N/A
ETH2_0929900	280	187	225	405	393	371	294.9730514	-0.950995364	0.470294559	-2.022127081	0.043163225	0.5693637	SAG family member	774	N/A	N/A	N/A	N/A	N/A	N/A
ETH2_1244900	173	40	81	267	212	110	135.4148897	-0.952468121	0.422649973	-2.253562478	0.024223706	0.493821351	hypothetical protein, conserved	2196	N/A	N/A	N/A	N/A	N/A	N/A
ETH2_1013200	1812	856	1630	2228	2234	629	1111.700471	-0.958555903	0.387121905	-2.476108663	0.013282315	0.4138633	hypothetical protein, conserved	1434	N/A	N/A	N/A	N/A	N/A	N/A
ETH2_0201800	993	587	1087	1126	1138	401	594.2528193	-0.959808285	0.394997168	-2.429911817	0.015102497	0.441802736	Fibrillarin, putative	498	GO:0006364	rRNA processing	RNA binding;methyltransferase activity	GO:0003723;GO:0008168	N/A	N/A
ETH2_0936800	565	460	536	502	377	290	280.1663826	-0.967349067	0.460792021	-2.099318178	0.035788862	0.552739806	hypothetical protein, conserved	2085	N/A	N/A	N/A	N/A	N/A	N/A
ETH2_0742200	139937	113810	95335	217512	204370	169863	145566.6426	-0.971442325	0.393121107	-2.471101926	0.013469742	0.415442402	SAG family member	795	N/A	N/A	N/A	N/A	N/A	N/A
ETH2_0401300	724	366	849	1069	1093	412	576.2591085	-0.974216669	0.36350946	-2.680031134	0.007361531	0.354989397	hypothetical protein, conserved	1863	N/A	N/A	N/A	N/A	N/A	N/A
ETH2_0831100	720769	629731	602968	826656	763305	674456	560402.6029	-0.978252397	0.383539453	-2.550591312	0.010754035	0.382264506	cystathionine beta-synthase, putative	1887	GO:0006535	cysteine biosynthetic process from serine	N/A	N/A	N/A	N/A
ETH2_1476100	444	299	298	394	440	164	223.7343102	-0.981773327	0.442917788	-2.216603968	0.026650166	0.507606301	eukaryotic translation initiation factor 3 subunit 6 interacting protein, putative	1806	GO:0001732	formation of cytoplasmic translation initiation complex	translation initiation factor activity	GO:0003743	cytoplasm;eukaryotic 43S preinitiation complex;eukaryotic 48S preinitiation complex;eukaryotic translation initiation factor 3 complex	GO:0005737;GO:0016282;GO:0033290;GO:0005852
ETH2_0648100	272	136	275	364	419	122	198.0808963	-0.985726968	0.423793612	-2.325959949	0.020020687	0.474798909	hypothetical protein, conserved	1977	N/A	N/A	N/A	N/A	N/A	N/A
ETH2_0933200	179	137	202	264	237	195	169.4081388	-0.995777904	0.509243112	-1.955407702	0.050534968	0.584858027	purine nucleoside phosphorylase, putative	756	GO:0009116	nucleoside metabolic process	catalytic activity	GO:0003824	N/A	N/A
ETH2_0828000	1720	752	1604	2484	2370	644	1180.436432	-1.01018292	0.432033349	-2.338205888	0.01937657	0.474798909	hypothetical protein, conserved	1236	N/A	N/A	N/A	N/A	N/A	N/A
ETH2_0212000	155	97	179	141	150	108	95.88579941	-1.018211945	0.494726884	-2.058129402	0.039577713	0.559890278	hypothetical protein,Domain of Unknown Function (DUF1042), putative	6252	N/A	N/A	N/A	N/A	N/A	N/A
ETH2_1553900	1975	2449	1622	6957	6224	5034	4399.529353	-1.018596036	0.410784088	-2.479638494	0.013151565	0.4138633	EGF-like domain-containing protein, putative	3006	GO:0009405	obsolete pathogenesis	N/A	N/A	integral component of membrane;membrane	GO:0016021;GO:0016020
ETH2_1142300	3853	2962	3516	4188	3757	3328	2755.320082	-1.024593985	0.484033705	-2.11678231	0.034278327	0.552739806	SAG family member (sag4)	762	N/A	N/A	N/A	N/A	N/A	N/A
ETH2_1335900	1398	1019	557	1125	1377	596	701.3051665	-1.0289895	0.441829668	-2.328928033	0.019862879	0.474798909	large subunit ribosomal RNA	2659	N/A	N/A	N/A	N/A	N/A	N/A
ETH2_1546700	75306	66913	77474	76880	71388	65417	52528.03798	-1.032409944	0.468558872	-2.203372951	0.027568473	0.51802826	hypothetical protein, conserved	1071	N/A	N/A	N/A	N/A	N/A	N/A
ETH2_0816600	300	284	266	497	484	448	351.1506006	-1.054167571	0.419705946	-2.511681287	0.012015755	0.394105828	hypothetical protein, conserved	4245	N/A	N/A	protein binding	GO:0005515	N/A	N/A
ETH2_1510000	441	294	317	520	529	521	390.4815407	-1.055015439	0.392193159	-2.69004039	0.007144337	0.352111561	V-type proton ATPase catalytic subunit A, putative	1863	GO:0046034;GO:1902600	ATP metabolic process;proton transmembrane transport	ATP binding;proton-transporting ATPase activity, rotational mechanism	GO:0005524;GO:0046961	proton-transporting V-type ATPase, V1 domain	GO:0033180
ETH2_1141200	442	319	428	462	522	219	268.4046986	-1.06105207	0.406546939	-2.609912824	0.00905653	0.371807266	Vaculolar membrane protein, putative	1239	N/A	N/A	N/A	N/A	integral component of membrane	GO:0016021
ETH2_0200500	45073	37204	50312	72766	77402	63039	51564.98207	-1.070206241	0.408825436	-2.617758455	0.008850943	0.370828243	hypothetical protein, conserved	684	N/A	N/A	N/A	N/A	N/A	N/A
ETH2_0654000	344	172	265	327	431	131	192.3604265	-1.076592314	0.528975216	-2.035241502	0.041826579	0.5693637	hypothetical protein, conserved	2049	GO:0015693	magnesium ion transport	magnesium ion transmembrane transporter activity	GO:0015095	integral component of membrane	GO:0016021
ETH2_0807100	204	102	215	328	362	113	172.7957505	-1.081879428	0.469361191	-2.305004013	0.021166349	0.474798909	phosphoribosylpyrophosphate synthetase, putative	1557	GO:0009116;GO:0009165	nucleoside metabolic process;nucleotide biosynthetic process	magnesium ion binding;ribose phosphate diphosphokinase activity	GO:0000287;GO:0004749	N/A	N/A
ETH2_0411000	66	90	78	140	114	103	85.42395652	-1.095587821	0.523375121	-2.093312762	0.036321244	0.552739806	armadillo/beta-catenin-like repeat protein, putative	1518	N/A	N/A	protein binding	GO:0005515	N/A	N/A
ETH2_1546100	107	76	81	129	91	55	61.76065799	-1.100913198	0.533487243	-2.063616726	0.03905407	0.559890278	WW domain containing protein, putative	1695	GO:0016192	vesicle-mediated transport	protein binding;small GTPase binding	GO:0005515;GO:0031267	Golgi apparatus;integral component of membrane	GO:0005794;GO:0016021
ETH2_1327300	5077	3943	4926	6625	6523	5637	4526.739297	-1.101563017	0.478228846	-2.303422362	0.021255091	0.474798909	N-terminal domain of CBF1 interacting co-repressor CIR, putative	756	N/A	N/A	N/A	N/A	N/A	N/A
ETH2_1564700	8758	7700	7494	11146	10527	9468	7521.347672	-1.104355218	0.454788573	-2.428282685	0.015170514	0.441802736	fructose-1,6-bisphosphatase, putative	1041	GO:0005975	carbohydrate metabolic process	fructose 1,6-bisphosphate 1-phosphatase activity;metal ion binding;phosphatase activity;phosphoric ester hydrolase activity	GO:0042132;GO:0046872;GO:0016791;GO:0042578	N/A	N/A
ETH2_1001500	146	72	94	142	139	85	83.87045452	-1.110220965	0.50646872	-2.192081998	0.028373586	0.522417911	hypothetical protein, conserved	1278	N/A	N/A	N/A	N/A	N/A	N/A
ETH2_0743400	23933	20689	22483	31115	32226	25419	21109.92443	-1.116955833	0.374602106	-2.981712639	0.002866409	0.236807816	hypothetical protein, conserved	1764	N/A	N/A	N/A	N/A	N/A	N/A
ETH2_15102900	9085	7727	5814	8447	7570	6144	5226.766551	-1.127958045	0.508789157	-2.216945917	0.026626788	0.507606301	hypothetical protein, conserved	2019	N/A	N/A	N/A	N/A	N/A	N/A
ETH2_1322900	1829	2020	2248	1840	1860	1807	1337.55178	-1.153636946	0.464639637	-2.482863827	0.01303309	0.412442991	serine/threonine protein phosphatase, putative	1638	GO:0006397	mRNA processing	hydrolase activity, acting on ester bonds	GO:0016788	N/A	N/A
ETH2_1115300	1828	1699	934	1917	1630	1452	1182.464624	-1.158348149	0.585941905	-1.976899312	0.048053013	0.583666768	hypothetical protein	1512	N/A	N/A	N/A	N/A	N/A	N/A
ETH2_1473300	2004	1740	1628	1856	1639	1557	1209.629542	-1.15852992	0.545147856	-2.125166423	0.033572729	0.552739806	hypothetical protein, conserved	1515	N/A	N/A	N/A	N/A	integral component of membrane	GO:0016021
ETH2_0730200	141	84	110	150	122	52	69.51855464	-1.173507871	0.541426521	-2.167436992	0.030201549	0.540980614	hypothetical protein, conserved	2118	N/A	N/A	single-stranded DNA binding	GO:0003697	RNA polymerase III complex	GO:0005666
ETH2_0803800	88	80	142	140	165	86	87.40191092	-1.181109016	0.505667288	-2.335743371	0.019504621	0.474798909	internalin, putative	855	N/A	N/A	protein binding	GO:0005515	N/A	N/A
ETH2_1234000	18041	16399	17021	16590	15203	14239	10953.71153	-1.190872877	0.546721652	-2.178206903	0.029390636	0.533067184	Protein of unknown function (DUF3752), putative	1128	N/A	N/A	N/A	N/A	N/A	N/A
ETH2_0203000	368	316	382	283	397	360	251.8803623	-1.219683484	0.592040002	-2.060136949	0.03938545	0.559890278	uridine phosphorylase, putative	945	GO:0009116	nucleoside metabolic process	catalytic activity	GO:0003824	N/A	N/A
ETH2_0723500	275	257	299	365	471	375	285.2944903	-1.233803884	0.51421564	-2.399390038	0.016422411	0.45870972	Leu transfer RNA (taa)	84	N/A	N/A	N/A	N/A	N/A	N/A
ETH2_1429200	298	327	302	594	501	420	349.4330657	-1.233944285	0.575328053	-2.144766413	0.031971528	0.552739806	1-acyl-sn-glycerol-3-phosphate acyltransferase, putative	855	N/A	N/A	acyltransferase activity	GO:0016746	integral component of membrane	GO:0016021
ETH2_1219700	228	263	49	306	370	79	152.4465648	-1.243525158	0.628818298	-1.9775588	0.047978501	0.583666768	hypothetical protein, conserved	3156	N/A	N/A	N/A	N/A	N/A	N/A
ETH2_1473400	3042	2478	1755	2854	2741	2323	1840.71572	-1.248763641	0.459160754	-2.719665452	0.006534799	0.350601904	hypothetical protein, conserved	1449	N/A	N/A	N/A	N/A	integral component of membrane	GO:0016021
ETH2_1588400	2955	2884	3002	2953	2593	2324	1825.970108	-1.266423885	0.499611022	-2.53481975	0.01125052	0.382264506	hypothetical protein	291	N/A	N/A	N/A	N/A	N/A	N/A
ETH2_0509400	160156	152322	174860	205969	183844	165688	128782.6406	-1.28038792	0.650455901	-1.968446927	0.049016637	0.583666768	hypothetical protein, conserved	726	N/A	N/A	N/A	N/A	integral component of membrane	GO:0016021
ETH2_1227900	326	254	161	512	508	152	238.6458307	-1.303688596	0.620813026	-2.099969783	0.035731499	0.552739806	hypothetical protein, conserved	1518	N/A	N/A	N/A	N/A	integral component of membrane	GO:0016021
ETH2_0656700	296	217	204	360	361	288	229.242751	-1.333036177	0.433290255	-3.076543177	0.00209416	0.213867238	glutamine synthetase, putative	1734	GO:0006542;GO:0006807	glutamine biosynthetic process;nitrogen compound metabolic process	catalytic activity;glutamate-ammonia ligase activity	GO:0003824;GO:0004356	N/A	N/A
ETH2_0410000	62	31	84	168	139	68	78.06100079	-1.396428663	0.644316958	-2.167300808	0.030211925	0.540980614	hypothetical protein, conserved	1983	N/A	N/A	N/A	N/A	N/A	N/A
ETH2_1311500	83818	77303	56160	102774	90868	71741	58698.01704	-1.420672954	0.532542366	-2.667718186	0.007636829	0.359175054	hypothetical protein, conserved	2322	N/A	N/A	N/A	N/A	N/A	N/A
ETH2_0204300	136	117	126	159	226	54	86.10612099	-1.465534245	0.560189944	-2.61613808	0.008893059	0.370828243	high mobility group (HMG) box domain-containing protein, putative	2031	N/A	N/A	protein binding	GO:0005515	N/A	N/A
ETH2_1560100	15451	13718	12497	18859	17239	15811	11655.88168	-1.468247283	0.573174143	-2.561607673	0.010418894	0.382264506	hypothetical protein, conserved	2025	N/A	N/A	N/A	N/A	integral component of membrane	GO:0016021
ETH2_1588700	86	66	75	97	123	82	65.20671012	-1.551088878	0.762541393	-2.034104499	0.04194106	0.5693637	adenosine monophosphate deaminase, putative	2562	GO:0032264;GO:0009168	IMP salvage;purine ribonucleoside monophosphate biosynthetic process	AMP deaminase activity;deaminase activity	GO:0003876;GO:0019239	N/A	N/A
ETH2_1451900	698	609	791	1076	1011	923	664.6415354	-1.568922397	0.506023955	-3.100490365	0.001932005	0.213867238	transcription elongation factor FACT 140 kDa, putative	4077	N/A	N/A	N/A	N/A	FACT complex	GO:0035101
ETH2_1204500	46	51	74	41	38	58	32.58048621	-1.578145754	0.75399699	-2.09303986	0.036345596	0.552739806	hypothetical protein, conserved	444	N/A	N/A	N/A	N/A	N/A	N/A
ETH2_0734600	207	74	111	205	246	72	101.4749547	-1.592617695	0.680680539	-2.339743246	0.019297001	0.474798909	hypothetical protein, conserved	3999	N/A	N/A	N/A	N/A	nucleus	GO:0005634
ETH2_1545500	45	33	63	64	87	21	31.83856199	-1.805259672	0.788668585	-2.28899655	0.022079553	0.483456345	X-Pro dipeptidyl-peptidase (S15 family)/Alpha/beta hydrolase family/alpha/beta hydrolase fold, putative	1140	N/A	N/A	N/A	N/A	N/A	N/A
ETH2_1588600	40021	34755	28597	50766	43782	42955	29280.74771	-1.816518434	0.628166346	-2.891779296	0.003830669	0.278322107	hypothetical protein, conserved	1374	N/A	N/A	N/A	N/A	integral component of membrane	GO:0016021
ETH2_0733100	32	23	40	69	71	8	25.92124467	-1.816670067	0.88837504	-2.044935962	0.040861172	0.568129247	Dihydrouridine synthase (Dus), putative	1779	GO:0002943	tRNA dihydrouridine synthesis	catalytic activity;tRNA dihydrouridine synthase activity	GO:0003824;GO:0017150	N/A	N/A
ETH2_1404900	87	31	54	106	76	39	41.21422993	-2.065486033	0.893358935	-2.312044972	0.020775205	0.474798909	SET domain containing protein, putative	3144	N/A	N/A	N/A	N/A	N/A	N/A
ETH2_1337100	70	7	39	41	58	13	19.81530546	-2.089171696	1.052491477	-1.984977305	0.047146997	0.578029302	la domain-containing protein, putative	1818	N/A	N/A	RNA binding	GO:0003723	N/A	N/A
ETH2_0647600	71	27	49	60	52	42	30.47739151	-2.140241194	0.952047556	-2.248040217	0.024573626	0.493821351	Major Facilitator Superfamily, putative	1563	GO:0055085	transmembrane transport	transmembrane transporter activity	GO:0022857	integral component of membrane	GO:0016021
ETH2_0400300	71	32	23	59	73	41	33.23350811	-2.160175756	0.709111899	-3.046311533	0.002316677	0.213867238	major facilitator superfamily domain-containing protein, putative	1503	GO:0055085	transmembrane transport	transmembrane transporter activity	GO:0022857	integral component of membrane	GO:0016021
ETH2_1371700	16	9	19	45	38	16	18.01565862	-2.165419536	1.096586031	-1.974691885	0.048303124	0.583666768	B-box zinc finger protein, putative	4293	N/A	N/A	zinc ion binding	GO:0008270	N/A	N/A
ETH2_15101900	18	18	12	31	36	35	20.71803999	-2.319509659	1.023448273	-2.26636726	0.023428906	0.490826098	Thr transfer RNA (agt)	73	N/A	N/A	N/A	N/A	N/A	N/A
ETH2_1591300	22	20	56	51	49	25	22.43189548	-2.534557982	1.205043095	-2.103292398	0.035440218	0.552739806	hypothetical protein, conserved	1635	N/A	N/A	N/A	N/A	N/A	N/A
ETH2_1580600	8	16	8	21	28	33	16.84158876	-2.57643297	1.031643119	-2.497407216	0.01251052	0.406491547	hypothetical protein, conserved	1707	N/A	N/A	N/A	N/A	integral component of membrane	GO:0016021
ETH2_0106800	40	15	35	66	55	33	27.48112343	-2.706731464	1.154408692	-2.344690821	0.019042863	0.474798909	ftsH protease, putative	2937	GO:0006508	proteolysis	ATP binding;ATP hydrolysis activity;ATP-dependent peptidase activity;metalloendopeptidase activity	GO:0005524;GO:0016887;GO:0004176;GO:0004222	membrane	GO:0016020
ETH2_1521300	11	9	4	24	31	9	10.5613765	-2.951183197	1.424242712	-2.072106933	0.03825547	0.558214284	hypothetical protein	2883	N/A	N/A	N/A	N/A	N/A	N/A
ETH2_0527500	11	4	11	30	12	18	11.11104632	-3.025170194	1.419858789	-2.130613422	0.033121003	0.552739806	cystathionine beta-lyase, putative	1269	GO:0019346	transsulfuration	catalytic activity;lyase activity;pyridoxal phosphate binding	GO:0003824;GO:0016829;GO:0030170	N/A	N/A
ETH2_0416400	4	2	7	14	23	15	9.504454037	-3.031845635	1.331808278	-2.276488054	0.022816815	0.490826098	hypothetical protein, conserved	630	N/A	N/A	N/A	N/A	N/A	N/A
ETH2_1532200	15	24	26	22	23	11	9.585284561	-3.042123353	1.457365269	-2.087413099	0.036850809	0.553192249	hypothetical protein, conserved	2148	N/A	N/A	N/A	N/A	N/A	N/A
ETH2_1057200	22	14	28	28	21	8	9.209565421	-3.276051024	1.485023174	-2.206060538	0.027379761	0.51664419	Dynein heavy chain, putative	13869	GO:0007018	microtubule-based movement	ATP binding;dynein intermediate chain binding;dynein light intermediate chain binding;minus-end-directed microtubule motor activity	GO:0005524;GO:0045505;GO:0051959;GO:0008569	dynein complex	GO:0030286
ETH2_0937900	23	15	11	7	19	7	5.422095111	-3.884124338	1.86719478	-2.080192372	0.037507892	0.554716835	hypothetical protein, conserved	4638	N/A	N/A	N/A	N/A	N/A	N/A
ETH2_1597900	1	3	4	5	18	9	5.519628975	-3.906935665	1.87279136	-2.086156391	0.036964459	0.553192249	hypothetical protein, conserved	2550	N/A	N/A	N/A	N/A	N/A	N/A
ETH2_0614600	7	9	10	43	27	11	12.51258659	-4.106981181	1.359832994	-3.020209982	0.002525995	0.222433989	60S ribosomal protein L17, putative	576	GO:0006412	translation	structural constituent of ribosome	GO:0003735	large ribosomal subunit;ribosome	GO:0015934;GO:0005840
ETH2_1501100	18	3	11	27	27	8	9.499683581	-4.128191449	1.504284332	-2.744289334	0.006064206	0.332121891	Protein of unknown function (DUF3633), putative	2013	N/A	N/A	N/A	N/A	N/A	N/A
ETH2_1025900	6	1	2	7	10	5	3.602499855	-4.239394049	2.164308026	-1.958775737	0.050139056	0.583666768	protamine P1 protein, putative	4050	N/A	N/A	N/A	N/A	N/A	N/A
ETH2_0919400	6	13	19	16	28	3	6.783893398	-4.239549142	1.777243366	-2.385463478	0.017057616	0.468968664	hypothetical protein	1491	N/A	N/A	N/A	N/A	N/A	N/A
ETH2_1302900	0	0	10	10	0	12	4.424458787	-4.536202158	2.312993727	-1.961182214	0.049857771	0.583666768	Ankyrin repeat, putative	1188	N/A	N/A	protein binding	GO:0005515	N/A	N/A
ETH2_0801100	0	4	0	11	8	11	5.339036351	-4.821711039	1.941654194	-2.483300608	0.013017119	0.412442991	hypothetical protein, conserved	2850	N/A	N/A	N/A	N/A	N/A	N/A
ETH2_0639400	14	3	25	17	16	4	5.444125627	-4.868856989	1.928406723	-2.524808139	0.011576147	0.382264506	hypothetical protein	813	N/A	N/A	N/A	N/A	N/A	N/A
ETH2_1056700	8	0	7	5	14	13	5.809496156	-4.945992842	1.923093485	-2.571894128	0.010114382	0.382264506	DNA cross-link repair protein, putative	1380	N/A	N/A	N/A	N/A	N/A	N/A
ETH2_1252200	1	8	4	8	5	5	2.917314818	-4.965349661	2.441489084	-2.033738219	0.041977997	NA	hypothetical protein	447	N/A	N/A	N/A	N/A	N/A	N/A
ETH2_1430500	5	3	2	3	11	5	3.03024593	-5.021343057	2.431186201	-2.065388104	0.038886293	NA	hypothetical protein, conserved	4554	N/A	N/A	N/A	N/A	N/A	N/A
ETH2_0300100	3	1	12	6	8	5	3.039554822	-5.025561206	2.402036608	-2.092208416	0.036419876	NA	HEC/Ndc80p family protein, putative	1938	GO:0051315;GO:0051301	attachment of mitotic spindle microtubules to kinetochore;cell division	N/A	N/A	Ndc80 complex	GO:0031262
ETH2_0956900	3	4	0	8	6	5	3.045760751	-5.028426842	2.400730823	-2.094540043	0.0362119	NA	DHHC palmitoyltransferase, putative	1323	N/A	N/A	palmitoyltransferase activity	GO:0016409	N/A	N/A
ETH2_1220300	1	6	2	1	4	10	3.090720583	-5.032682887	2.513044975	-2.002623486	0.045217717	NA	hypothetical protein, conserved	795	N/A	N/A	N/A	N/A	integral component of membrane	GO:0016021
ETH2_1539100	3	4	6	7	9	4	3.055010857	-5.03697218	2.396018989	-2.102225484	0.035533528	NA	hypothetical protein, conserved	3225	N/A	N/A	N/A	N/A	N/A	N/A
ETH2_1042200	1	12	8	11	7	15	6.1887456	-5.037450283	1.888573887	-2.667330264	0.00764565	0.359175054	subtilase family serine protease, putative	4506	GO:0006508	proteolysis	serine-type endopeptidase activity;serine-type peptidase activity	GO:0004252;GO:0008236	N/A	N/A
ETH2_1051600	1	0	1	7	4	7	3.146397579	-5.068367416	2.394071367	-2.117049427	0.034255653	0.552739806	hypothetical protein, conserved	1239	N/A	N/A	N/A	N/A	N/A	N/A
ETH2_0816400	6	4	1	16	5	14	6.34176216	-5.077443088	1.885456773	-2.692951204	0.007082263	0.352111561	hypothetical protein, conserved	3792	N/A	N/A	N/A	N/A	N/A	N/A
ETH2_1526400	9	0	4	5	3	9	3.243931443	-5.10635825	2.400748497	-2.12698592	0.033421253	0.552739806	hypothetical protein, conserved	1194	N/A	N/A	N/A	N/A	integral component of membrane	GO:0016021
ETH2_0816500	3	2	6	0	8	10	3.472955417	-5.208013676	2.608696846	-1.996404329	0.04588993	0.570901084	hypothetical protein, conserved	1524	N/A	N/A	N/A	N/A	N/A	N/A
ETH2_1302600	1	3	3	6	10	6	3.540985484	-5.245347423	2.281422459	-2.299156564	0.02149605	0.476678842	hypothetical protein, conserved	2511	N/A	N/A	N/A	N/A	N/A	N/A
ETH2_0206200	6	10	2	7	10	6	3.672534381	-5.298672805	2.249980221	-2.354986393	0.018523384	0.474798909	WD domain, G-beta repeat-containing protein, putative	1863	N/A	N/A	protein binding	GO:0005515	N/A	N/A
ETH2_1254200	9	2	0	6	0	12	3.723758929	-5.305751001	2.567474473	-2.066525317	0.038778904	0.559890278	hypothetical protein, conserved	1671	N/A	N/A	N/A	N/A	N/A	N/A
ETH2_1467200	0	1	11	4	9	9	3.883058143	-5.371264976	2.239335498	-2.3985977	0.016457985	0.45870972	hypothetical protein, conserved	1716	N/A	N/A	N/A	N/A	integral component of membrane	GO:0016021
ETH2_0830000	10	8	17	13	9	4	3.844304239	-5.3715464	2.218944368	-2.420766594	0.015487818	0.441802736	unspecified product	375	N/A	N/A	N/A	N/A	N/A	N/A
ETH2_0616700	8	0	10	21	9	0	3.918540234	-5.407043062	2.477514438	-2.182446641	0.029076585	0.530359651	glycogen synthase, putative	8808	N/A	N/A	glycosyltransferase activity	GO:0016757	N/A	N/A
ETH2_1210500	4	0	7	9	8	8	4.1678179	-5.477722165	2.161389352	-2.534352342	0.011265539	0.382264506	hypothetical protein, conserved	6045	N/A	N/A	N/A	N/A	N/A	N/A
ETH2_1305600	6	3	5	0	10	13	4.46346367	-5.57047237	2.419802245	-2.302036202	0.021333131	0.474798909	Mannitol dehydrogenase Rossmann domain containing protein, putative	2370	GO:0019594	mannitol metabolic process	oxidoreductase activity	GO:0016491	N/A	N/A
ETH2_0729400	4	6	10	1	33	2	4.859342271	-5.714945758	2.247422943	-2.542888412	0.010994033	0.382264506	Esterase/lipase domain-containing protein, related	1809	N/A	N/A	N/A	N/A	N/A	N/A
ETH2_1557500	15	18	18	19	16	2	5.043641561	-5.770028577	2.077551792	-2.777321172	0.005480899	0.326489636	hypothetical protein, conserved	1356	GO:0006508	proteolysis	metalloaminopeptidase activity	GO:0070006	N/A	N/A
ETH2_1597700	0	0	10	12	6	12	5.283727908	-5.816224749	2.029849114	-2.86534832	0.004165508	0.282469962	hypothetical protein	3486	N/A	N/A	metal ion binding	GO:0046872	N/A	N/A
ETH2_1152500	8	6	1	5	17	10	5.286713298	-5.821687873	2.031559853	-2.865624592	0.004161875	0.282469962	Transport protein particle (TRAPP) component, putative	882	GO:0048193;GO:0043087	Golgi vesicle transport;regulation of GTPase activity	N/A	N/A	N/A	N/A
ETH2_0830400	5	5	12	42	25	6	10.37793904	-5.822870629	1.670082159	-3.48657735	0.000489244	0.151827769	hypothetical protein, conserved	429	N/A	N/A	N/A	N/A	N/A	N/A
ETH2_0809600	9	4	6	8	15	11	5.669006919	-5.92163048	1.971258359	-3.003984969	0.002664685	0.229508903	hypothetical protein, conserved	255	N/A	N/A	N/A	N/A	N/A	N/A
ETH2_1356900	7	1	49	18	17	9	6.752310165	-6.180811863	1.857191153	-3.328042917	0.000874584	0.151827769	hypothetical protein, conserved	10359	N/A	N/A	N/A	N/A	N/A	N/A
ETH2_0721900	12	9	19	24	22	8	7.939294416	-6.418122877	1.782958476	-3.599704067	0.00031858	0.120980579	hypothetical protein, conserved	1815	N/A	N/A	N/A	N/A	N/A	N/A
ETH2_API03300	7	2	33	45	40	4	12.03569286	-7.023976601	1.679625421	-4.181870859	2.89E-05	0.054319459	apicoplast ribosomal protein S11	423	GO:0006412	translation	structural constituent of ribosome	GO:0003735	ribosome	GO:0005840
