# Supplementary material for: Transcriptome profile of halofuginone resistant and sensitive strains of Eimeria tenella
Source: Front Microbiol. 2023 Mar 30;14:1141952. doi: 10.3389/fmicb.2023.1141952 (PMC10098198; doi:10.3389/fmicb.2023.1141952)
Supplement: Supplementary file 4 [file Data_Sheet_3.CSV]

supplementary dataset 3: DEGs analysis between E. tenella WT1U strain and WTC strain
geneID	WT1U_1	WT1U_2	WT1U_3	WTC_1	WTC_2	WTC_3	baseMean	log2FoldChange	lfcSE	stat	pvalue	padj	tranascript Length	Genomic Location	Product description	Computed GO Component IDs	Computed GO Components	Computed GO Function IDs	Computed GO Functions	Computed GO Process IDs	Computed GO Processes
ETH2_1359300	407	495	545	355	371	288	403.2784557	0.467220786	0.239371649	1.951863508	0.050954412	0.313212199	2343	HG994973.1:3,601,023..3,605,012(-)	exonuclease domain-containing protein, putative	N/A	N/A	GO:0003676	nucleic acid binding	N/A	N/A
ETH2_1051000	0	0	0	2	3	5	1.903919313	-4.379743656	2.242655408	-1.952927605	0.050828174	NA	1566	HG994970.1:3,109,028..3,115,076(-)	MmgE/PrpD family domain containing protein, putative	N/A	N/A	GO:0016829	lyase activity	N/A	N/A
ETH2_1367100	25	33	84	97	129	42	63.25451833	-0.886571611	0.45390457	-1.953211467	0.050794543	0.312791549	651	HG994973.1:3,961,351..3,962,525(+)	hypothetical protein	N/A	N/A	N/A	N/A	N/A	N/A
ETH2_0513900	560	661	706	478	482	393	539.2487539	0.460568171	0.235460075	1.956035097	0.05046102	0.311215045	1284	HG994965.1:1,057,785..1,060,420(-)	Protein of unknown function (DUF1084), putative	N/A	N/A	N/A	N/A	N/A	N/A
ETH2_1321600	20	32	30	6	8	14	18.47584534	1.373633766	0.701680817	1.957633347	0.050273052	NA	1461	HG994973.1:1,500,367..1,503,764(+)	hypothetical protein, conserved	N/A	N/A	N/A	N/A	N/A	N/A
ETH2_0936800	608	614	446	502	377	290	466.8507076	0.524779307	0.268018486	1.957996687	0.050230401	0.310269326	2085	HG994969.1:2,300,946..2,303,372(+)	hypothetical protein, conserved	N/A	N/A	N/A	N/A	N/A	N/A
ETH2_1516900	390	421	281	223	215	234	297.2289015	0.627423613	0.320362549	1.958479899	0.050173727	0.310269326	1974	HG994975.1:1,045,113..1,048,229(+)	hypothetical protein, conserved	GO:0016021	integral component of membrane	N/A	N/A	N/A	N/A
ETH2_1535900	278	299	274	182	166	183	231.4509042	0.60005411	0.30633609	1.958809716	0.050135075	0.310269326	834	HG994975.1:2,486,280..2,488,060(+)	pyrroline-5-carboxylate reductase, putative	N/A	N/A	GO:0004735	pyrroline-5-carboxylate reductase activity	GO:0006561	proline biosynthetic process
ETH2_0918900	418	338	270	557	511	442	425.1704774	-0.572522633	0.292266545	-1.958905808	0.050123819	0.310269326	1488	HG994969.1:1,298,993..1,306,507(-)	hypothetical protein, conserved	N/A	N/A	GO:0035091	phosphatidylinositol binding	N/A	N/A
ETH2_1438800	6316	8299	9110	7263	8153	3338	6737.825171	0.386021173	0.196778323	1.961705774	0.049796749	0.309495276	1767	HG994974.1:2,790,012..2,793,753(-)	eukaryotic aspartyl protease, putative	N/A	N/A	GO:0004190	aspartic-type endopeptidase activity	GO:0006508	proteolysis
ETH2_1548500	389	457	591	382	414	251	401.2404912	0.444829682	0.226606267	1.963006968	0.049645364	0.309032772	1410	HG994975.1:3,211,415..3,212,824(-)	Fcf2 pre-rRNA processing, putative	N/A	N/A	N/A	N/A	N/A	N/A
ETH2_1503600	165	242	267	499	404	146	267.3217819	-0.567263489	0.288930411	-1.963322199	0.049608748	0.309032772	1110	HG994975.1:241,640..242,749(+)	hypothetical protein, conserved	N/A	N/A	N/A	N/A	N/A	N/A
ETH2_1455500	2274	2973	3455	2412	2688	1564	2476.638065	0.374271753	0.190525788	1.964415197	0.049481962	0.308973682	798	HG994974.1:3,786,924..3,788,077(+)	AN1-like Zinc finger domain-containing protein, putative	N/A	N/A	GO:0003677;GO:0008270	DNA binding;zinc ion binding	N/A	N/A
ETH2_1251700	31	34	51	100	92	29	51.97923669	-0.85155329	0.43331143	-1.965222312	0.049388513	0.308870527	870	HG994972.1:3,264,520..3,266,343(-)	hypothetical protein, conserved	N/A	N/A	N/A	N/A	N/A	N/A
ETH2_1409800	12	9	16	40	44	11	20.16983384	-1.254333014	0.638037592	-1.965923371	0.049307463	NA	4395	HG994974.1:777,540..781,934(+)	AP2 domain containing protein, putative	N/A	N/A	GO:0003700	DNA-binding transcription factor activity	GO:0006355	regulation of transcription, DNA-templated
ETH2_1352200	43	81	80	135	152	55	85.04901562	-0.701810296	0.356925676	-1.966264528	0.049268062	0.308597924	2520	HG994973.1:3,228,246..3,234,071(-)	hypothetical protein, conserved	GO:0005737;GO:0005869	cytoplasm;dynactin complex	N/A	N/A	GO:0007017	microtubule-based process
ETH2_1115900	755	742	1071	596	840	441	718.3508811	0.452773575	0.230224273	1.966663065	0.049222068	0.308597924	2343	HG994971.1:1,177,544..1,181,180(+)	tRNA nucleotidyltransferase, putative	N/A	N/A	GO:0003723;GO:0016779	RNA binding;nucleotidyltransferase activity	GO:0006396	RNA processing
ETH2_0528500	1	1	10	15	13	15	9.321199883	-2.000441718	1.017114876	-1.966780514	0.04920852	NA	1869	HG994965.1:2,092,887..2,094,755(-)	hypothetical protein, conserved	N/A	N/A	N/A	N/A	N/A	N/A
ETH2_0943800	107	174	200	301	275	135	188.3974599	-0.546565289	0.277650075	-1.968540038	0.049005934	0.307916784	1701	HG994969.1:2,747,749..2,756,468(-)	importin alpha, putative	GO:0005737	cytoplasm	GO:0061608;GO:0005515	nuclear import signal receptor activity;protein binding	GO:0006606	protein import into nucleus
ETH2_1110200	8	6	5	0	1	1	3.551743536	3.219559804	1.633534482	1.970916341	0.048733446	NA	1065	HG994971.1:879,358..882,893(-)	Domain of unknown function (DUF4200), putative	N/A	N/A	N/A	N/A	N/A	N/A
ETH2_1365500	2	7	0	15	10	13	8.074244959	-2.165764859	1.098707578	-1.971193157	0.048701786	NA	3870	HG994973.1:3,875,464..3,880,915(-)	DNA-directed RNA polymerase alpha chain, putative	N/A	N/A	N/A	N/A	N/A	N/A
ETH2_0205200	107	165	116	256	250	102	156.9183043	-0.589164824	0.298768892	-1.971975127	0.048612446	0.305923152	3621	HG994962.1:505,704..516,424(-)	Helicase, related	GO:0005634	nucleus	GO:0005524;GO:0003677;GO:0031491;GO:0070615	ATP binding;DNA binding;nucleosome binding;nucleosome-dependent ATPase activity	GO:0043044	ATP-dependent chromatin remodeling
ETH2_0516800	88	99	61	51	43	43	64.29303622	0.820788292	0.416156306	1.972307711	0.04857449	0.305923152	918	HG994965.1:1,246,988..1,249,264(-)	hypothetical protein, conserved	N/A	N/A	N/A	N/A	N/A	N/A
ETH2_1211400	0	1	0	4	0	10	3.162196204	-4.06925464	2.062309785	-1.973153922	0.048478028	NA	80	HG994972.1:972,458..972,537(+)	Leu transfer RNA (aag)	N/A	N/A	N/A	N/A	N/A	N/A
ETH2_1590300	0	0	1	17	1	1	2.903461205	-3.996690225	2.023183793	-1.975445947	0.048217563	NA	2958	HG994975.1:5,859,495..5,862,452(+)	NOL1/NOP2/sun family, putative	N/A	N/A	GO:0008168	methyltransferase activity	N/A	N/A
ETH2_0711600	5820	9741	11116	17055	17212	5439	10255.27883	-0.503301195	0.254760507	-1.975585626	0.048201728	0.304292355	1671	HG994967.1:746,370..748,040(+)	asparagine synthase, putative	N/A	N/A	GO:0004066	asparagine synthase (glutamine-hydrolyzing) activity	GO:0006529	asparagine biosynthetic process
ETH2_0934600	12	23	16	3	12	0	10.1985772	1.928576163	0.975933943	1.976133914	0.048139612	NA	1173	HG994969.1:2,178,868..2,181,487(-)	Histidine phosphatase superfamily (branch 1), putative	N/A	N/A	N/A	N/A	N/A	N/A
ETH2_0703800	144058	149399	122006	195769	191235	175027	163993.1312	-0.48815651	0.246936338	-1.976851656	0.048058401	0.303865321	732	HG994967.1:310,604..311,865(-)	hypothetical protein, conserved	GO:0016021	integral component of membrane	N/A	N/A	N/A	N/A
ETH2_1530600	0	1	2	14	9	2	4.097751268	-2.983436994	1.507455318	-1.979121343	0.047802346	NA	2409	HG994975.1:1,731,658..1,736,126(+)	elongation factor G, putative	GO:0005739	mitochondrion	GO:0005525;GO:0003924;GO:0003746	GTP binding;GTPase activity;translation elongation factor activity	GO:0070125;GO:0006414	mitochondrial translational elongation;translational elongation
ETH2_1147600	345	506	428	365	360	211	357.1260824	0.45452476	0.22954109	1.98014551	0.047687181	0.301993738	1986	HG994971.1:3,157,594..3,161,397(+)	hypothetical protein, conserved	N/A	N/A	N/A	N/A	N/A	N/A
ETH2_0917000	98	93	99	213	221	64	122.3944746	-0.670716753	0.338555167	-1.9811151	0.047578367	0.301780639	2052	HG994969.1:1,209,666..1,215,139(-)	Conserved Plasmodium protein, related	N/A	N/A	N/A	N/A	N/A	N/A
ETH2_0208400	574	835	881	1455	1460	481	883.2432184	-0.492456614	0.248403257	-1.982488553	0.047424587	0.3012812	2901	HG994962.1:709,152..713,297(+)	hypothetical protein, conserved	N/A	N/A	N/A	N/A	N/A	N/A
ETH2_0645600	1491	1619	1400	2159	1917	2066	1801.36364	-0.526224215	0.265323184	-1.983332957	0.04733025	0.301158408	477	HG994966.1:2,366,135..2,366,611(-)	elongin c, putative	N/A	N/A	N/A	N/A	GO:0006511	ubiquitin-dependent protein catabolic process
ETH2_1531500	1530	1675	1393	1160	1203	923	1301.565665	0.457919846	0.230852898	1.983600165	0.047300431	0.301158408	201	HG994975.1:1,771,800..1,772,303(+)	hypothetical protein, conserved	N/A	N/A	N/A	N/A	N/A	N/A
ETH2_0508600	751	891	730	568	515	502	658.0525213	0.517808776	0.261031172	1.983704748	0.047288764	0.301158408	1737	HG994965.1:794,870..799,222(-)	dolichyl-di-phosphooligosaccharide-protein glycotransferase, putative	GO:0005789	endoplasmic reticulum membrane	N/A	N/A	GO:0018279	protein N-linked glycosylation via asparagine
ETH2_1140300	103	113	181	82	106	61	104.1181641	0.65504064	0.330110283	1.984308497	0.04722146	0.301158408	1011	HG994971.1:2,826,410..2,827,420(+)	hypothetical protein, conserved	N/A	N/A	N/A	N/A	N/A	N/A
ETH2_1017900	285	261	436	248	299	145	268.4382615	0.524088143	0.264027654	1.984974435	0.047147316	0.301158408	6024	HG994970.1:1,248,115..1,258,861(+)	DEAH-box RNA/DNA helicase, putative,hypothetical protein, conserved	N/A	N/A	GO:0005524;GO:0004386;GO:0003676	ATP binding;helicase activity;nucleic acid binding	N/A	N/A
ETH2_0641500	791	1078	1269	1621	1642	882	1164.593245	-0.395495139	0.199242742	-1.984991448	0.047145423	0.301158408	477	HG994966.1:2,154,592..2,155,068(-)	hypothetical protein, conserved	N/A	N/A	N/A	N/A	N/A	N/A
ETH2_1304500	327	482	450	729	746	311	480.1435199	-0.456945398	0.230111804	-1.98575384	0.047060664	0.301158408	1941	HG994973.1:416,143..423,757(-)	peroxisomal multifunctional enzyme type 2, putative	N/A	N/A	GO:0016491	oxidoreductase activity	N/A	N/A
ETH2_0201500	10624	10295	7181	12599	13555	13676	11572.36634	-0.571792679	0.287741751	-1.987173143	0.046903213	0.301158408	483	HG994962.1:268,087..270,161(+)	nuclear movement domain-containing protein, putative	N/A	N/A	N/A	N/A	N/A	N/A
ETH2_1059100	6	7	10	0	2	1	4.19950379	2.904780831	1.461480069	1.987561029	0.04686026	NA	2997	HG994970.1:3,681,143..3,686,840(+)	hypothetical protein, conserved	N/A	N/A	N/A	N/A	N/A	N/A
ETH2_1238700	464	450	576	701	698	624	585.9042615	-0.504126367	0.253630404	-1.987641702	0.046851331	0.301158408	3309	HG994972.1:2,378,394..2,384,016(-)	50S ribosome-binding GTPase/Ferrous iron transport protein B, putative	N/A	N/A	GO:0005525	GTP binding	N/A	N/A
ETH2_0615200	9	31	32	79	67	17	35.35654938	-1.110412596	0.558572	-1.987948906	0.046817341	0.301158408	2121	HG994966.1:798,365..800,485(+)	hypothetical protein, conserved	N/A	N/A	N/A	N/A	N/A	N/A
ETH2_1119700	20	16	15	10	5	2	11.01228771	1.684954379	0.845926623	1.991844604	0.046388111	NA	333	HG994971.1:1,387,171..1,387,503(+)	hypothetical protein	N/A	N/A	N/A	N/A	N/A	N/A
ETH2_0859300	34	45	118	43	40	16	46.02916567	1.004020634	0.502791063	1.996894351	0.045836661	0.296351359	2178	HG994968.1:3,745,181..3,747,358(-)	WD-40 repeat-containing protein, putative	GO:0005634	nucleus	GO:0005515	protein binding	GO:0036265;GO:0008033	RNA (guanine-N7)-methylation;tRNA processing
ETH2_1132200	52	109	120	155	194	93	114.6741291	-0.660954764	0.330855275	-1.99771566	0.045747496	0.296251927	1395	HG994971.1:2,397,277..2,398,671(-)	hypothetical protein, conserved	N/A	N/A	N/A	N/A	N/A	N/A
ETH2_0631900	284	283	200	414	381	332	316.8064729	-0.581629396	0.291087714	-1.998124168	0.0457032	0.296251927	807	HG994966.1:1,672,847..1,674,440(+)	SAG family member (sag16)	N/A	N/A	N/A	N/A	N/A	N/A
ETH2_0210200	0	4	11	0	0	0	2.239800612	4.621655582	2.312842504	1.998257804	0.045688718	NA	2223	HG994962.1:805,238..811,866(+)	hypothetical protein, conserved	GO:0005858	axonemal dynein complex	N/A	N/A	GO:0070286	axonemal dynein complex assembly
ETH2_1039300	0	0	0	5	2	4	1.945361152	-4.422424682	2.211461964	-1.999774246	0.045524647	NA	915	HG994970.1:2,410,859..2,411,773(+)	Leucine Rich Repeat/Leucine Rich repeats (2 copies)/Leucine rich repeat, putative	N/A	N/A	GO:0005515	protein binding	N/A	N/A
ETH2_1448400	1	0	2	8	4	9	4.339111776	-2.96871859	1.483254938	-2.0014891	0.045339707	NA	984	HG994974.1:3,356,671..3,357,906(+)	heat shock protein 28, putative	N/A	N/A	N/A	N/A	N/A	N/A
ETH2_0203700	22	16	14	56	55	15	27.52804984	-1.143002011	0.570957604	-2.001903474	0.045295114	NA	1791	HG994962.1:399,665..402,600(-)	hypothetical protein, conserved	N/A	N/A	N/A	N/A	N/A	N/A
ETH2_0405300	493	664	673	508	595	282	514.3096869	0.425088339	0.212303661	2.002265706	0.045256162	0.294018595	1755	HG994964.1:823,962..832,932(-)	thioredoxin reductase, putative	N/A	N/A	GO:0050660;GO:0016491;GO:0016668;GO:0004791	flavin adenine dinucleotide binding;oxidoreductase activity;oxidoreductase activity, acting on a sulfur group of donors, NAD(P) as acceptor;thioredoxin-disulfide reductase activity	GO:0045454	cell redox homeostasis
ETH2_0909900	9570	10548	10535	8203	7289	6360	8665.36876	0.440624494	0.21992309	2.003539031	0.045119463	0.293605579	2247	HG994969.1:813,025..816,840(-)	hypothetical protein, conserved	N/A	N/A	N/A	N/A	N/A	N/A
ETH2_1101900	4	17	15	40	51	9	20.19516826	-1.387388974	0.692311828	-2.003994323	0.045070669	NA	5757	HG994971.1:373,903..383,433(-)	hypothetical protein, conserved	N/A	N/A	N/A	N/A	N/A	N/A
ETH2_1101100	0	0	2	3	15	4	3.694359568	-3.457647298	1.725292857	-2.004092977	0.045060102	NA	999	HG994971.1:340,546..341,841(-)	potassium channel tetramerisation domain containing protein, putative	N/A	N/A	GO:0005515	protein binding	GO:0051260	protein homooligomerization
ETH2_1003300	56	57	54	46	34	13	41.48683119	0.927829612	0.462752996	2.005021297	0.04496077	0.293047878	2829	HG994970.1:317,214..321,658(+)	PAP/25A associated domain-containing protein , related	N/A	N/A	GO:0003887	DNA-directed DNA polymerase activity	N/A	N/A
ETH2_1339800	0	1	0	1	0	13	3.476975288	-4.208547118	2.098604057	-2.005403118	0.044919969	NA	4002	HG994973.1:2,580,378..2,586,065(-)	impB/mucB/samB family, putative	N/A	N/A	GO:0003684	damaged DNA binding	GO:0006281	DNA repair
ETH2_1019800	413	618	592	840	874	469	609.6020363	-0.419844305	0.209308766	-2.005861065	0.044871073	0.292938796	654	HG994970.1:1,378,723..1,380,644(-)	ribosomal protein	GO:0015934	large ribosomal subunit	GO:0003723;GO:0003735	RNA binding;structural constituent of ribosome	GO:0006412	translation
ETH2_0616600	2	10	26	58	21	22	22.05516669	-1.481184051	0.738236475	-2.006381562	0.044815554	NA	4236	HG994966.1:858,413..862,648(-)	hypothetical protein, conserved	N/A	N/A	N/A	N/A	N/A	N/A
ETH2_1205300	3851	4974	4860	4365	4379	2086	3917.103957	0.374828891	0.186773073	2.006867926	0.044763728	0.292713953	1164	HG994972.1:560,550..562,789(-)	TPR repeat-containing protein YDR161W, related	N/A	N/A	GO:0005515	protein binding	N/A	N/A
ETH2_0955300	74	40	56	37	39	17	42.93408749	0.951662642	0.474188007	2.006931067	0.044757003	0.292713953	735	HG994969.1:3,482,498..3,484,718(+)	uracil phosphoribosyltransferase, putative	N/A	N/A	N/A	N/A	GO:0009116	nucleoside metabolic process
ETH2_0417000	8	5	0	0	0	0	2.282008646	4.630707938	2.306682758	2.007518339	0.0446945	NA	1047	HG994964.1:1,440,296..1,441,798(-)	ribosomal protein S9, putative	GO:0005840	ribosome	GO:0003735	structural constituent of ribosome	GO:0006412	translation
ETH2_0826300	709	829	691	1011	1127	884	871.9061424	-0.480635362	0.239222267	-2.009158127	0.044520367	0.292073975	939	HG994968.1:1,818,288..1,821,084(+)	NAD binding domain of 6-phosphogluconate dehydrogenase, putative	N/A	N/A	GO:0051287;GO:0050661;GO:0016491	NAD binding;NADP binding;oxidoreductase activity	N/A	N/A
ETH2_1049600	31	49	28	76	79	43	49.2457428	-0.854111539	0.424984063	-2.009749573	0.0444577	0.292073975	825	HG994970.1:3,042,880..3,043,891(+)	Heat shock factor binding protein 1, putative	N/A	N/A	GO:0003714	transcription corepressor activity	N/A	N/A
ETH2_1546100	48	55	59	129	91	55	69.9000579	-0.736264805	0.366240834	-2.010329641	0.044396312	0.292073975	1695	HG994975.1:3,068,479..3,070,173(+)	WW domain containing protein, putative	GO:0005794;GO:0016021	Golgi apparatus;integral component of membrane	GO:0005515;GO:0031267	protein binding;small GTPase binding	GO:0016192	vesicle-mediated transport
ETH2_1361600	68	83	90	127	145	97	99.77577157	-0.638314703	0.317332737	-2.011499693	0.044272703	0.29187997	3351	HG994973.1:3,726,451..3,734,511(-)	Ribosomal protein S5, N-terminal domain containing protein, putative	GO:0005840	ribosome	GO:0003723;GO:0003735	RNA binding;structural constituent of ribosome	GO:0006412	translation
ETH2_1048100	2	5	10	33	26	4	11.68738435	-1.789328172	0.889430257	-2.011768949	0.044244299	NA	1122	HG994970.1:2,965,899..2,967,959(-)	Clp protease, putative	N/A	N/A	GO:0004176;GO:0004252	ATP-dependent peptidase activity;serine-type endopeptidase activity	GO:0006508	proteolysis
ETH2_1051500	0	0	1	9	12	0	3.006876738	-4.058408337	2.017055017	-2.012046425	0.044215043	NA	2196	HG994970.1:3,134,282..3,156,507(-)	hypothetical protein, conserved	N/A	N/A	N/A	N/A	N/A	N/A
ETH2_0302400	882	1035	1438	935	1123	469	933.7254979	0.444057077	0.22046888	2.014148557	0.043993939	0.290519185	3465	HG994963.1:595,245..599,546(-)	NAD-dependent DNA ligase OB-fold domain containing protein, putative	N/A	N/A	GO:0003911	DNA ligase (NAD+) activity	GO:0006281;GO:0006260	DNA repair;DNA replication
ETH2_1112300	0	0	0	1	5	5	2.030811858	-4.477952436	2.222780676	-2.014572326	0.04394948	NA	444	HG994971.1:978,902..980,025(+)	bis(5'-nucleosyl)-tetraphosphatase (asymmetrical), putative	N/A	N/A	GO:0008796;GO:0016787	bis(5'-nucleosyl)-tetraphosphatase activity;hydrolase activity	N/A	N/A
ETH2_1046900	121	146	268	109	107	96	137.9165428	0.692201516	0.343191647	2.016953274	0.04370039	0.28905612	708	HG994970.1:2,910,486..2,911,904(-)	nucleolar phosphoprotein p130, putative	N/A	N/A	N/A	N/A	N/A	N/A
ETH2_1523800	147	210	227	494	393	107	241.3689974	-0.662695609	0.328499875	-2.017338995	0.043660149	0.28905612	2493	HG994975.1:1,415,993..1,423,922(+)	HID1 domain-containing protein	N/A	N/A	N/A	N/A	N/A	N/A
ETH2_1010600	31	37	32	71	96	29	46.12019599	-0.886856991	0.439502259	-2.017866743	0.043605141	0.28905612	804	HG994970.1:836,762..838,543(-)	hypothetical protein	N/A	N/A	GO:0030246;GO:2001070	carbohydrate binding;starch binding	N/A	N/A
ETH2_1319700	116	123	137	100	88	56	100.5246882	0.63313837	0.313316757	2.020761278	0.043304483	0.287860099	2991	HG994973.1:1,429,961..1,435,877(-)	hypothetical protein, conserved	N/A	N/A	N/A	N/A	N/A	N/A
ETH2_0823200	21	14	25	10	3	6	13.07775445	1.617862062	0.800323225	2.021510825	0.043226913	NA	1557	HG994968.1:1,673,994..1,677,645(-)	hypothetical protein, conserved	N/A	N/A	GO:0003723	RNA binding	GO:0006400	tRNA modification
ETH2_1529200	423	572	465	348	338	294	402.5028297	0.520354036	0.257407546	2.021518192	0.043226151	0.287815915	1647	HG994975.1:1,653,123..1,655,949(+)	serine/threonine protein phosphatase 5	N/A	N/A	GO:0016787;GO:0046872;GO:0004721;GO:0005515;GO:0106306;GO:0106307	hydrolase activity;metal ion binding;phosphoprotein phosphatase activity;protein binding;protein serine phosphatase activity;protein threonine phosphatase activity	GO:0006470	protein dephosphorylation
ETH2_1345500	196	254	207	445	394	163	261.4557939	-0.540097359	0.267090252	-2.02215302	0.043160546	0.287815915	867	HG994973.1:2,874,153..2,876,655(-)	NUDIX domain-containing protein, putative	N/A	N/A	GO:0016787	hydrolase activity	N/A	N/A
ETH2_0636700	480	448	342	630	781	447	511.9357709	-0.52216358	0.258158835	-2.022644629	0.043109799	0.287815915	5244	HG994966.1:1,903,308..1,912,730(-)	ABC transporter, putative	GO:0016021	integral component of membrane	GO:0140359;GO:0005524	ABC-type transporter activity;ATP binding	GO:0055085	transmembrane transport
ETH2_1350200	299	368	361	489	549	358	395.7735466	-0.458989715	0.22690052	-2.022867625	0.043086797	0.287815915	2622	HG994973.1:3,099,301..3,103,420(+)	Chromosome I, complete genome, related	GO:0016020;GO:0005886	membrane;plasma membrane	GO:0005261;GO:0005216	cation channel activity;ion channel activity	GO:0006811;GO:0055085	ion transport;transmembrane transport
ETH2_1442600	9	10	8	2	2	1	5.214253401	2.470872018	1.220853129	2.023889655	0.042981507	NA	639	HG994974.1:2,998,804..3,000,083(+)	SAG family member	N/A	N/A	N/A	N/A	N/A	N/A
ETH2_0415300	8640	11855	11797	19343	19626	7104	12264.03836	-0.441396274	0.217907742	-2.025610796	0.042804684	0.286912868	1662	HG994964.1:1,367,940..1,370,021(-)	hypothetical protein	N/A	N/A	N/A	N/A	N/A	N/A
ETH2_1242300	5172	5401	5284	4405	3713	3202	4484.716173	0.450727884	0.222493124	2.025805901	0.042784679	0.286912868	1587	HG994972.1:2,618,952..2,620,807(+)	Flap endonuclease 1 , related	N/A	N/A	GO:0004519	endonuclease activity	N/A	N/A
ETH2_0300300	1687	2639	2359	4179	4433	1385	2588.852979	-0.496935086	0.245279747	-2.025993147	0.042765487	0.286912868	1080	HG994963.1:452,619..454,159(-)	hypothetical protein, conserved	N/A	N/A	N/A	N/A	N/A	N/A
ETH2_1213800	397	423	359	601	728	352	460.5398925	-0.470441906	0.232185245	-2.02614902	0.042749516	0.286912868	1128	HG994972.1:1,085,168..1,087,977(+)	TLC domain containing protein, putative	GO:0016021	integral component of membrane	GO:0050291	sphingosine N-acyltransferase activity	GO:0046513	ceramide biosynthetic process
ETH2_0612500	274	296	394	304	266	123	263.6329676	0.520131376	0.256478971	2.027968899	0.042563422	0.286912868	3150	HG994966.1:626,555..631,637(-)	glycine hydroxymethyltransferase, putative	N/A	N/A	GO:0008168	methyltransferase activity	GO:0032259	methylation
ETH2_0855000	0	0	0	3	0	8	2.378050369	-4.694634433	2.314148812	-2.028665749	0.042492347	NA	339	HG994968.1:3,504,289..3,504,627(-)	hypothetical protein, conserved	N/A	N/A	N/A	N/A	N/A	N/A
ETH2_0855300	582	822	1164	710	743	394	703.3065596	0.470566078	0.231912939	2.029063492	0.042451824	0.286912868	2874	HG994968.1:3,527,850..3,531,349(-)	hypothetical protein, conserved	N/A	N/A	N/A	N/A	N/A	N/A
ETH2_1036400	17	19	31	16	6	1	13.99638949	1.649883562	0.812153504	2.031492265	0.042205083	NA	1779	HG994970.1:2,241,220..2,243,973(+)	microtubule-associated protein, putative	GO:0005730	nucleolus	GO:0005515	protein binding	N/A	N/A
ETH2_0801900	348	498	567	844	857	338	541.3226492	-0.479944784	0.236139558	-2.032462449	0.042106862	0.285091146	4899	HG994968.1:452,678..461,105(+)	hypothetical protein, conserved	N/A	N/A	N/A	N/A	N/A	N/A
ETH2_1263400	155	138	165	94	54	95	118.499028	0.798389434	0.392738544	2.032877717	0.042064879	0.285091146	2775	HG994972.1:3,954,001..3,959,026(-)	heat shock protein, putative	N/A	N/A	GO:0005524;GO:0016887	ATP binding;ATP hydrolysis activity	N/A	N/A
ETH2_1012700	36	34	26	19	20	0	21.20481022	1.51226062	0.743829183	2.03307514	0.042044932	NA	276	HG994970.1:961,061..961,336(+)	hypothetical protein, conserved	N/A	N/A	N/A	N/A	N/A	N/A
ETH2_1216400	13	38	49	69	119	26	47.43939808	-1.037534576	0.510078196	-2.034069647	0.041944574	0.284953407	3357	HG994972.1:1,267,954..1,276,292(+)	Coatomer WD associated region containing protein, putative	GO:0030117	membrane coat	GO:0005515;GO:0005198	protein binding;structural molecule activity	GO:0006886;GO:0016192	intracellular protein transport;vesicle-mediated transport
ETH2_1140100	66	171	259	366	415	106	209.5631722	-0.782792122	0.384378864	-2.036511878	0.041698982	0.283765103	7446	HG994971.1:2,805,348..2,815,158(+)	Protein of unknown function (DUF789), putative	N/A	N/A	N/A	N/A	N/A	N/A
ETH2_1473900	57	53	42	30	42	9	37.13808351	1.034550025	0.507722016	2.037630815	0.041586868	0.283482639	1863	HG994974.1:5,187,659..5,193,650(-)	Glutamyl-tRNA(Gln) amidotransferase subunit B, mitochondrial , related	N/A	N/A	GO:0005524;GO:0016884;GO:0003824;GO:0016874;GO:0016740	ATP binding;carbon-nitrogen ligase activity, with glutamine as amido-N-donor;catalytic activity;ligase activity;transferase activity	GO:0006412	translation
ETH2_1131500	7	6	24	17	41	33	21.71027559	-1.43532833	0.704239928	-2.038124044	0.041537529	NA	4371	HG994971.1:2,353,881..2,358,877(+)	hypothetical protein, conserved	N/A	N/A	N/A	N/A	N/A	N/A
ETH2_1468700	46	40	41	101	86	44	57.27385401	-0.808344266	0.396343735	-2.039503072	0.041399845	0.282687717	813	HG994974.1:4,619,728..4,622,136(-)	Cytochrome c/c1 heme lyase, putative	GO:0005739	mitochondrion	GO:0004408	holocytochrome-c synthase activity	N/A	N/A
ETH2_1341900	1177	1425	1698	1211	1159	801	1212.677525	0.414804435	0.203096097	2.042404764	0.041111398	0.281196357	2175	HG994973.1:2,696,858..2,701,266(+)	hypothetical protein, conserved	GO:0005737;GO:0005634	cytoplasm;nucleus	GO:0003723	RNA binding	GO:0061015	snRNA import into nucleus
ETH2_0522900	0	1	4	6	17	7	5.564583022	-2.640286963	1.292565364	-2.042671911	0.041084927	NA	3687	HG994965.1:1,764,497..1,768,506(-)	hypothetical protein, conserved	N/A	N/A	N/A	N/A	N/A	N/A
ETH2_1594600	46	55	69	126	138	42	73.66365767	-0.769676437	0.376483671	-2.04438199	0.040915825	0.280336242	1431	HG994975.1:6,130,596..6,132,026(-)	hypothetical protein	N/A	N/A	N/A	N/A	N/A	N/A
ETH2_1371300	2	9	4	23	14	13	10.62562843	-1.788163935	0.874628272	-2.044484489	0.040905708	NA	3972	HG994973.1:4,174,489..4,178,655(+)	Protein kinase domain/Protein tyrosine kinase/Kinase-like, putative	N/A	N/A	GO:0005524;GO:0004672	ATP binding;protein kinase activity	GO:0006468	protein phosphorylation
ETH2_1024100	2461	2673	2302	1580	1871	1578	2073.654095	0.507204895	0.248025324	2.044972206	0.040857598	0.280336242	624	HG994970.1:1,597,068..1,598,432(+)	hypothetical protein, conserved	GO:0016021	integral component of membrane	N/A	N/A	N/A	N/A
ETH2_0624700	1	1	1	8	16	2	4.233393643	-2.963350553	1.448608643	-2.045652957	0.040790527	NA	2724	HG994966.1:1,260,463..1,268,983(+)	hypothetical protein, conserved	N/A	N/A	N/A	N/A	N/A	N/A
ETH2_1104800	87	144	203	302	289	108	175.8255317	-0.646312976	0.315873494	-2.046113361	0.040745219	0.280123379	3822	HG994971.1:545,479..564,994(+)	hypothetical protein, conserved	N/A	N/A	GO:0005524;GO:0004386;GO:0003676;GO:0000166	ATP binding;helicase activity;nucleic acid binding;nucleotide binding	GO:0006310;GO:0044237	DNA recombination;cellular metabolic process
ETH2_0814200	2823	3836	4739	2994	3185	2127	3188.402639	0.419680989	0.205099486	2.046231308	0.040733618	0.280123379	1167	HG994968.1:1,156,035..1,157,648(+)	mitochondrial import inner membrane translocase subunit tim17, putative	N/A	N/A	N/A	N/A	N/A	N/A
ETH2_0538800	362	519	365	788	729	323	488.8623812	-0.504361525	0.246426887	-2.046698441	0.040687702	0.280123379	375	HG994965.1:2,751,805..2,752,846(-)	hypothetical protein	GO:0016020	membrane	N/A	N/A	GO:0006914	autophagy
ETH2_1307300	56	57	78	127	141	56	81.15250339	-0.710279292	0.34703221	-2.046724402	0.040685152	0.280123379	4626	HG994973.1:637,136..647,868(+)	ubiquitin-transferase domain containing protein, putative	N/A	N/A	GO:0004842	ubiquitin-protein transferase activity	N/A	N/A
ETH2_0630000	0	1	0	9	3	4	2.792915011	-3.911274139	1.910669104	-2.047070385	0.040651174	NA	5190	HG994966.1:1,550,276..1,556,335(+)	hypothetical protein, conserved	N/A	N/A	N/A	N/A	N/A	N/A
ETH2_0852700	42	64	48	105	117	48	66.93672041	-0.762016066	0.372216762	-2.047237373	0.040634784	0.280123379	1674	HG994968.1:3,383,279..3,386,392(-)	YL1 nuclear protein, putative	GO:0005634	nucleus	N/A	N/A	GO:0006338;GO:0043486;GO:0006355	chromatin remodeling;histone exchange;regulation of transcription, DNA-templated
ETH2_1583200	354	350	431	264	265	226	312.0108882	0.538124897	0.262785353	2.047773552	0.040582193	0.280123379	2943	HG994975.1:5,418,596..5,422,873(-)	hypothetical protein, conserved	N/A	N/A	N/A	N/A	N/A	N/A
ETH2_1315500	0	3	6	10	9	17	8.109121389	-2.258768274	1.102309677	-2.049123146	0.040450075	NA	1236	HG994973.1:1,223,068..1,224,453(-)	RNA pseudouridylate synthase, putative	N/A	N/A	GO:0003723;GO:0009982	RNA binding;pseudouridine synthase activity	GO:0009451;GO:0001522	RNA modification;pseudouridine synthesis
ETH2_0702300	6	5	6	20	32	7	11.56854388	-1.678755513	0.818856755	-2.050121102	0.040352615	NA	4749	HG994967.1:221,619..226,972(+)	Prolyl oligopeptidase family, putative	N/A	N/A	N/A	N/A	N/A	N/A
ETH2_1525400	247	297	329	529	428	267	337.4483578	-0.478139195	0.23318252	-2.050493296	0.040316317	0.280051928	1458	HG994975.1:1,494,688..1,497,300(-)	RIO1 family domain-containing protein, putative	N/A	N/A	GO:0005524;GO:0004672;GO:0004674	ATP binding;protein kinase activity;protein serine/threonine kinase activity	GO:0006468	protein phosphorylation
ETH2_1300700	1024	937	886	1445	1394	1103	1126.684667	-0.489213108	0.238544071	-2.050829043	0.040283598	0.280051928	429	HG994973.1:229,274..230,514(-)	hypothetical protein, conserved	N/A	N/A	N/A	N/A	N/A	N/A
ETH2_1040200	5899	5707	4349	3445	3798	3353	4445.369794	0.543461386	0.264974223	2.050997182	0.040267221	0.280051928	228	HG994970.1:2,462,855..2,463,648(+)	ATP synthase epsilon chain, putative	GO:0000275	mitochondrial proton-transporting ATP synthase complex, catalytic sector F(1)	GO:0046933	proton-transporting ATP synthase activity, rotational mechanism	GO:0015986	ATP synthesis coupled proton transport
ETH2_0507600	64	117	116	185	226	77	122.1327157	-0.667288543	0.32529818	-2.051313482	0.040236428	0.280051928	2436	HG994965.1:723,370..727,298(-)	LEM3 (ligand-effect modulator 3) family / CDC50 family, putative	GO:0016020	membrane	N/A	N/A	N/A	N/A
ETH2_1598500	57	48	56	32	36	19	40.35550964	0.920673647	0.448790736	2.051454213	0.040222734	0.280051928	1917	HG994975.1:6,355,239..6,357,155(+)	hypothetical protein, conserved	N/A	N/A	N/A	N/A	N/A	N/A
ETH2_1020800	211	216	287	169	225	103	194.3614906	0.54850319	0.267229412	2.052555465	0.040115711	0.280051928	3351	HG994970.1:1,431,246..1,435,573(+)	hypothetical protein, conserved	N/A	N/A	N/A	N/A	N/A	N/A
ETH2_0912400	414	468	666	347	364	307	420.853758	0.535445237	0.260759933	2.053403033	0.040033505	0.280051928	942	HG994969.1:970,720..972,326(-)	aldo/keto reductase family oxidoreductase, putative	N/A	N/A	GO:0047834;GO:0016491	D-threo-aldose 1-dehydrogenase activity;oxidoreductase activity	N/A	N/A
ETH2_1402100	165	206	162	258	298	218	216.056167	-0.568940272	0.276785531	-2.055527502	0.039828082	0.280051928	14868	HG994974.1:396,588..413,171(+)	GA28568, related	N/A	N/A	N/A	N/A	N/A	N/A
ETH2_0411800	2461	2211	2435	1957	1976	1326	2026.848817	0.435087672	0.211602358	2.056157014	0.039767384	0.280051928	1305	HG994964.1:1,201,354..1,202,658(-)	AP2/ERF domain-containing protein	GO:0005634	nucleus	GO:0003677;GO:0003700	DNA binding;DNA-binding transcription factor activity	GO:0006355	regulation of transcription, DNA-templated
ETH2_1430800	130	155	155	213	208	226	184.1955368	-0.653195514	0.317174556	-2.059419651	0.039454055	0.278397241	324	HG994974.1:2,360,645..2,361,432(-)	60S ribosomal protein L30, putative	GO:0005840	ribosome	GO:0003723	RNA binding	N/A	N/A
ETH2_1029400	24	40	59	22	30	3	27.22107662	1.271121447	0.61708016	2.059896801	0.039408408	NA	4011	HG994970.1:1,884,949..1,890,851(-)	hypothetical protein, conserved	GO:0005847	mRNA cleavage and polyadenylation specificity factor complex	N/A	N/A	GO:0006379;GO:0006378	mRNA cleavage;mRNA polyadenylation
ETH2_1008500	43	45	59	75	139	51	65.28040727	-0.808895251	0.392116338	-2.062896064	0.039122504	0.276543758	4671	HG994970.1:716,595..721,265(+)	hypothetical protein, conserved	N/A	N/A	N/A	N/A	N/A	N/A
ETH2_0211400	293	411	596	843	808	309	507.9935721	-0.545418854	0.263912513	-2.066665378	0.038765696	0.274504882	2022	HG994962.1:879,480..881,713(+)	AAR2 protein, putative	N/A	N/A	N/A	N/A	N/A	N/A
ETH2_0802200	0	0	0	5	12	0	2.299994751	-4.703717585	2.275702842	-2.066929609	0.038740787	NA	2601	HG994968.1:476,445..479,045(-)	DnaJ domain containing protein, putative	GO:0016021	integral component of membrane	N/A	N/A	N/A	N/A
ETH2_0601500	2636	3079	3425	4486	4253	3160	3446.434476	-0.412753364	0.199654345	-2.067339754	0.038702151	0.274504882	651	HG994966.1:253,267..255,243(-)	Thioredoxin-like, putative	N/A	N/A	N/A	N/A	N/A	N/A
ETH2_1119300	62683	60803	49968	88640	81834	69664	68957.25205	-0.497722304	0.240631582	-2.068399748	0.038602449	0.274316517	1041	HG994971.1:1,376,192..1,377,232(-)	PAP2 superfamily, putative	N/A	N/A	GO:0042577	lipid phosphatase activity	GO:0006644	phospholipid metabolic process
ETH2_1108900	0	0	0	1	4	6	2.142230105	-4.548095506	2.198414138	-2.068807431	0.038564161	NA	2247	HG994971.1:802,360..804,769(+)	hypothetical protein, conserved	N/A	N/A	N/A	N/A	N/A	N/A
ETH2_1117700	268	459	518	834	889	255	495.5333255	-0.591277418	0.285747935	-2.069227265	0.038524765	0.274249881	2622	HG994971.1:1,299,131..1,302,165(-)	WD domain, G-beta repeat-containing protein, putative	N/A	N/A	GO:0005515	protein binding	N/A	N/A
ETH2_0954400	0	1	0	11	11	0	3.160532379	-4.129849639	1.990898512	-2.074364722	0.038045451	NA	2334	HG994969.1:3,406,743..3,414,684(-)	hypothetical protein, conserved	N/A	N/A	N/A	N/A	N/A	N/A
ETH2_1584800	131	125	236	349	408	101	206.7814429	-0.704375277	0.339287388	-2.07604321	0.037889955	0.270209891	2643	HG994975.1:5,494,453..5,500,707(-)	HEAT repeat containing protein, putative	N/A	N/A	N/A	N/A	N/A	N/A
ETH2_0639600	147	258	322	549	491	153	294.8194607	-0.64586217	0.311053982	-2.076366827	0.037860037	0.270209891	3471	HG994966.1:2,057,033..2,065,213(+)	hypothetical protein, conserved	N/A	N/A	GO:0031267	small GTPase binding	GO:0006886	intracellular protein transport
ETH2_0418100	189	232	172	277	312	283	246.5144721	-0.622180787	0.299142583	-2.079880373	0.037536507	0.268643626	3135	HG994964.1:1,517,333..1,522,943(-)	hypothetical protein, conserved	N/A	N/A	N/A	N/A	N/A	N/A
ETH2_0730600	154	241	281	401	429	178	264.6163636	-0.543663003	0.260998075	-2.083015376	0.037249822	0.267067921	4272	HG994967.1:1,962,952..1,969,122(+)	Leucine Rich repeat, putative	N/A	N/A	GO:0005515	protein binding	N/A	N/A
ETH2_0527000	170	332	293	475	581	188	316.5500064	-0.587893233	0.282061176	-2.084275618	0.037135104	0.266721721	3720	HG994965.1:2,007,413..2,011,615(-)	histidyl-tRNA synthetase, putative	N/A	N/A	N/A	N/A	N/A	N/A
ETH2_1408600	11	30	39	86	80	18	39.56862873	-1.125047382	0.53950113	-2.085347594	0.03703776	0.266499296	1752	HG994974.1:712,505..716,436(+)	KH domain-containing protein, putative	N/A	N/A	GO:0003723;GO:0003676	RNA binding;nucleic acid binding	N/A	N/A
ETH2_0858800	156	212	236	384	363	157	237.5541962	-0.538302901	0.257958184	-2.086783578	0.036907702	0.26604026	2313	HG994968.1:3,718,331..3,721,281(-)	hypothetical protein, conserved	N/A	N/A	N/A	N/A	N/A	N/A
ETH2_0708000	436	557	608	991	1028	361	622.0868644	-0.499705803	0.239178451	-2.089259295	0.036684388	0.26490615	1416	HG994967.1:554,390..558,091(+)	RNA binding protein, putative	N/A	N/A	GO:0003676	nucleic acid binding	N/A	N/A
ETH2_1008900	61	71	61	42	42	24	48.82709607	0.858518527	0.410215892	2.092845604	0.036362939	0.263058021	1065	HG994970.1:736,318..740,189(-)	sterol-regulatory element binding protein site 2 protease, putative	N/A	N/A	GO:0008237	metallopeptidase activity	N/A	N/A
ETH2_1340400	210	300	254	417	425	240	297.2054418	-0.492899883	0.235494898	-2.093038476	0.03634572	0.263058021	639	HG994973.1:2,609,533..2,611,380(+)	Ribosomal protein L13e, putative	GO:0005840	ribosome	GO:0003735	structural constituent of ribosome	GO:0006412	translation
ETH2_1058600	869	925	1295	707	773	614	850.1059881	0.501792254	0.239408221	2.095969185	0.036084925	0.261990908	519	HG994970.1:3,652,960..3,653,779(-)	hypothetical protein, conserved	N/A	N/A	N/A	N/A	N/A	N/A
ETH2_1327100	371	365	431	254	287	231	320.29652	0.549547805	0.26216525	2.096188586	0.036065465	0.261990908	3549	HG994973.1:1,766,473..1,771,028(+)	DEAD/DEAH box helicase, putative	N/A	N/A	GO:0005524;GO:0003676	ATP binding;nucleic acid binding	N/A	N/A
ETH2_1250700	753	1102	1059	1594	1763	727	1104.608246	-0.442078268	0.210880859	-2.096341364	0.03605192	0.261990908	327	HG994972.1:3,198,336..3,198,868(-)	hypothetical protein, conserved	N/A	N/A	N/A	N/A	N/A	N/A
ETH2_1423400	88	67	79	54	50	31	60.41225184	0.822674427	0.392432273	2.096347531	0.036051373	0.261990908	1590	HG994974.1:1,960,228..1,963,921(+)	Conserved hypothetical protein 95/Methyltransferase domain containing protein, putative	N/A	N/A	N/A	N/A	N/A	N/A
ETH2_1466300	13	16	14	1	5	4	8.775527647	2.033872354	0.969664645	2.097500784	0.035949268	NA	1596	HG994974.1:4,410,437..4,412,032(+)	hypothetical protein, conserved	N/A	N/A	N/A	N/A	N/A	N/A
ETH2_0737600	13595	17213	22153	14024	15836	9478	14885.03826	0.409269998	0.194853676	2.100396599	0.035693968	0.261040585	1710	HG994967.1:3,037,160..3,040,506(+)	hypothetical protein, conserved	N/A	N/A	N/A	N/A	N/A	N/A
ETH2_0651400	43	28	31	17	17	11	24.34673424	1.214528639	0.577676046	2.102438982	0.035514839	NA	6888	HG994966.1:2,614,816..2,627,583(-)	WD domain-containing protein, putative	N/A	N/A	GO:0005515	protein binding	N/A	N/A
ETH2_1049500	45	70	50	103	144	50	72.53644913	-0.788167723	0.374628347	-2.103865685	0.035390165	0.259291082	441	HG994970.1:3,042,180..3,042,826(+)	hypothetical protein, conserved	GO:0016021	integral component of membrane	N/A	N/A	N/A	N/A
ETH2_0533300	7	18	23	33	68	18	25.58622936	-1.269232944	0.603168455	-2.104276066	0.035354373	NA	1827	HG994965.1:2,371,187..2,373,447(+)	CAM kinase, CDPK family, putative	N/A	N/A	GO:0005524;GO:0004672	ATP binding;protein kinase activity	GO:0006468	protein phosphorylation
ETH2_0616500	1090	2060	2192	3593	3913	1042	2126.809943	-0.595432836	0.282740671	-2.105932737	0.035210196	0.258444122	1899	HG994966.1:854,486..856,384(+)	hypothetical protein	N/A	N/A	N/A	N/A	N/A	N/A
ETH2_0203600	118	263	277	587	486	116	279.0825144	-0.759738924	0.360658474	-2.10653285	0.035158093	0.258444122	3654	HG994962.1:380,890..398,936(+)	hypothetical protein, conserved	N/A	N/A	GO:0005525;GO:0003924	GTP binding;GTPase activity	N/A	N/A
ETH2_0933200	133	189	153	264	237	195	193.1380804	-0.591653542	0.280577753	-2.108697266	0.034970721	0.257628339	756	HG994969.1:2,069,224..2,070,591(+)	purine nucleoside phosphorylase, putative	N/A	N/A	GO:0003824	catalytic activity	GO:0009116	nucleoside metabolic process
ETH2_1329100	335	316	223	128	194	179	232.5156152	0.73457359	0.348188026	2.109703769	0.03488388	0.257460987	990	HG994973.1:1,884,945..1,886,967(+)	hypothetical protein, conserved	N/A	N/A	N/A	N/A	N/A	N/A
ETH2_0850800	118	114	170	243	237	131	162.6101088	-0.589120541	0.279233832	-2.109774937	0.034877746	0.257460987	735	HG994968.1:3,281,991..3,284,272(-)	mitochondrial 39S ribosomal protein L47 domain-containing protein, putative	GO:0005761	mitochondrial ribosome	GO:0003735	structural constituent of ribosome	GO:0006412	translation
ETH2_0412400	198	231	285	521	452	160	287.4035636	-0.587368477	0.278273287	-2.110761273	0.034792836	0.257460987	4005	HG994964.1:1,238,356..1,244,144(-)	DNA-directed RNA polymerase III subunit, putative	GO:0020011	apicoplast	GO:0003677;GO:0003899;GO:0046872;GO:0032549	DNA binding;DNA-directed 5'-3' RNA polymerase activity;metal ion binding;ribonucleoside binding	GO:0006351	transcription, DNA-templated
ETH2_1360400	883	1278	1412	2092	2207	839	1364.668292	-0.470369245	0.222717316	-2.111956329	0.034690195	0.257451264	4113	HG994973.1:3,660,564..3,664,969(-)	hypothetical protein, conserved	N/A	N/A	N/A	N/A	N/A	N/A
ETH2_0519200	247	245	317	195	223	136	221.505652	0.541872917	0.256280609	2.114373456	0.034483383	0.256390338	2799	HG994965.1:1,361,219..1,367,936(-)	LETM1-like protein, putative	GO:0016021;GO:0005743	integral component of membrane;mitochondrial inner membrane	GO:0043022	ribosome binding	N/A	N/A
ETH2_1500200	30	25	37	19	9	9	21.0384562	1.312947606	0.620822393	2.114852203	0.034442546	NA	882	HG994975.1:66,967..69,589(+)	CASC3/Barentsz eIF4AIII binding, putative	GO:0005737;GO:0035145;GO:0005634	cytoplasm;exon-exon junction complex;nucleus	GO:0003723;GO:0003729	RNA binding;mRNA binding	GO:0008380;GO:0006397;GO:0051028;GO:0000184;GO:0006417	RNA splicing;mRNA processing;mRNA transport;nuclear-transcribed mRNA catabolic process, nonsense-mediated decay;regulation of translation
ETH2_0858500	113	103	83	86	65	30	77.51632399	0.805666362	0.380847943	2.115454152	0.034391259	0.256179783	2196	HG994968.1:3,711,725..3,716,707(-)	hypothetical protein, conserved	N/A	N/A	N/A	N/A	N/A	N/A
ETH2_1326100	177	168	163	123	75	95	133.8505772	0.736485132	0.348059209	2.115976573	0.0343468	0.256179783	1656	HG994973.1:1,717,272..1,720,128(+)	protein phosphatase 2C, putative	N/A	N/A	GO:0016791;GO:0004722	phosphatase activity;protein serine/threonine phosphatase activity	GO:0006470	protein dephosphorylation
ETH2_0956200	4	7	2	0	0	0	2.131746505	4.539433948	2.144731295	2.116551364	0.034297942	NA	483	HG994969.1:3,563,765..3,564,783(+)	Ubiquitin-2 like Rad60 SUMO-like/Ubiquitin family/Ubiquitin-like domain containing protein, putative	N/A	N/A	GO:0005515	protein binding	N/A	N/A
ETH2_1259400	107	109	156	72	88	62	97.01455308	0.710016865	0.334860371	2.120337093	0.033977628	0.254041294	726	HG994972.1:3,757,097..3,758,538(+)	RNA-binding protein, putative	N/A	N/A	N/A	N/A	N/A	N/A
ETH2_1136800	7130	7621	6862	5443	4829	4468	6033.851262	0.500496635	0.235986413	2.120870555	0.033932697	0.254041294	669	HG994971.1:2,623,646..2,624,788(+)	hypothetical protein, conserved	N/A	N/A	N/A	N/A	N/A	N/A
ETH2_0526700	5	5	1	12	23	11	9.30281459	-2.018612124	0.951444972	-2.121627823	0.033869004	NA	2313	HG994965.1:1,995,157..1,998,440(+)	hypothetical protein, conserved	N/A	N/A	GO:0022857	transmembrane transporter activity	GO:0055085	transmembrane transport
ETH2_0837900	64	59	51	128	148	48	78.10649392	-0.796782178	0.375422015	-2.122364025	0.033807181	0.253711833	525	HG994968.1:2,433,336..2,434,459(+)	hypothetical protein, conserved	N/A	N/A	N/A	N/A	N/A	N/A
ETH2_0808600	1411	1485	1696	1158	1376	849	1299.073246	0.431445734	0.203141883	2.123864009	0.033681517	0.253242115	4014	HG994968.1:875,027..881,340(-)	ABC1 family/Beta-lactamase, putative	N/A	N/A	N/A	N/A	N/A	N/A
ETH2_1554000	109	107	132	186	207	134	142.9897954	-0.608779712	0.286509398	-2.12481586	0.033601981	0.253118111	3954	HG994975.1:3,484,814..3,490,739(-)	Cytoadherence-linked asexual protein, putative	N/A	N/A	N/A	N/A	GO:0020035	cytoadherence to microvasculature, mediated by symbiont protein
ETH2_0700900	7168	7799	8054	11206	10075	9785	9051.678576	-0.502624427	0.236454301	-2.125672595	0.03353053	0.25305466	777	HG994967.1:123,711..125,234(-)	myosin light chain TgMLC1, putative	N/A	N/A	GO:0005509	calcium ion binding	N/A	N/A
ETH2_0702900	54	63	45	28	41	16	39.86157906	0.986349746	0.463697161	2.127142084	0.033408279	0.252606859	3306	HG994967.1:264,373..268,334(-)	hypothetical protein, conserved	N/A	N/A	GO:0008374;GO:0004144	O-acyltransferase activity;diacylglycerol O-acyltransferase activity	GO:0045017	glycerolipid biosynthetic process
ETH2_1455300	18	35	21	56	47	44	36.77616429	-1.049858108	0.493210182	-2.128622129	0.033285536	0.252153637	945	HG994974.1:3,779,819..3,780,987(+)	Zinc knuckle, putative	N/A	N/A	GO:0003676;GO:0008270	nucleic acid binding;zinc ion binding	N/A	N/A
ETH2_1544000	80	133	162	250	223	113	151.9087509	-0.632863875	0.297282919	-2.1288269	0.033268584	0.252153637	2280	HG994975.1:2,943,800..2,948,288(-)	CMGC kinase, Lammer family, putative	N/A	N/A	GO:0005524;GO:0004672	ATP binding;protein kinase activity	GO:0006468	protein phosphorylation
ETH2_1536800	1441	1481	2372	1556	1599	736	1461.491633	0.476042673	0.223601096	2.128981834	0.033255763	0.252153637	4428	HG994975.1:2,555,437..2,563,158(+)	kinesin heavy chain, putative	N/A	N/A	GO:0005524;GO:1990939;GO:0008017;GO:0003777	ATP binding;ATP-dependent microtubule motor activity;microtubule binding;microtubule motor activity	GO:0007018	microtubule-based movement
ETH2_1528200	566	948	1201	1901	1905	547	1084.270018	-0.604524387	0.283744838	-2.130521184	0.033128609	0.252153637	2136	HG994975.1:1,603,638..1,609,471(+)	DnaJ domain-containing protein, putative	N/A	N/A	N/A	N/A	N/A	N/A
ETH2_0105100	461	607	693	1182	1175	371	695.833658	-0.547507898	0.25695557	-2.13074929	0.033109802	0.252153637	1896	HG994961.1:540,883..545,843(-)	translation elongation factor Tu	N/A	N/A	GO:0005525;GO:0003924;GO:0003746	GTP binding;GTPase activity;translation elongation factor activity	GO:0006414	translational elongation
ETH2_0828500	9	29	36	85	52	27	36.92324616	-1.140624427	0.534719658	-2.133126042	0.032914388	0.251716701	2691	HG994968.1:1,949,642..1,953,298(-)	glycyl-tRNA synthetase, putative	GO:0005737	cytoplasm	GO:0005524;GO:0004812;GO:0004820;GO:0000166	ATP binding;aminoacyl-tRNA ligase activity;glycine-tRNA ligase activity;nucleotide binding	GO:0006426;GO:0006418	glycyl-tRNA aminoacylation;tRNA aminoacylation for protein translation
ETH2_0844700	1972	3145	3542	5271	5403	1988	3324.950563	-0.494808529	0.231897234	-2.133740534	0.032864026	0.251716701	2661	HG994968.1:2,900,506..2,904,885(-)	hypothetical protein, conserved	N/A	N/A	N/A	N/A	N/A	N/A
ETH2_0306700	23	14	15	7	6	3	11.22727548	1.774706331	0.831234877	2.135023901	0.032759058	NA	993	HG994963.1:804,059..806,014(-)	hypothetical protein, conserved	N/A	N/A	N/A	N/A	N/A	N/A
ETH2_0808400	210	235	206	163	174	104	177.7769479	0.574260064	0.268919802	2.135432421	0.032725705	0.251230793	1998	HG994968.1:863,811..865,808(-)	Rhoptry kinase family protein ROP17, putative	N/A	N/A	GO:0005524;GO:0004672	ATP binding;protein kinase activity	GO:0006468	protein phosphorylation
ETH2_0416400	5	2	8	14	23	15	11.12942251	-1.831093081	0.857194744	-2.13614595	0.032667519	NA	630	HG994964.1:1,424,310..1,425,186(+)	hypothetical protein, conserved	N/A	N/A	N/A	N/A	N/A	N/A
ETH2_0106800	26	28	21	66	55	33	36.97521213	-1.005492548	0.469990433	-2.139389394	0.032404145	0.24923878	2937	HG994961.1:668,337..676,026(+)	ftsH protease, putative	GO:0016020	membrane	GO:0005524;GO:0016887;GO:0004176;GO:0004222	ATP binding;ATP hydrolysis activity;ATP-dependent peptidase activity;metalloendopeptidase activity	GO:0006508	proteolysis
ETH2_0303200	47	52	54	34	35	11	36.98149984	1.013038304	0.473402503	2.139909058	0.032362117	0.24923878	2295	HG994963.1:629,108..632,160(+)	hypothetical protein, conserved	N/A	N/A	N/A	N/A	N/A	N/A
ETH2_1454200	239	305	301	221	246	129	231.9097938	0.519137938	0.242408537	2.141582738	0.032227074	0.248830196	684	HG994974.1:3,712,885..3,714,715(+)	Ubiquinol-cytochrome c reductase complex 14 kDa protein, putative	GO:0005750	mitochondrial respiratory chain complex III	N/A	N/A	GO:0006122	mitochondrial electron transport, ubiquinol to cytochrome c
ETH2_0639100	109	200	314	441	455	149	256.6159659	-0.701302261	0.327380478	-2.142162734	0.032180389	0.248830196	5673	HG994966.1:2,031,818..2,041,546(-)	Fibronectin-binding protein A N-terminus (FbpA)/Domain of unknown function (DUF814)/Domain of unknown function (DUF3441), putative	N/A	N/A	N/A	N/A	N/A	N/A
ETH2_0105500	342	470	578	395	413	189	378.9789285	0.503988063	0.235107546	2.143649027	0.032061019	0.248503846	672	HG994961.1:559,599..563,273(-)	Collagen triple helix repeat (20 copies), putative	N/A	N/A	N/A	N/A	N/A	N/A
ETH2_1204600	8496	9463	11504	7625	7762	5786	8279.550435	0.436761456	0.203739586	2.143724076	0.032055002	0.248503846	2349	HG994972.1:520,928..523,878(-)	hypothetical protein, conserved	GO:0016021	integral component of membrane	GO:0008081	phosphoric diester hydrolase activity	GO:0006629	lipid metabolic process
ETH2_1317800	96	132	243	293	348	131	193.8031606	-0.68492707	0.31915298	-2.146077629	0.031866786	0.247955707	3327	HG994973.1:1,335,290..1,339,436(+)	tuftelin interacting protein 11, putative	N/A	N/A	GO:0003676	nucleic acid binding	N/A	N/A
ETH2_1209900	156	239	200	370	380	158	236.9786362	-0.561246574	0.261421089	-2.146906268	0.031800745	0.24792231	1266	HG994972.1:881,190..882,455(-)	hypothetical protein, conserved	N/A	N/A	N/A	N/A	N/A	N/A
ETH2_1125300	94	173	217	288	396	120	198.9456662	-0.681676303	0.31733342	-2.148139022	0.031702713	0.247638897	2106	HG994971.1:1,700,067..1,702,549(-)	hypothetical protein, conserved	N/A	N/A	N/A	N/A	N/A	N/A
ETH2_1585600	0	0	1	20	4	0	3.478440768	-4.274376494	1.989714899	-2.148235657	0.031695039	NA	9114	HG994975.1:5,529,539..5,539,825(-)	hypothetical protein, conserved	N/A	N/A	N/A	N/A	N/A	N/A
ETH2_0514900	3	0	4	14	2	20	8.276355669	-2.608239847	1.213298463	-2.149710007	0.03157816	NA	630	HG994965.1:1,120,104..1,122,505(+)	mediator complex subunit med8, putative	N/A	N/A	N/A	N/A	N/A	N/A
ETH2_0915700	1	6	0	23	19	3	7.602438447	-2.547214403	1.18480707	-2.149898045	0.03156328	NA	2163	HG994969.1:1,121,062..1,123,607(+)	2-C-methyl-D-erythritol 4-phosphate cytidylyltransferase, putative	N/A	N/A	GO:0003824;GO:0070567	catalytic activity;cytidylyltransferase activity	GO:0008299	isoprenoid biosynthetic process
ETH2_1459100	1460	2060	2638	1595	1725	1078	1699.811656	0.45563167	0.211861994	2.15060597	0.031507314	0.246592329	1989	HG994974.1:3,975,850..3,978,120(+)	TBC1 domain family member 5 homolog B, related	N/A	N/A	N/A	N/A	N/A	N/A
ETH2_1331900	245	287	327	253	192	138	233.5656565	0.55288251	0.25682641	2.15274788	0.031338498	0.245750138	318	HG994973.1:2,071,489..2,072,224(-)	ribosomal protein L41, putative	GO:0005840	ribosome	GO:0003735	structural constituent of ribosome	GO:0006412	translation
ETH2_0415500	1	4	0	17	12	5	6.009766563	-2.694914549	1.250918748	-2.154348198	0.031212876	NA	3948	HG994964.1:1,378,211..1,386,416(+)	hypothetical protein, conserved	GO:0044599	AP-5 adaptor complex	N/A	N/A	N/A	N/A
ETH2_1258800	1959	1856	2009	1392	1445	1175	1627.667938	0.498175659	0.231174216	2.154979342	0.031163451	0.244855685	1278	HG994972.1:3,710,060..3,712,184(-)	RNA binding motif-containing protein, putative	N/A	N/A	GO:0003723;GO:0003676	RNA binding;nucleic acid binding	N/A	N/A
ETH2_1106100	99	107	87	36	37	61	72.94458697	0.97903931	0.454292328	2.155086603	0.031155058	0.244855685	585	HG994971.1:627,001..628,488(-)	hypothetical protein, conserved	N/A	N/A	N/A	N/A	N/A	N/A
ETH2_0857500	16	15	22	7	6	3	11.09347486	1.75882914	0.815644351	2.156367708	0.031054964	NA	2109	HG994968.1:3,639,627..3,643,889(-)	hypothetical protein, conserved,hypothetical protein, conserved	N/A	N/A	N/A	N/A	N/A	N/A
ETH2_1139800	70	90	74	40	52	36	59.37061019	0.846424487	0.39241719	2.156950582	0.031009515	0.244603542	1446	HG994971.1:2,797,543..2,798,988(-)	SET domain containing protein, putative	N/A	N/A	GO:0005515	protein binding	N/A	N/A
ETH2_0317000	0	0	0	4	3	5	2.183671945	-4.58435053	2.124215222	-2.158138442	0.03091707	NA	411	HG994963.1:1,448,910..1,449,734(-)	hypothetical protein, conserved	N/A	N/A	N/A	N/A	N/A	N/A
ETH2_0828800	22	48	12	3	19	4	17.2744359	1.73947459	0.805971688	2.158232873	0.030909731	NA	489	HG994968.1:1,961,553..1,962,270(+)	tubulin-specific chaperone a, putative	GO:0005737;GO:0005874	cytoplasm;microtubule	GO:0048487	beta-tubulin binding	GO:0007023;GO:0007021	post-chaperonin tubulin folding pathway;tubulin complex assembly
ETH2_0621700	140	109	103	74	67	60	92.41599826	0.792361146	0.36709964	2.158436184	0.030893935	0.244171553	1266	HG994966.1:1,113,254..1,116,251(+)	Methyltransferase domain containing protein, putative	N/A	N/A	N/A	N/A	N/A	N/A
ETH2_0637100	1	1	10	23	29	5	10.12633453	-2.178412097	1.008896169	-2.159203459	0.030834386	NA	1608	HG994966.1:1,929,823..1,931,430(-)	Ring finger domain/Zinc finger, C3HC4 type (RING finger) containing protein, putative	N/A	N/A	N/A	N/A	N/A	N/A
ETH2_1151000	1233	1743	1349	1216	1392	633	1211.638171	0.455778774	0.211011027	2.159976092	0.03077452	0.243707494	804	HG994971.1:3,371,839..3,373,372(-)	SNARE domain-containing protein, putative	GO:0016021	integral component of membrane	N/A	N/A	N/A	N/A
ETH2_0410800	1	23	0	1	0	0	3.885738051	4.396663341	2.034990232	2.160532897	0.03073144	NA	5571	HG994964.1:1,114,546..1,122,014(+)	hypothetical protein, conserved,hypothetical protein, conserved,hypothetical protein, conserved	N/A	N/A	N/A	N/A	N/A	N/A
ETH2_1243700	54	93	63	34	56	23	51.70792808	0.919323912	0.425445197	2.160851546	0.030706809	0.243651852	2328	HG994972.1:2,671,973..2,675,454(+)	hypothetical protein, conserved	N/A	N/A	GO:0005515	protein binding	N/A	N/A
ETH2_1243800	325	495	730	448	434	169	407.3592972	0.597237476	0.276269757	2.16179101	0.030634289	0.243557761	2592	HG994972.1:2,677,597..2,682,834(+)	Enhancer of polycomb-like, putative	GO:0035267;GO:0032777	NuA4 histone acetyltransferase complex;Piccolo NuA4 histone acetyltransferase complex	N/A	N/A	GO:0006357	regulation of transcription by RNA polymerase II
ETH2_1343500	258	289	232	168	164	151	209.8839976	0.640339928	0.296185505	2.161955658	0.030621594	0.243557761	957	HG994973.1:2,773,970..2,776,528(+)	activated protein kinase c receptor	N/A	N/A	GO:0016301;GO:0005515	kinase activity;protein binding	N/A	N/A
ETH2_1318900	4537	4938	4857	3527	4025	2795	4049.594555	0.446277659	0.206412495	2.162067075	0.030613006	0.243557761	1737	HG994973.1:1,394,646..1,397,304(+)	hypothetical protein, conserved	N/A	N/A	N/A	N/A	N/A	N/A
ETH2_0619600	20	10	1	3	0	1	6.130169557	3.051764772	1.411258469	2.162442132	0.030584113	NA	2124	HG994966.1:1,008,413..1,011,961(-)	hypothetical protein, conserved	GO:0016021	integral component of membrane	N/A	N/A	N/A	N/A
ETH2_0625900	2	4	5	14	41	2	9.649347674	-2.204070526	1.018682298	-2.163648597	0.030491329	NA	3735	HG994966.1:1,317,552..1,338,492(-)	hypothetical protein, conserved	N/A	N/A	N/A	N/A	N/A	N/A
ETH2_0803900	301	409	490	698	722	315	463.2866881	-0.4969453	0.22952324	-2.165119753	0.030378516	0.24296761	2262	HG994968.1:563,894..566,155(-)	Protein kinase domain containing protein, putative	N/A	N/A	GO:0005524;GO:0004672	ATP binding;protein kinase activity	GO:0006468	protein phosphorylation
ETH2_0644100	1241	1291	1574	897	935	857	1125.65699	0.535999372	0.247137193	2.168833294	0.030095343	0.241183234	2475	HG994966.1:2,292,211..2,294,779(+)	elongation factor 2, putative	N/A	N/A	GO:0005525;GO:0003924;GO:0003746	GTP binding;GTPase activity;translation elongation factor activity	N/A	N/A
ETH2_0624300	320	424	429	811	738	265	465.8998447	-0.552336545	0.254141816	-2.173339888	0.029754745	0.238930606	1143	HG994966.1:1,245,249..1,247,165(+)	hypothetical protein	N/A	N/A	N/A	N/A	N/A	N/A
ETH2_1205800	0	0	0	2	11	2	2.236586727	-4.65067456	2.139502089	-2.173718167	0.029726307	NA	20112	HG994972.1:581,877..602,875(+)	hypothetical protein, conserved	N/A	N/A	N/A	N/A	N/A	N/A
ETH2_1446800	1235	1294	1686	1234	1066	745	1178.689439	0.456027701	0.20970768	2.174587507	0.029661041	0.238655473	585	HG994974.1:3,281,883..3,282,645(-)	vacuolar protein sorting 29, putative	GO:0005829;GO:0030904	cytosol;retromer complex	GO:0004721	phosphoprotein phosphatase activity	GO:0015031;GO:0042147	protein transport;retrograde transport, endosome to Golgi
ETH2_0715900	19	25	19	56	53	27	31.76201626	-1.074967225	0.494161377	-2.175336391	0.029604917	0.238655473	2721	HG994967.1:956,336..967,320(-)	phospholipase C delta 1, putative	N/A	N/A	GO:0004435;GO:0008081	phosphatidylinositol phospholipase C activity;phosphoric diester hydrolase activity	GO:0035556;GO:0006629;GO:0007165	intracellular signal transduction;lipid metabolic process;signal transduction
ETH2_1135900	13327	14430	11767	19688	18960	16023	15684.59814	-0.506555854	0.232812207	-2.175813121	0.029569237	0.238655473	678	HG994971.1:2,575,956..2,577,241(-)	hypothetical protein, conserved	N/A	N/A	N/A	N/A	N/A	N/A
ETH2_1340500	81	100	131	211	222	83	129.4921	-0.671646588	0.30799379	-2.18071471	0.029204524	0.236403559	2169	HG994973.1:2,613,067..2,616,635(+)	hypothetical protein	N/A	N/A	N/A	N/A	N/A	N/A
ETH2_1315100	2123	2492	3034	2115	2144	1384	2153.553641	0.422134026	0.193557756	2.180920231	0.029189317	0.236403559	873	HG994973.1:1,197,665..1,200,089(-)	acyl-CoA-binding protein, putative	GO:0016021	integral component of membrane	GO:0000062;GO:0005515	fatty-acyl-CoA binding;protein binding	N/A	N/A
ETH2_0710200	49	54	56	35	34	14	38.70365349	0.992110228	0.454618331	2.182292619	0.029087943	0.236403559	1881	HG994967.1:688,159..692,435(+)	hypothetical protein, conserved	N/A	N/A	N/A	N/A	N/A	N/A
ETH2_1316600	278	349	405	335	266	118	277.3178086	0.573202737	0.262630507	2.182544378	0.02906938	0.236403559	1776	HG994973.1:1,278,776..1,283,497(-)	MYST-family histone acetyltransferase-A, putative	N/A	N/A	GO:0004402	histone acetyltransferase activity	GO:0016573;GO:0006355	histone acetylation;regulation of transcription, DNA-templated
ETH2_1501900	1315	1696	1422	2198	2411	1393	1689.918819	-0.430159806	0.197043005	-2.183075752	0.029030232	0.236403559	1656	HG994975.1:150,621..153,211(+)	hypothetical protein, conserved	N/A	N/A	N/A	N/A	N/A	N/A
ETH2_1002400	667	832	874	608	714	412	664.414675	0.448468219	0.20520774	2.185435199	0.028856952	0.235968766	1389	HG994970.1:271,841..274,470(+)	hypothetical protein, conserved	N/A	N/A	N/A	N/A	N/A	N/A
ETH2_1053100	0	9	8	0	0	0	2.570991258	4.81931951	2.203732339	2.18688968	0.028750578	NA	663	HG994970.1:3,231,691..3,234,636(-)	Ciliary basal body-associated, B9 protein, putative	N/A	N/A	N/A	N/A	N/A	N/A
ETH2_1240100	10	10	0	40	23	15	15.76743614	-1.869271638	0.854565737	-2.187393617	0.028713802	NA	708	HG994972.1:2,484,427..2,487,296(+)	hypothetical protein, conserved	N/A	N/A	N/A	N/A	N/A	N/A
ETH2_0529300	752	914	930	735	595	481	720.1629708	0.489203626	0.223379989	2.190006494	0.028523766	0.233720245	1590	HG994965.1:2,151,477..2,155,274(-)	isocitrate dehydrogenase, putative	N/A	N/A	GO:0051287;GO:0004450;GO:0000287;GO:0016616	NAD binding;isocitrate dehydrogenase (NADP+) activity;magnesium ion binding;oxidoreductase activity, acting on the CH-OH group of donors, NAD or NADP as acceptor	GO:0006102	isocitrate metabolic process
ETH2_0409900	78	85	57	124	174	84	97.37361254	-0.75761201	0.345867244	-2.190470546	0.028490129	0.233720245	1653	HG994964.1:1,064,056..1,072,502(-)	hypothetical protein, conserved	N/A	N/A	N/A	N/A	N/A	N/A
ETH2_0912600	56	86	49	48	39	13	46.18188309	1.019876685	0.465542681	2.190726493	0.028471591	0.233720245	1131	HG994969.1:974,441..976,438(-)	Type IIB DNA topoisomerase, putative	GO:0005694	chromosome	GO:0005524;GO:0003677;GO:0003918;GO:0003824	ATP binding;DNA binding;DNA topoisomerase type II (double strand cut, ATP-hydrolyzing) activity;catalytic activity	GO:0006259;GO:0042138	DNA metabolic process;meiotic DNA double-strand break formation
ETH2_1048700	1	0	2	14	6	6	4.710730501	-3.124580647	1.426104364	-2.190990173	0.028452504	NA	2040	HG994970.1:3,000,933..3,004,726(-)	hypothetical protein, conserved	N/A	N/A	N/A	N/A	N/A	N/A
ETH2_0107200	10	8	9	1	0	2	5.079045277	3.026083711	1.380813329	2.191522668	0.028413991	NA	726	HG994961.1:697,495..698,651(+)	hypothetical protein, conserved	N/A	N/A	N/A	N/A	N/A	N/A
ETH2_1326200	26607	28526	25731	21718	19471	15815	22728.32396	0.476021138	0.217090205	2.192734296	0.028326528	0.233533903	2250	HG994973.1:1,720,460..1,724,253(-)	Trehalase/Amylo-alpha-1,6-glucosidase, putative	N/A	N/A	GO:0004555	alpha,alpha-trehalase activity	GO:0005975;GO:0005991	carbohydrate metabolic process;trehalose metabolic process
ETH2_1502800	39	83	67	202	127	44	86.03237558	-0.902312946	0.411492322	-2.192781973	0.028323091	0.233533903	1758	HG994975.1:194,364..196,782(+)	hypothetical protein, conserved	N/A	N/A	N/A	N/A	N/A	N/A
ETH2_1122200	1080	1729	1412	2687	2608	991	1645.496839	-0.509550557	0.232339591	-2.193128403	0.028298129	0.233533903	1623	HG994971.1:1,553,241..1,554,863(-)	hypothetical protein, conserved	N/A	N/A	N/A	N/A	N/A	N/A
ETH2_1314100	33	37	97	168	181	29	80.98253426	-1.066572528	0.486152706	-2.193904332	0.028242288	0.233533903	762	HG994973.1:1,147,892..1,148,757(+)	hypothetical protein, conserved	N/A	N/A	N/A	N/A	N/A	N/A
ETH2_0706800	2169	2321	2445	1766	1904	1330	1954.927692	0.449989674	0.2048456	2.196726089	0.028040014	0.233086248	1554	HG994967.1:502,927..506,220(+)	hypothetical protein, conserved	N/A	N/A	N/A	N/A	N/A	N/A
ETH2_0827000	263	410	397	617	744	263	421.4437864	-0.54550552	0.248155635	-2.198239503	0.027932043	0.232670441	2553	HG994968.1:1,869,048..1,872,805(+)	hypothetical protein, conserved	N/A	N/A	GO:0003723	RNA binding	N/A	N/A
ETH2_1524000	1	2	0	0	27	7	5.812912682	-3.434552066	1.559859672	-2.201834003	0.027677036	NA	1821	HG994975.1:1,429,768..1,431,588(-)	hypothetical protein, conserved	N/A	N/A	N/A	N/A	N/A	N/A
ETH2_1139100	0	0	0	12	0	4	2.657726503	-4.884888776	2.212656592	-2.207703081	0.027264978	NA	1044	HG994971.1:2,750,483..2,752,900(+)	ASF1 like histone chaperone, putative	GO:0005634	nucleus	N/A	N/A	GO:0006333	chromatin assembly or disassembly
ETH2_0505900	45	66	19	9	27	14	29.78186553	1.384981939	0.626062789	2.212209323	0.026952205	NA	2877	HG994965.1:607,680..610,556(+)	Nsp1p, related	N/A	N/A	N/A	N/A	N/A	N/A
ETH2_1528800	0	1	0	5	2	9	3.324038704	-4.146782753	1.873739861	-2.213104839	0.026890419	NA	321	HG994975.1:1,635,679..1,635,999(+)	hypothetical protein	N/A	N/A	N/A	N/A	N/A	N/A
ETH2_0645800	283	366	414	256	316	168	290.0755462	0.523466919	0.236421166	2.214128827	0.026819918	0.223871042	549	HG994966.1:2,370,152..2,371,153(+)	Mnd1 family, putative	N/A	N/A	N/A	N/A	N/A	N/A
ETH2_API03300	2	16	2	45	40	4	15.75557419	-2.008573125	0.907042374	-2.214420386	0.026799874	NA	423	HG994977.1:12,148..12,570(+)	apicoplast ribosomal protein S11	GO:0005840	ribosome	GO:0003735	structural constituent of ribosome	GO:0006412	translation
ETH2_0309200	113	78	116	187	206	113	131.7664867	-0.690769811	0.31178983	-2.215498212	0.026725887	0.223550909	390	HG994963.1:1,014,861..1,015,530(-)	60S ribosomal protein L7a, putative	GO:0005730;GO:1990904;GO:0005840	nucleolus;ribonucleoprotein complex;ribosome	GO:0003723	RNA binding	GO:0042254	ribosome biogenesis
ETH2_0836000	344	335	393	541	639	350	421.1917992	-0.498202797	0.224422937	-2.219928155	0.026423645	0.221484205	444	HG994968.1:2,337,039..2,337,917(+)	DnaJ domain-containing protein, putative	N/A	N/A	N/A	N/A	N/A	N/A
ETH2_1019400	92	133	238	298	388	117	195.0741186	-0.743623208	0.334671006	-2.221952885	0.02628649	0.220795516	6513	HG994970.1:1,360,200..1,369,127(-)	hypothetical protein, conserved	N/A	N/A	N/A	N/A	N/A	N/A
ETH2_0931300	107	100	130	247	179	116	141.6264639	-0.665236682	0.298798725	-2.226370554	0.025989371	0.218757495	4074	HG994969.1:1,943,829..1,952,532(+)	Repeat domain in Vibrio, Colwellia, Bradyrhizobium and Shewanella/FG-GAP repeat, putative	N/A	N/A	N/A	N/A	N/A	N/A
ETH2_0725500	0	0	0	8	7	1	2.297504222	-4.697347904	2.109529072	-2.226728215	0.025965444	NA	1032	HG994967.1:1,538,553..1,540,205(-)	hypothetical protein, conserved	N/A	N/A	N/A	N/A	N/A	N/A
ETH2_1545600	84	113	206	358	312	83	175.6881635	-0.818511267	0.367467641	-2.227437669	0.025918037	0.218615377	6735	HG994975.1:3,031,595..3,048,066(+)	DEAD/DEAH box helicase, putative	N/A	N/A	GO:0005524;GO:0003676	ATP binding;nucleic acid binding	N/A	N/A
ETH2_0717800	7245	7659	6046	4673	5077	4209	5803.127164	0.544081672	0.243871138	2.231021175	0.025679726	0.217061267	579	HG994967.1:1,067,246..1,069,047(+)	hypothetical protein	N/A	N/A	N/A	N/A	N/A	N/A
ETH2_0316500	40	35	25	11	12	14	23.20759309	1.380454157	0.618751562	2.231031388	0.02567905	NA	3207	HG994963.1:1,421,032..1,425,700(-)	trypsin, putative	N/A	N/A	GO:0004252	serine-type endopeptidase activity	GO:0006508	proteolysis
ETH2_1246800	32547	41718	36320	59813	64897	29007	42066.57278	-0.427069408	0.191097024	-2.234830239	0.025428496	0.215391162	651	HG994972.1:2,979,276..2,979,926(+)	Sporozoite antigen	N/A	N/A	N/A	N/A	N/A	N/A
ETH2_1300200	401	586	488	349	413	255	404.5053053	0.520981661	0.233115537	2.234864597	0.025426239	0.215391162	156	HG994973.1:203,487..203,642(-)	hypothetical protein, conserved	N/A	N/A	N/A	N/A	N/A	N/A
ETH2_1401800	87	45	61	38	45	17	47.83609255	1.046775257	0.468101019	2.236216572	0.025337588	0.215391162	4665	HG994974.1:383,287..390,423(+)	hypothetical protein, conserved	N/A	N/A	N/A	N/A	N/A	N/A
ETH2_0533400	147	193	187	303	367	146	212.2075705	-0.581768193	0.260112998	-2.236597928	0.02531263	0.215391162	927	HG994965.1:2,374,714..2,375,640(-)	hypothetical protein	N/A	N/A	N/A	N/A	N/A	N/A
ETH2_0611100	169	335	267	474	583	190	313.610116	-0.633742653	0.283344224	-2.236652804	0.025309041	0.215391162	2847	HG994966.1:557,093..563,356(-)	heat shock protein 90, putative	N/A	N/A	GO:0005524;GO:0016887;GO:0051082	ATP binding;ATP hydrolysis activity;unfolded protein binding	GO:0006457	protein folding
ETH2_0743600	44	44	45	12	30	16	31.33185037	1.191589843	0.532440563	2.237977206	0.025222542	0.215391162	1662	HG994967.1:3,409,635..3,411,296(-)	hypothetical protein, conserved	N/A	N/A	N/A	N/A	N/A	N/A
ETH2_0815400	0	18	1	0	0	0	2.931331663	5.005741288	2.235479259	2.239225109	0.025141273	NA	73	HG994968.1:1,227,324..1,227,396(+)	Arg transfer RNA (tct)	N/A	N/A	N/A	N/A	N/A	N/A
ETH2_1503700	485	668	642	969	966	539	685.733871	-0.453414579	0.202399557	-2.240195506	0.025078233	0.215147664	1974	HG994975.1:245,300..248,551(+)	Subtilisin-like protein, related	N/A	N/A	GO:0004252;GO:0008236	serine-type endopeptidase activity;serine-type peptidase activity	GO:0006508	proteolysis
ETH2_1252600	77	52	56	125	122	84	85.13761836	-0.820841121	0.366101885	-2.24211116	0.024954189	0.214541902	378	HG994972.1:3,320,299..3,320,676(-)	hypothetical protein, conserved	N/A	N/A	N/A	N/A	N/A	N/A
ETH2_0108200	3	6	4	20	39	3	10.81717697	-2.0875912	0.930887781	-2.242580946	0.02492385	NA	14349	HG994961.1:775,968..837,390(+)	Cytadherence high molecular weight protein 2, related	N/A	N/A	N/A	N/A	N/A	N/A
ETH2_1465500	93	113	174	213	220	153	157.2521362	-0.664621844	0.296313477	-2.24296867	0.024898835	0.214525369	4959	HG994974.1:4,379,840..4,385,504(+)	ubiquitin-activating enzyme e1, putative	N/A	N/A	GO:0008641	ubiquitin-like modifier activating enzyme activity	N/A	N/A
ETH2_0400300	26	34	27	59	73	41	42.16766442	-0.98579347	0.438585815	-2.247663821	0.024597635	0.212386028	1503	HG994964.1:522,985..524,487(+)	major facilitator superfamily domain-containing protein, putative	GO:0016021	integral component of membrane	GO:0022857	transmembrane transporter activity	GO:0055085	transmembrane transport
ETH2_0736800	139	154	206	98	153	64	130.1744055	0.688853351	0.30636634	2.248462904	0.024546688	0.212386028	3192	HG994967.1:2,977,300..2,981,408(-)	hypothetical protein, conserved	N/A	N/A	N/A	N/A	N/A	N/A
ETH2_0935400	329	391	405	333	237	185	305.6854666	0.564166602	0.250806888	2.249406329	0.024486656	0.212341091	4047	HG994969.1:2,214,535..2,218,727(+)	TPR repeat, putative	N/A	N/A	GO:0005515	protein binding	N/A	N/A
ETH2_1050400	334	391	388	580	668	337	433.371139	-0.485324406	0.215731005	-2.249673869	0.024469655	0.212341091	73	HG994970.1:3,074,371..3,074,443(-)	Arg transfer RNA (tcg)	N/A	N/A	N/A	N/A	N/A	N/A
ETH2_0811600	399	467	523	814	919	344	545.2037305	-0.51669295	0.229430756	-2.252064884	0.024318172	0.211794925	723	HG994968.1:1,021,247..1,023,714(-)	Gbp1p protein, putative	N/A	N/A	GO:0003676	nucleic acid binding	N/A	N/A
ETH2_0723900	368	391	445	339	366	159	330.6163686	0.527923122	0.234326008	2.252942927	0.024262748	0.211771592	861	HG994967.1:1,435,130..1,436,507(-)	CDK-activating kinase assembly factor, putative	GO:0005675	transcription factor TFIIH holo complex	GO:0061575	cyclin-dependent protein serine/threonine kinase activator activity	GO:0006289;GO:0045737	nucleotide-excision repair;positive regulation of cyclin-dependent protein serine/threonine kinase activity
ETH2_0651300	74	62	41	34	34	20	43.77390516	1.057180304	0.46920523	2.253129839	0.024250964	0.211771592	390	HG994966.1:2,612,897..2,613,286(-)	Tctex-1 family, putative	N/A	N/A	N/A	N/A	N/A	N/A
ETH2_1032700	101	83	138	232	215	96	136.8523123	-0.701535329	0.311346568	-2.253229685	0.024244671	0.211771592	2862	HG994970.1:2,041,170..2,044,570(+)	hypothetical protein	N/A	N/A	N/A	N/A	N/A	N/A
ETH2_1480500	1809	2613	2461	3963	4228	1691	2640.224153	-0.468226001	0.207658202	-2.254791755	0.024146403	0.211771592	753	HG994974.1:5,539,843..5,541,361(+)	Inhibitor of apoptosis-promoting Bax1, putative	N/A	N/A	N/A	N/A	N/A	N/A
ETH2_1526100	61	95	66	149	179	66	96.79806491	-0.767362964	0.340307622	-2.254909717	0.024138996	0.211771592	624	HG994975.1:1,527,492..1,529,108(+)	mitochondrial import inner membrane translocase subunit, putative	N/A	N/A	N/A	N/A	N/A	N/A
ETH2_1595700	292	578	665	1058	1241	314	632.8557752	-0.688479668	0.30530711	-2.255039744	0.024130834	0.211771592	2181	HG994975.1:6,184,754..6,186,934(-)	hypothetical protein, conserved	N/A	N/A	N/A	N/A	N/A	N/A
ETH2_0628900	26	13	24	50	66	30	33.5921795	-1.158104156	0.513373647	-2.255869896	0.02407878	0.211771592	996	HG994966.1:1,508,799..1,510,587(+)	ribosomal protein L21, putative	GO:0005840	ribosome	GO:0003723;GO:0003735	RNA binding;structural constituent of ribosome	GO:0006412	translation
ETH2_0906200	839	1097	1382	856	1071	482	912.1485978	0.481495783	0.213416404	2.256132961	0.024062305	0.211771592	2145	HG994969.1:567,426..572,846(+)	acetyl-coenzyme a synthetase, putative	N/A	N/A	GO:0016208;GO:0003987	AMP binding;acetate-CoA ligase activity	GO:0019427	acetyl-CoA biosynthetic process from acetate
ETH2_1325800	5280	5507	4527	7787	7482	6361	6159.03296	-0.535133849	0.236993174	-2.258013765	0.023944801	0.211771592	573	HG994973.1:1,707,148..1,707,915(+)	glycine-rich protein 2, putative	N/A	N/A	GO:0003676	nucleic acid binding	N/A	N/A
ETH2_0202800	30419	30485	22536	41041	43358	36711	34283.71289	-0.574539756	0.25436925	-2.258684002	0.023903048	0.211771592	447	HG994962.1:335,507..337,893(-)	mago nashi protein, putative	GO:0035145;GO:0005634	exon-exon junction complex;nucleus	N/A	N/A	GO:0008380	RNA splicing
ETH2_1016800	78	134	73	51	60	41	71.3668728	0.885620827	0.391202808	2.263840671	0.023583916	0.21042094	675	HG994970.1:1,182,342..1,184,086(+)	glycolipid transfer protein, putative	GO:0005737	cytoplasm	GO:0120013	lipid transfer activity	GO:0120009	intermembrane lipid transfer
ETH2_1132000	353	556	658	1047	950	388	617.6871605	-0.562106702	0.248292348	-2.263890552	0.023580847	0.21042094	5517	HG994971.1:2,384,896..2,395,676(-)	ABC transporter transmembrane region/ABC transporter, putative	GO:0016021	integral component of membrane	GO:0140359;GO:0005524	ABC-type transporter activity;ATP binding	GO:0055085	transmembrane transport
ETH2_1002000	46	29	46	24	22	8	28.18945552	1.248641511	0.550184994	2.269493941	0.023238305	NA	1805	HG994970.1:240,925..242,729(+)	rRNA	N/A	N/A	N/A	N/A	N/A	N/A
ETH2_1404300	315	421	470	831	728	292	478.6087223	-0.558081274	0.24573493	-2.271070192	0.023142729	0.207406378	1551	HG994974.1:531,658..534,573(-)	hypothetical protein, conserved	GO:0016021	integral component of membrane	N/A	N/A	N/A	N/A
ETH2_1305200	178	234	235	382	380	195	256.2486071	-0.541669712	0.238265737	-2.273384833	0.023002999	0.206615307	2040	HG994973.1:477,626..484,186(-)	protein phosphatase 2C, putative	N/A	N/A	GO:0016791	phosphatase activity	N/A	N/A
ETH2_1330800	9	2	8	24	34	12	14.01535029	-1.789690398	0.786874152	-2.274430282	0.022940128	NA	2130	HG994973.1:2,005,366..2,008,952(-)	hypothetical protein, conserved	N/A	N/A	GO:0035368	selenocysteine insertion sequence binding	N/A	N/A
ETH2_1451900	717	703	677	1076	1011	923	855.0305425	-0.571410013	0.251196489	-2.274753186	0.02292074	0.206338052	4077	HG994974.1:3,577,404..3,587,636(-)	transcription elongation factor FACT 140 kDa, putative	GO:0035101	FACT complex	N/A	N/A	N/A	N/A
ETH2_0800500	292	268	415	213	258	163	261.7881168	0.602972308	0.265014501	2.275242695	0.022891375	0.206338052	2334	HG994968.1:377,778..381,273(+)	hypothetical protein, conserved	N/A	N/A	N/A	N/A	N/A	N/A
ETH2_1342400	408	538	614	416	443	247	428.3858192	0.496885371	0.21760863	2.28339	0.022407406	0.202625528	1551	HG994973.1:2,727,007..2,729,942(+)	WW domain binding protein 11, putative	N/A	N/A	N/A	N/A	GO:0006396	RNA processing
ETH2_1461400	231	348	255	522	539	228	335.6922101	-0.57543955	0.251933399	-2.284093942	0.022366011	0.202625528	354	HG994974.1:4,126,876..4,128,758(-)	U6 snRNA associated Sm-like protein LSm4, putative	N/A	N/A	N/A	N/A	GO:0006396;GO:0000398;GO:0000956	RNA processing;mRNA splicing, via spliceosome;nuclear-transcribed mRNA catabolic process
ETH2_1220200	125	161	205	344	389	110	205.6186968	-0.695374656	0.304339208	-2.284867142	0.022320619	0.202625528	1404	HG994972.1:1,465,358..1,467,299(+)	TATA-box binding protein, putative	N/A	N/A	GO:0003677	DNA binding	GO:0006352	DNA-templated transcription, initiation
ETH2_1464900	3698	4255	4726	6580	5900	4596	4884.456768	-0.464685857	0.203126879	-2.287663064	0.02215715	0.201725529	2010	HG994974.1:4,315,601..4,317,610(-)	hypothetical protein, conserved	GO:0016021	integral component of membrane	N/A	N/A	N/A	N/A
ETH2_0301600	11	14	13	55	39	13	22.23326645	-1.400578708	0.611312905	-2.291099527	0.021957658	NA	1035	HG994963.1:507,427..508,461(+)	hypothetical protein, conserved	GO:0016021	integral component of membrane	N/A	N/A	N/A	N/A
ETH2_0701300	24	56	66	121	145	37	68.23759618	-0.987502015	0.430714438	-2.292707021	0.021864878	0.199517013	19734	HG994967.1:144,920..172,644(+)	phosphatidylinositol 3-and 4-kinase domain-containing protein, putative	N/A	N/A	GO:0016301;GO:0005515	kinase activity;protein binding	N/A	N/A
ETH2_1257900	64	67	97	42	63	18	55.41201638	0.957471547	0.417505146	2.293316757	0.021829775	0.199517013	4650	HG994972.1:3,653,460..3,659,617(+)	Myb-like DNA-binding domain containing protein, putative	N/A	N/A	N/A	N/A	N/A	N/A
ETH2_1117200	20	32	23	70	60	31	37.49392842	-1.070812185	0.466593858	-2.294955596	0.021735669	0.199243634	3621	HG994971.1:1,260,665..1,270,474(-)	ubiquitin-activating enzyme e1, putative	N/A	N/A	GO:0008641	ubiquitin-like modifier activating enzyme activity	GO:0006464	cellular protein modification process
ETH2_1146700	366	500	689	404	370	255	416.1840663	0.562248868	0.244899984	2.295830561	0.021685571	0.199239288	3618	HG994971.1:3,107,527..3,114,503(+)	AFG3 ATPase family protein, putative	GO:0016020	membrane	GO:0005524;GO:0016887;GO:0004176;GO:0004222	ATP binding;ATP hydrolysis activity;ATP-dependent peptidase activity;metalloendopeptidase activity	GO:0006508	proteolysis
ETH2_1447500	58	158	228	331	367	119	193.3594829	-0.850037772	0.369759784	-2.298891898	0.021511079	0.198089405	5511	HG994974.1:3,309,877..3,316,469(-)	hypothetical protein, conserved	N/A	N/A	N/A	N/A	N/A	N/A
ETH2_1127200	48	34	45	15	16	19	29.8262076	1.275081605	0.554473663	2.299625194	0.021469463	NA	1461	HG994971.1:2,155,595..2,157,306(+)	hypothetical protein, conserved	N/A	N/A	N/A	N/A	N/A	N/A
ETH2_1263200	845	826	980	669	582	508	727.1036944	0.549100451	0.238482383	2.302478049	0.021308228	0.196672495	1206	HG994972.1:3,939,189..3,941,669(+)	Uncharacterised conserved protein (DUF2361), putative	N/A	N/A	N/A	N/A	GO:0006364	rRNA processing
ETH2_1055700	92	118	65	169	186	116	122.0254805	-0.766581412	0.33292168	-2.302587842	0.021302044	0.196672495	3408	HG994970.1:3,423,257..3,427,960(+)	hypothetical protein, conserved	N/A	N/A	N/A	N/A	N/A	N/A
ETH2_0724900	4	8	8	1	0	0	3.310547326	4.155520448	1.803397601	2.304273027	0.021207322	NA	2397	HG994967.1:1,507,120..1,516,004(-)	hypothetical protein, conserved	GO:0005576	extracellular region	N/A	N/A	N/A	N/A
ETH2_0612900	105	119	169	88	83	59	100.936611	0.747290181	0.324088231	2.305823263	0.02112051	0.195840293	1773	HG994966.1:659,751..663,936(+)	proteasome PCI domain-containing protein, putative	GO:0005737;GO:0005852	cytoplasm;eukaryotic translation initiation factor 3 complex	GO:0003743	translation initiation factor activity	N/A	N/A
ETH2_1126600	739	1110	1197	1896	2094	696	1202.347355	-0.553591263	0.239879113	-2.307792686	0.02101067	0.195272777	2208	HG994971.1:2,124,568..2,130,153(+)	Major Facilitator Superfamily, putative	N/A	N/A	GO:0022857	transmembrane transporter activity	GO:0055085	transmembrane transport
ETH2_1326300	272	387	316	223	253	166	263.297386	0.583818685	0.252524847	2.311925702	0.020781778	0.193593594	384	HG994973.1:1,724,404..1,724,787(+)	hypothetical protein, conserved	N/A	N/A	N/A	N/A	N/A	N/A
ETH2_1350100	73	91	123	49	32	51	69.57573013	0.991091043	0.428184135	2.31463747	0.02063278	0.19265259	1056	HG994973.1:3,092,150..3,094,917(-)	hypothetical protein	N/A	N/A	GO:0016409	palmitoyltransferase activity	N/A	N/A
ETH2_1543500	2702	2631	2833	2107	2021	1554	2278.71168	0.498669313	0.215418259	2.314888793	0.020619019	0.19265259	1029	HG994975.1:2,922,228..2,925,085(+)	phospholipase/carboxylesterase domain containing protein, putative	GO:0016021	integral component of membrane	N/A	N/A	N/A	N/A
ETH2_1447800	19	40	13	6	5	8	15.15019901	1.816663883	0.784298681	2.316290882	0.020542392	NA	73	HG994974.1:3,331,372..3,331,444(-)	Gln transfer RNA (ctg)	N/A	N/A	N/A	N/A	N/A	N/A
ETH2_1256600	39	61	58	27	33	16	37.43240669	1.066082684	0.46011757	2.316978863	0.020504883	0.192353052	3057	HG994972.1:3,595,398..3,601,165(-)	Ankyrin repeats (3 copies)/Ankyrin repeat/Ankyrin repeats (many copies)/Sushi domain (SCR repeat), putative	N/A	N/A	GO:0005515	protein binding	N/A	N/A
ETH2_1597800	0	0	0	2	4	7	2.526909099	-4.786343669	2.06477938	-2.31808963	0.02044445	NA	588	HG994975.1:6,306,082..6,307,352(+)	hypothetical protein, conserved	N/A	N/A	N/A	N/A	N/A	N/A
ETH2_1258900	5175	5281	4121	7190	7372	6652	6017.501512	-0.591701436	0.255244587	-2.318174278	0.020439851	0.192192045	483	HG994972.1:3,712,910..3,713,582(+)	U6 snRNA-associated Sm-like protein LSm1, putative	GO:0000932	P-body	GO:0000339	RNA cap binding	GO:0006397;GO:0000956	mRNA processing;nuclear-transcribed mRNA catabolic process
ETH2_0418700	3592	4145	5587	3303	3609	2431	3680.388739	0.477929654	0.206102567	2.318892288	0.020400877	0.192192045	1506	HG994964.1:1,561,477..1,562,982(+)	hypothetical protein, conserved	N/A	N/A	N/A	N/A	N/A	N/A
ETH2_0418500	66666	67869	52347	92933	95895	82117	76676.39146	-0.576068122	0.248271239	-2.320317585	0.020323704	0.191999223	636	HG994964.1:1,552,159..1,553,685(+)	hypothetical protein, conserved	GO:0016021	integral component of membrane	N/A	N/A	N/A	N/A
ETH2_1134300	1345	1362	1301	853	901	813	1094.556296	0.583636303	0.251479783	2.320808046	0.020297206	0.191999223	591	HG994971.1:2,513,234..2,514,400(-)	chloride channel, nucleotide-sensitive, 1A, putative	GO:0005829;GO:0034709;GO:0005634;GO:0034715;GO:0005886	cytosol;methylosome;nucleus;pICln-Sm protein complex;plasma membrane	N/A	N/A	GO:0006884;GO:0006821;GO:0000387	cell volume homeostasis;chloride transport;spliceosomal snRNP assembly
ETH2_1477400	2	2	5	22	16	7	8.348432492	-2.278716256	0.981327512	-2.322075176	0.020228888	NA	894	HG994974.1:5,363,207..5,364,100(-)	hypothetical protein	N/A	N/A	N/A	N/A	N/A	N/A
ETH2_1548100	1099	1481	1903	1210	1192	750	1228.618114	0.486911915	0.20958976	2.323166532	0.020170208	0.191450082	5478	HG994975.1:3,178,140..3,187,728(-)	ATP-dependent RNA helicase, putative	N/A	N/A	GO:0005524;GO:0003724;GO:0004386;GO:0016787;GO:0003676	ATP binding;RNA helicase activity;helicase activity;hydrolase activity;nucleic acid binding	N/A	N/A
ETH2_1303000	0	5	1	9	25	7	7.227813899	-2.747720905	1.182543826	-2.323567926	0.020148663	NA	2256	HG994973.1:334,241..341,944(-)	peptidase family m3 protein, putative	N/A	N/A	N/A	N/A	N/A	N/A
ETH2_1122600	0	4	3	7	17	14	7.734693847	-2.594999044	1.116783756	-2.323636093	0.020145006	NA	774	HG994971.1:1,572,686..1,573,459(-)	hypothetical protein	N/A	N/A	N/A	N/A	N/A	N/A
ETH2_1027600	116	194	169	79	146	60	122.000004	0.763496513	0.328168906	2.326535205	0.019990017	0.190189376	3513	HG994970.1:1,779,059..1,785,279(+)	RecF/RecN/SMC domain containing protein, related	N/A	N/A	GO:0016787	hydrolase activity	N/A	N/A
ETH2_1406900	451	406	396	234	266	249	335.3742925	0.681752464	0.292697256	2.329206887	0.019848108	0.189287778	1464	HG994974.1:635,722..638,932(+)	Ribosomal prokaryotic L21 protein, putative	GO:0005840	ribosome	N/A	N/A	N/A	N/A
ETH2_1133400	526	531	456	397	319	269	412.4591327	0.603416633	0.258907233	2.330628722	0.019772946	0.189019945	900	HG994971.1:2,433,100..2,434,876(-)	ribosomal RNA large subunit methyltransferase J, putative	N/A	N/A	GO:0008168	methyltransferase activity	GO:0001510;GO:0032259	RNA methylation;methylation
ETH2_1423900	245	404	758	1049	874	403	582.3631704	-0.715268283	0.306606346	-2.332855439	0.019655734	0.188347903	29583	HG994974.1:1,975,626..2,008,236(+)	HECT-domain (ubiquitin-transferase), putative	N/A	N/A	GO:0004842	ubiquitin-protein transferase activity	N/A	N/A
ETH2_1584900	22	10	16	44	58	24	27.8196799	-1.313589755	0.562297196	-2.336112941	0.019485356	NA	2802	HG994975.1:5,503,950..5,508,740(-)	hypothetical protein, conserved	N/A	N/A	N/A	N/A	N/A	N/A
ETH2_0915900	2	4	2	4	21	16	8.568003212	-2.474489896	1.059045775	-2.336527801	0.01946375	NA	4908	HG994969.1:1,129,260..1,135,071(+)	hypothetical protein, conserved	N/A	N/A	N/A	N/A	N/A	N/A
ETH2_0303100	181671	199310	161314	266213	270195	234920	219646.3916	-0.557582592	0.238612866	-2.336766665	0.01945132	0.186835048	456	HG994963.1:624,103..624,879(-)	Sialic-acid binding micronemal adhesive repeat, putative	N/A	N/A	N/A	N/A	N/A	N/A
ETH2_1321900	550	530	703	378	420	342	481.9173557	0.591821777	0.253202011	2.337350226	0.019420981	0.186835048	1803	HG994973.1:1,515,170..1,518,900(-)	kelch motif domain-containing protein, putative	N/A	N/A	GO:0005515	protein binding	N/A	N/A
ETH2_1400400	57	96	116	50	59	34	65.87964866	0.888326008	0.379681999	2.339657954	0.019301408	0.186286425	3156	HG994974.1:332,535..336,940(+)	hypothetical protein, conserved,hypothetical protein, conserved	N/A	N/A	N/A	N/A	N/A	N/A
ETH2_1135600	7034	7266	7597	5601	4948	4290	6063.561451	0.5180662	0.221397772	2.339979288	0.019284809	0.186286425	1029	HG994971.1:2,561,907..2,564,633(-)	zinc finger (C3HC4 RING finger) protein, putative	N/A	N/A	GO:0004842	ubiquitin-protein transferase activity	GO:0010182	sugar mediated signaling pathway
ETH2_1308100	1768	1915	1698	1316	1241	1042	1484.53926	0.542589644	0.231624656	2.342538371	0.019153064	0.185747714	453	HG994973.1:774,044..774,496(-)	hypothetical protein	N/A	N/A	N/A	N/A	N/A	N/A
ETH2_1060300	7413	9732	8965	16489	17267	5960	10293.00533	-0.522813975	0.222943282	-2.345053728	0.019024338	0.184946046	813	HG994970.1:3,740,792..3,741,847(+)	U1 small nuclear ribonucleoprotein, putative	GO:0005634	nucleus	GO:0030619;GO:0003676	U1 snRNA binding;nucleic acid binding	N/A	N/A
ETH2_0820400	4087	5547	5370	4516	4703	2087	4189.977624	0.45098704	0.192277539	2.345500374	0.01900156	0.184946046	543	HG994968.1:1,564,773..1,565,315(+)	hypothetical protein, conserved	N/A	N/A	N/A	N/A	N/A	N/A
ETH2_0534100	16	75	30	15	24	1	24.58266337	1.729698281	0.736524266	2.348460682	0.018851189	NA	1389	HG994965.1:2,398,404..2,399,792(-)	RNase P subunit p30, putative	N/A	N/A	GO:0003824	catalytic activity	GO:0008033	tRNA processing
ETH2_0902100	224	285	388	766	724	163	387.123137	-0.767027804	0.326522708	-2.349079516	0.018819887	0.183848777	2811	HG994969.1:348,212..354,140(-)	hypothetical protein,hypothetical protein, conserved	N/A	N/A	N/A	N/A	N/A	N/A
ETH2_0626900	249	372	250	188	246	129	232.0260212	0.641016425	0.272558205	2.351851503	0.018680231	0.182929577	1122	HG994966.1:1,409,973..1,412,469(-)	Glyoxylate reductase/hydroxypyruvate reductase-like, related	N/A	N/A	GO:0051287	NAD binding	N/A	N/A
ETH2_0512000	7	13	14	4	0	0	5.953515368	3.156116766	1.341450141	2.352764869	0.018634413	NA	1248	HG994965.1:961,403..963,401(+)	flap endonuclease-1, putative	N/A	N/A	GO:0003677;GO:0003824;GO:0016788;GO:0004518	DNA binding;catalytic activity;hydrolase activity, acting on ester bonds;nuclease activity	N/A	N/A
ETH2_1566800	1	1	4	16	5	14	7.264937734	-2.716413082	1.153614768	-2.354696869	0.018537821	NA	1263	HG994975.1:4,497,884..4,503,477(-)	methionine aminopeptidase, putative	N/A	N/A	GO:0070006	metalloaminopeptidase activity	GO:0006508	proteolysis
ETH2_0727500	449	502	426	649	739	645	572.3475492	-0.622861864	0.264138016	-2.358092461	0.018369117	0.180322751	1146	HG994967.1:1,701,145..1,703,581(+)	ribosomal protein L22/L17, putative	GO:0005840	ribosome	GO:0003735	structural constituent of ribosome	GO:0006412	translation
ETH2_1004300	181	144	221	113	143	79	143.1953664	0.716145698	0.302513662	2.367316881	0.017917584	0.176321326	1821	HG994970.1:367,951..370,063(-)	Zinc finger C-x8-C-x5-C-x3-H type (and similar), putative	N/A	N/A	GO:0046872	metal ion binding	N/A	N/A
ETH2_1403000	28	49	38	101	88	41	54.36151452	-0.962977937	0.406617458	-2.368265103	0.017871725	0.176302151	1251	HG994974.1:449,454..451,852(-)	hypothetical protein, conserved	N/A	N/A	N/A	N/A	N/A	N/A
ETH2_1242800	171	96	197	109	106	54	118.7337893	0.833081544	0.351129647	2.372575348	0.01766456	0.174687703	3801	HG994972.1:2,637,459..2,643,592(-)	hypothetical protein, conserved	N/A	N/A	N/A	N/A	N/A	N/A
ETH2_1009400	778	1177	1256	2075	2071	763	1267.131732	-0.552731042	0.232692655	-2.375369528	0.017531389	0.173798833	2244	HG994970.1:759,297..764,365(-)	hypothetical protein, conserved	N/A	N/A	N/A	N/A	N/A	N/A
ETH2_0722100	17	11	13	4	4	0	7.916207828	2.521548575	1.060788913	2.377050272	0.017451709	NA	1260	HG994967.1:1,331,368..1,333,277(-)	Snare region anchored in the vesicle membrane C-terminus, putative	GO:0031201	SNARE complex	GO:0005484	SNAP receptor activity	N/A	N/A
ETH2_0408300	10	1	11	0	1	0	3.79505234	4.355637062	1.829041999	2.381376187	0.017248088	NA	360	HG994964.1:987,453..988,231(+)	Chromo (CHRromatin Organisation MOdifier) domain containing protein, putative	N/A	N/A	N/A	N/A	N/A	N/A
ETH2_0803800	79	69	77	140	165	86	99.56227291	-0.76656688	0.321726664	-2.38266506	0.017187825	0.170814644	855	HG994968.1:560,465..562,183(-)	internalin, putative	N/A	N/A	GO:0005515	protein binding	N/A	N/A
ETH2_1469600	211	261	393	188	200	142	225.8136543	0.661325686	0.277055214	2.386981559	0.016987343	0.16924115	2349	HG994974.1:4,700,408..4,703,676(-)	hypothetical protein, conserved	N/A	N/A	N/A	N/A	N/A	N/A
ETH2_0901700	212	301	204	441	516	204	297.0505602	-0.633649186	0.265082803	-2.390382095	0.016830852	0.168099184	807	HG994969.1:323,989..324,795(+)	hypothetical protein	N/A	N/A	N/A	N/A	N/A	N/A
ETH2_1469000	9	38	38	74	91	33	43.74214647	-1.207749387	0.504714057	-2.392937883	0.016714071	0.16734911	11580	HG994974.1:4,639,893..4,656,104(+)	hypothetical protein, conserved	N/A	N/A	N/A	N/A	N/A	N/A
ETH2_1106800	56	79	97	151	169	79	100.07753	-0.764661569	0.319032157	-2.396816599	0.016538199	0.166002175	6501	HG994971.1:658,409..667,698(+)	Wee kinase, putative	N/A	N/A	GO:0005524;GO:0004672	ATP binding;protein kinase activity	GO:0006468	protein phosphorylation
ETH2_0814400	1666	2006	2370	1462	1607	1116	1665.77113	0.494059678	0.205950107	2.398928966	0.016443104	0.165461311	1902	HG994968.1:1,168,778..1,170,964(+)	Importin subunit alpha, related	N/A	N/A	GO:0005515	protein binding	N/A	N/A
ETH2_1410000	542	550	531	455	425	253	447.8031148	0.542462088	0.225916486	2.401162032	0.016343098	0.164868187	3774	HG994974.1:793,088..802,233(-)	4-hydroxy-3-methylbut-2-en-1-yl diphosphate synthase, putative	N/A	N/A	GO:0046429	4-hydroxy-3-methylbut-2-en-1-yl diphosphate synthase activity	GO:0044237;GO:0016114	cellular metabolic process;terpenoid biosynthetic process
ETH2_1039800	30	30	20	7	6	10	17.47250631	1.710409757	0.711578481	2.403683926	0.0162308	NA	2325	HG994970.1:2,439,458..2,443,635(+)	hypothetical protein, conserved	N/A	N/A	N/A	N/A	N/A	N/A
ETH2_0919600	277	467	615	889	1099	312	562.4211352	-0.692590211	0.288012289	-2.404724512	0.016184661	0.163681147	1533	HG994969.1:1,346,189..1,347,721(-)	hypothetical protein, conserved	N/A	N/A	N/A	N/A	N/A	N/A
ETH2_0723500	259	278	258	365	471	375	335.543527	-0.659761075	0.274257808	-2.405623667	0.016144887	0.163681147	84	HG994967.1:1,412,928..1,413,011(-)	Leu transfer RNA (taa)	N/A	N/A	N/A	N/A	N/A	N/A
ETH2_0719500	62	195	160	303	275	146	180.2365515	-0.807842631	0.335682675	-2.406566356	0.016103278	0.163681147	2571	HG994967.1:1,184,600..1,188,007(-)	hypothetical protein, conserved	N/A	N/A	GO:0005515	protein binding	N/A	N/A
ETH2_0532300	855	1142	1165	1995	2176	735	1258.789109	-0.557532567	0.231261085	-2.410836082	0.015916	0.162189694	717	HG994965.1:2,344,373..2,345,089(-)	hypothetical protein, conserved	N/A	N/A	N/A	N/A	N/A	N/A
ETH2_0633600	74	49	60	118	115	104	87.68060316	-0.912698137	0.378288407	-2.41270449	0.015834652	0.161771319	73	HG994966.1:1,757,432..1,757,504(-)	Ala transfer RNA (agc)	N/A	N/A	N/A	N/A	N/A	N/A
ETH2_1043800	75	140	234	311	340	138	192.9180949	-0.801681348	0.331882293	-2.415559263	0.015711066	0.160918184	4755	HG994970.1:2,723,324..2,728,284(-)	hypothetical protein, conserved	N/A	N/A	N/A	N/A	N/A	N/A
ETH2_1205200	375	539	783	1282	1142	394	697.5784128	-0.668971344	0.276941411	-2.415569925	0.015710606	0.160918184	4008	HG994972.1:553,114..559,546(-)	ATP-dependent RNA helicase, putative	N/A	N/A	GO:0004386	helicase activity	N/A	N/A
ETH2_1059500	1579	1779	1783	2913	3283	1338	2008.604283	-0.489933349	0.202793848	-2.4159182	0.015695587	0.160918184	1488	HG994970.1:3,707,624..3,709,182(-)	hypothetical protein	N/A	N/A	N/A	N/A	N/A	N/A
ETH2_1406700	1339	1476	1815	1074	1129	882	1265.023831	0.536318959	0.221909165	2.416840058	0.015655895	0.160918184	1254	HG994974.1:626,015..627,603(-)	hypothetical protein, conserved	N/A	N/A	N/A	N/A	N/A	N/A
ETH2_1341600	190	214	253	167	125	107	172.4420631	0.689069674	0.284845948	2.419095932	0.015559136	0.160918184	1623	HG994973.1:2,675,530..2,678,646(+)	vacuolar sorting receptor protein, putative	GO:0016021	integral component of membrane	N/A	N/A	N/A	N/A
ETH2_1230200	153	213	214	129	172	68	150.9684893	0.690104425	0.284956055	2.421792456	0.015444168	0.160228257	2577	HG994972.1:2,004,493..2,007,263(+)	hypothetical protein, conserved	N/A	N/A	N/A	N/A	N/A	N/A
ETH2_1360200	298	312	313	250	232	138	250.2797916	0.594594229	0.245415272	2.422808587	0.015401039	0.160194747	1668	HG994973.1:3,649,025..3,655,194(+)	ubiquitin carboxyl-terminal hydrolase, putative	GO:0005681	spliceosomal complex	GO:0004843;GO:0008270	thiol-dependent deubiquitinase;zinc ion binding	GO:0006397;GO:0016579;GO:0000245	mRNA processing;protein deubiquitination;spliceosomal complex assembly
ETH2_1519800	436	477	445	822	890	368	545.3587952	-0.550131862	0.226976445	-2.423739888	0.015361604	0.160194747	435	HG994975.1:1,194,909..1,196,163(-)	hypothetical protein, conserved	N/A	N/A	N/A	N/A	N/A	N/A
ETH2_0844100	242	307	314	592	595	210	352.9750739	-0.619741022	0.255314581	-2.427362431	0.015209054	0.159021746	720	HG994968.1:2,839,981..2,843,193(-)	hypothetical protein, conserved	N/A	N/A	N/A	N/A	N/A	N/A
ETH2_1541000	640	634	820	532	494	372	570.9737243	0.556642519	0.229219438	2.428426334	0.015164505	0.158969946	867	HG994975.1:2,788,666..2,791,200(+)	Pre-mRNA-splicing factor SPF27, putative	GO:0005634	nucleus	N/A	N/A	GO:0008380;GO:0006397	RNA splicing;mRNA processing
ETH2_1129500	1601	1512	1564	1069	1037	910	1276.893436	0.587549825	0.241725265	2.43065128	0.015071713	0.158410802	3090	HG994971.1:2,263,805..2,270,013(+)	hypothetical protein, conserved	N/A	N/A	N/A	N/A	N/A	N/A
ETH2_1137100	589	912	1198	1818	1898	635	1091.596666	-0.629681605	0.258942869	-2.431739509	0.01502651	0.158350229	4146	HG994971.1:2,640,175..2,644,320(+)	hypothetical protein, conserved	N/A	N/A	N/A	N/A	N/A	N/A
ETH2_1442900	22	62	55	20	18	15	30.71427569	1.323347177	0.543894314	2.433096179	0.014970324	0.158173289	687	HG994974.1:3,007,564..3,008,997(-)	unspecified product	N/A	N/A	N/A	N/A	N/A	N/A
ETH2_0842600	102	120	138	314	364	64	166.2739247	-0.903603601	0.370854489	-2.436544862	0.01482833	0.157086398	3228	HG994968.1:2,723,040..2,729,527(+)	hypothetical protein	N/A	N/A	N/A	N/A	N/A	N/A
ETH2_1020900	365	452	623	293	414	227	382.3329056	0.605909	0.248546828	2.437806208	0.014776693	0.156953502	2145	HG994970.1:1,436,387..1,441,664(-)	prolyl-tRNA synthetase, putative	GO:0005737	cytoplasm	GO:0005524;GO:0002161;GO:0004812;GO:0000166;GO:0004827	ATP binding;aminoacyl-tRNA editing activity;aminoacyl-tRNA ligase activity;nucleotide binding;proline-tRNA ligase activity	GO:0006433;GO:0006418	prolyl-tRNA aminoacylation;tRNA aminoacylation for protein translation
ETH2_0808700	605	670	955	601	659	298	603.3814813	0.548006004	0.224628134	2.439614282	0.014702951	0.156584482	3708	HG994968.1:886,060..891,337(+)	Rab-GTPase-TBC domain containing protein, putative	N/A	N/A	N/A	N/A	N/A	N/A
ETH2_0852600	212	288	358	598	738	182	363.9222078	-0.726826182	0.297592404	-2.442354616	0.014591806	0.155814093	1524	HG994968.1:3,379,805..3,382,522(+)	hypothetical protein, conserved	N/A	N/A	N/A	N/A	N/A	N/A
ETH2_1507900	170	220	228	444	480	142	260.5792166	-0.696134273	0.284759677	-2.444637809	0.014499767	0.155244176	2484	HG994975.1:532,829..535,887(+)	hypothetical protein, conserved	N/A	N/A	GO:0005515	protein binding	N/A	N/A
ETH2_1319600	26	14	24	11	5	1	13.05593941	2.046856671	0.837137047	2.445067601	0.014482499	NA	4878	HG994973.1:1,423,183..1,429,212(+)	hypothetical protein, conserved	N/A	N/A	N/A	N/A	N/A	N/A
ETH2_1344700	5484	5373	4127	3377	3161	2877	4071.727604	0.630524282	0.25760265	2.447662252	0.014378637	0.154358897	1236	HG994973.1:2,847,455..2,849,891(+)	CAM kinase (incomplete catalytic triad), putative	N/A	N/A	GO:0005524;GO:0004672;GO:0004674	ATP binding;protein kinase activity;protein serine/threonine kinase activity	GO:0006468	protein phosphorylation
ETH2_1123300	105	212	316	538	434	167	273.1857232	-0.811692853	0.331486111	-2.448648147	0.014339345	0.154349783	3918	HG994971.1:1,600,189..1,604,106(-)	vacuolar sorting protein 9 domain-containing protein, putative	N/A	N/A	GO:0005085	guanyl-nucleotide exchange factor activity	GO:0016192	vesicle-mediated transport
ETH2_1314000	99	143	197	430	350	86	197.7045988	-0.877809183	0.358384604	-2.449349589	0.014311447	0.154349783	1227	HG994973.1:1,144,699..1,147,817(-)	CMGC kinase, GSK family TgPK3, putative	N/A	N/A	GO:0005524;GO:0004672;GO:0004674	ATP binding;protein kinase activity;protein serine/threonine kinase activity	GO:0006468	protein phosphorylation
ETH2_1446100	1579	1801	2020	1332	1264	1024	1479.619516	0.531153447	0.216754072	2.450488902	0.014266236	0.154349783	1020	HG994974.1:3,239,130..3,240,393(-)	glyceraldehyde-3-phosphate dehydrogenase	N/A	N/A	GO:0051287;GO:0050661;GO:0004365;GO:0016620	NAD binding;NADP binding;glyceraldehyde-3-phosphate dehydrogenase (NAD+) (phosphorylating) activity;oxidoreductase activity, acting on the aldehyde or oxo group of donors, NAD or NADP as acceptor	GO:0006006;GO:0006096	glucose metabolic process;glycolytic process
ETH2_1369500	6	6	4	0	0	0	2.649007746	4.851238323	1.979202975	2.451107028	0.01424176	NA	1302	HG994973.1:4,065,545..4,066,846(+)	CAAX protease self-immunity, putative	GO:0016020	membrane	GO:0004222	metalloendopeptidase activity	GO:0071586	CAAX-box protein processing
ETH2_1239900	48	66	56	167	147	41	80.51682418	-0.957582139	0.390586981	-2.451648893	0.014220334	0.154309842	5868	HG994972.1:2,470,602..2,479,694(+)	26S protease regulatory subunit 8, putative	N/A	N/A	N/A	N/A	N/A	N/A
ETH2_0714500	2418	2307	1747	3283	3544	3041	2746.651569	-0.647049127	0.263593212	-2.454726061	0.014099198	0.153409978	897	HG994967.1:902,807..903,703(+)	Haloacid dehalogenase-like hydrolase family member protein , related	N/A	N/A	GO:0050308	sugar-phosphatase activity	N/A	N/A
ETH2_1010100	44	41	46	102	122	43	62.48514298	-0.950974402	0.387361671	-2.455003871	0.014088307	0.153409978	2013	HG994970.1:800,293..803,018(-)	hypothetical protein, conserved	N/A	N/A	N/A	N/A	N/A	N/A
ETH2_0709300	1230	1459	1695	1233	1269	693	1218.799911	0.468197117	0.190710728	2.455011958	0.01408799	0.153409978	1698	HG994967.1:627,064..630,675(-)	jmjC domain-containing protein, conserved, putative	N/A	N/A	N/A	N/A	N/A	N/A
ETH2_1402000	263	274	260	157	152	150	209.249458	0.733505981	0.298704931	2.455620597	0.014064155	0.153409978	876	HG994974.1:393,150..394,654(+)	inner membrane complex associated protein 4, putative	N/A	N/A	N/A	N/A	N/A	N/A
ETH2_0411000	64	50	85	140	114	103	92.33291746	-0.885843874	0.360022117	-2.460526261	0.013873342	0.15260676	1518	HG994964.1:1,165,282..1,170,308(-)	armadillo/beta-catenin-like repeat protein, putative	N/A	N/A	GO:0005515	protein binding	N/A	N/A
ETH2_1314300	1847	1810	1774	2808	2830	2154	2187.262348	-0.543953156	0.220920779	-2.462209115	0.013808413	0.152309832	468	HG994973.1:1,156,055..1,156,843(-)	hypothetical protein, conserved	GO:0016021	integral component of membrane	N/A	N/A	N/A	N/A
ETH2_1429700	135	265	232	459	391	183	261.7919418	-0.67998738	0.276036377	-2.463397713	0.013762716	0.152223978	4560	HG994974.1:2,285,362..2,291,446(-)	Indole-3-glycerol phosphate synthase, putative	N/A	N/A	GO:0003824;GO:0004425	catalytic activity;indole-3-glycerol-phosphate synthase activity	N/A	N/A
ETH2_0803400	397	614	619	937	1103	436	645.9797245	-0.561314006	0.227002003	-2.472727105	0.013408649	0.148717473	1440	HG994968.1:536,591..539,964(-)	DJ-1/PfpI family domian-containing protein, putative	N/A	N/A	GO:0003824	catalytic activity	N/A	N/A
ETH2_1111900	66	113	107	211	212	83	123.8030587	-0.776939433	0.313980196	-2.474485468	0.013342825	0.148397346	3141	HG994971.1:955,330..958,664(-)	coatomer gamma 2-subunit protein, putative	GO:0030126;GO:0030117	COPI vesicle coat;membrane coat	GO:0005198	structural molecule activity	GO:0006886;GO:0016192	intracellular protein transport;vesicle-mediated transport
ETH2_0801100	0	0	3	11	8	11	5.740674548	-3.491201457	1.410433181	-2.475268949	0.013313588	NA	2850	HG994968.1:413,084..417,259(+)	hypothetical protein, conserved	N/A	N/A	N/A	N/A	N/A	N/A
ETH2_0633700	1183	1707	2254	1566	1322	629	1368.657487	0.575883922	0.232285016	2.479212526	0.013167282	0.146851774	1422	HG994966.1:1,759,186..1,761,762(+)	major ampullate spidroin 2, putative	N/A	N/A	N/A	N/A	N/A	N/A
ETH2_1025900	1	0	0	7	10	5	3.725577888	-4.338116694	1.747663377	-2.482238142	0.013055999	NA	4050	HG994970.1:1,670,555..1,675,689(+)	protamine P1 protein, putative	N/A	N/A	N/A	N/A	N/A	N/A
ETH2_0911700	2808	3160	3872	6020	5349	2727	3812.036503	-0.484741561	0.195121918	-2.484300923	0.012980606	0.145173078	20775	HG994969.1:900,238..930,410(-)	cysteine repeat modular protein, putative	N/A	N/A	N/A	N/A	N/A	N/A
ETH2_1212100	2722	3164	3860	2477	2294	1805	2665.888952	0.523147871	0.210563435	2.484514332	0.012972829	0.145173078	1371	HG994972.1:981,016..983,832(-)	strictosidine synthase domain-containing protein, putative	N/A	N/A	GO:0016844	strictosidine synthase activity	GO:0009058	biosynthetic process
ETH2_1124800	317	402	525	338	357	79	313.5653769	0.794793107	0.31987782	2.484677143	0.012966898	0.145173078	2355	HG994971.1:1,653,125..1,659,414(+)	HD superfamily phosphohydrolase protein, related	N/A	N/A	N/A	N/A	N/A	N/A
ETH2_0808000	377	440	451	331	381	168	343.8614268	0.569266747	0.228859921	2.487402527	0.012867971	0.145126134	3489	HG994968.1:840,370..848,287(-)	U5 small nuclear ribonucleoprotein, putative	GO:0005634	nucleus	GO:0005525;GO:0003924	GTP binding;GTPase activity	GO:0008380;GO:0006397	RNA splicing;mRNA processing
ETH2_1464000	0	0	0	3	10	4	2.732683967	-4.927409785	1.979942907	-2.488662561	0.01282246	NA	4446	HG994974.1:4,266,567..4,271,098(+)	hypothetical protein, conserved	N/A	N/A	N/A	N/A	N/A	N/A
ETH2_0735900	93	176	181	117	52	58	108.9346504	0.937893697	0.376800064	2.489101743	0.012806631	0.144841193	4071	HG994967.1:2,945,443..2,950,317(+)	ankyrin repeat-containing protein, conserved, putative	N/A	N/A	GO:0005515	protein binding	N/A	N/A
ETH2_0512500	1730	2646	2281	4513	4597	1528	2690.14996	-0.595430869	0.239177839	-2.489490126	0.012792647	0.144841193	1263	HG994965.1:999,136..1,001,586(+)	hypothetical protein, conserved	N/A	N/A	N/A	N/A	N/A	N/A
ETH2_1123500	1433	1822	1661	2783	2847	1388	1905.64193	-0.477160539	0.191624981	-2.490074812	0.012771621	0.144841193	432	HG994971.1:1,607,400..1,608,173(+)	RNA polymerase Rpb6, putative	N/A	N/A	GO:0003677;GO:0003899	DNA binding;DNA-directed 5'-3' RNA polymerase activity	GO:0006351	transcription, DNA-templated
ETH2_1105600	87	118	174	280	307	98	164.4059525	-0.791557296	0.317510124	-2.493014351	0.012666373	0.144475813	2907	HG994971.1:596,036..600,023(+)	RNA recognition motif. (a.k.a. RRM, RBD, or RNP domain), putative	N/A	N/A	GO:0003676	nucleic acid binding	N/A	N/A
ETH2_1522700	161	177	117	289	315	166	198.0585717	-0.718218018	0.287606327	-2.497226071	0.012516913	0.143177794	654	HG994975.1:1,368,281..1,369,897(+)	RNA polymerase Rpb7, N-terminal domain-containing protein, putative	GO:0005634	nucleus	GO:0003899	DNA-directed 5'-3' RNA polymerase activity	GO:0006352;GO:0006351	DNA-templated transcription, initiation;transcription, DNA-templated
ETH2_1432900	343	451	567	280	307	245	358.0921754	0.64506436	0.257922073	2.501004867	0.012384148	0.142063865	2010	HG994974.1:2,499,389..2,505,039(+)	aminotransferase, putative	N/A	N/A	GO:0003824;GO:0030170;GO:0008483	catalytic activity;pyridoxal phosphate binding;transaminase activity	GO:0009058	biosynthetic process
ETH2_0712900	1280	1496	1581	1065	957	825	1184.349627	0.562779092	0.224985368	2.501403083	0.01237023	0.142063865	1155	HG994967.1:811,613..812,936(-)	RNA polymerase Rpb4, putative	GO:0005634	nucleus	GO:0000166	nucleotide binding	GO:0044237	cellular metabolic process
ETH2_1130500	735	689	598	481	473	352	549.8474699	0.624319731	0.249546902	2.501813193	0.01235591	0.142063865	570	HG994971.1:2,319,209..2,320,990(+)	18 kDa cyclophilin, putative	N/A	N/A	GO:0003755	peptidyl-prolyl cis-trans isomerase activity	GO:0006457;GO:0000413	protein folding;protein peptidyl-prolyl isomerization
ETH2_1561000	515	608	557	433	463	267	460.9321766	0.542466603	0.216821173	2.501907884	0.012352606	0.142063865	1404	HG994975.1:4,184,916..4,186,778(+)	DnaJ domain-containing protein, putative	N/A	N/A	N/A	N/A	N/A	N/A
ETH2_0200800	504	485	494	845	810	536	600.3146652	-0.557421637	0.22261598	-2.503960574	0.012281172	0.142063865	3903	HG994962.1:189,686..203,649(-)	Phosphatidylinositol 3-and 4-kinase, related	N/A	N/A	GO:0016301	kinase activity	GO:0046854;GO:0048015	phosphatidylinositol phosphate biosynthetic process;phosphatidylinositol-mediated signaling
ETH2_1424200	1908	2086	2322	1637	1424	1170	1729.996336	0.540150706	0.215638473	2.504890237	0.01224894	0.142063865	1455	HG994974.1:2,029,774..2,033,811(-)	aspartyl aminopeptidase, putative	N/A	N/A	GO:0004177;GO:0008237;GO:0008270	aminopeptidase activity;metallopeptidase activity;zinc ion binding	GO:0006508	proteolysis
ETH2_1227900	151	257	255	512	508	152	282.392209	-0.742571925	0.296168612	-2.507260711	0.012167093	0.14200837	1518	HG994972.1:1,951,419..1,953,387(+)	hypothetical protein, conserved	GO:0016021	integral component of membrane	N/A	N/A	N/A	N/A
ETH2_0517900	13211	14705	14842	24293	24239	11991	16519.66069	-0.460417807	0.183499361	-2.509097599	0.012104004	0.141683891	3534	HG994965.1:1,294,127..1,305,999(-)	NAD-specific glutamate dehydrogenase, putative	N/A	N/A	GO:0016491	oxidoreductase activity	GO:0006520	cellular amino acid metabolic process
ETH2_1142800	66	53	55	38	22	18	41.40580073	1.184293995	0.471640552	2.511009687	0.012038639	0.14133081	759	HG994971.1:2,914,757..2,915,909(+)	SAG family member	N/A	N/A	N/A	N/A	N/A	N/A
ETH2_1317700	42	38	66	150	107	47	70.28402042	-0.997710939	0.397240882	-2.511601861	0.01201846	0.14133081	3567	HG994973.1:1,329,489..1,334,319(-)	ERCC4 domain-containing protein, related	N/A	N/A	GO:0003677;GO:0008821;GO:0004518	DNA binding;crossover junction endodeoxyribonuclease activity;nuclease activity	GO:0000737;GO:0006302	DNA catabolic process, endonucleolytic;double-strand break repair
ETH2_1431300	343	447	436	234	290	225	324.5692685	0.654487605	0.260478448	2.512636307	0.01198328	0.14133081	1377	HG994974.1:2,384,918..2,386,448(+)	hypothetical protein, conserved	N/A	N/A	N/A	N/A	N/A	N/A
ETH2_1260600	3228	4664	4350	7454	7943	3040	4817.508679	-0.530337352	0.210935957	-2.51421028	0.011929928	0.141293983	678	HG994972.1:3,826,944..3,827,621(-)	hypothetical protein	N/A	N/A	N/A	N/A	N/A	N/A
ETH2_0828000	813	1156	1202	2484	2370	644	1330.48579	-0.690663239	0.274700821	-2.514237986	0.011928991	0.141293983	1236	HG994968.1:1,922,727..1,923,962(+)	hypothetical protein, conserved	N/A	N/A	N/A	N/A	N/A	N/A
ETH2_1537500	136	61	69	48	55	26	65.66627748	1.139174138	0.452594413	2.516986745	0.011836328	0.141017382	834	HG994975.1:2,588,250..2,589,698(-)	hypothetical protein, conserved	GO:0016021	integral component of membrane	N/A	N/A	N/A	N/A
ETH2_1155600	1194	1339	1482	911	1107	721	1102.265897	0.528666299	0.210004626	2.517403114	0.011822348	0.141017382	3237	HG994971.1:3,750,335..3,753,738(+)	hypothetical protein, conserved	N/A	N/A	N/A	N/A	N/A	N/A
ETH2_1470400	859	953	1229	810	765	511	830.9493705	0.528529794	0.209888485	2.518145739	0.01179745	0.141017382	4329	HG994974.1:4,756,474..4,762,224(+)	BTB/POZ domain containing protein, putative	N/A	N/A	GO:0005515	protein binding	N/A	N/A
ETH2_0845700	912	908	1388	754	683	578	855.0486214	0.615666774	0.244471702	2.518355986	0.011790409	0.141017382	2022	HG994968.1:2,983,505..2,986,114(-)	TPR repeat/Tetratricopeptide repeat, putative	GO:0016021	integral component of membrane	GO:0005515	protein binding	N/A	N/A
ETH2_1568000	5157	6426	6228	9694	10797	4870	6872.573788	-0.467747492	0.185713293	-2.518653809	0.011780442	0.141017382	1404	HG994975.1:4,540,905..4,542,308(-)	Nucleoside transporter, putative	GO:0016021	integral component of membrane	GO:0005337	nucleoside transmembrane transporter activity	GO:1901642	nucleoside transmembrane transport
ETH2_0814300	159	190	226	97	68	109	142.000137	0.930049545	0.369153863	2.519408944	0.011755204	0.141017382	1929	HG994968.1:1,158,524..1,161,092(-)	hypothetical protein, conserved	N/A	N/A	N/A	N/A	N/A	N/A
ETH2_0514500	97	285	274	145	133	75	159.1357447	0.868152786	0.344272992	2.521698785	0.011678967	0.141017382	1689	HG994965.1:1,082,266..1,086,848(+)	Alpha/beta hydrolase family/Serine hydrolase (FSH1), putative	N/A	N/A	N/A	N/A	N/A	N/A
ETH2_0406600	15	20	7	2	4	1	8.011803045	2.67017952	1.058723274	2.522075017	0.011666483	NA	1167	HG994964.1:897,703..900,330(-)	hypothetical protein	N/A	N/A	GO:0004672;GO:0004674	protein kinase activity;protein serine/threonine kinase activity	GO:0006468	protein phosphorylation
ETH2_1447200	232	292	308	176	225	130	220.7599903	0.639375715	0.253396131	2.52322603	0.011628363	0.141017382	1659	HG994974.1:3,293,612..3,296,654(-)	hypothetical protein, conserved	N/A	N/A	N/A	N/A	N/A	N/A
ETH2_1232700	778	809	787	492	380	472	622.880776	0.727397279	0.288169268	2.52420143	0.011596146	0.141017382	1215	HG994972.1:2,137,525..2,139,477(-)	ethanolaminephosphotransferase, putative	GO:0016021;GO:0016020	integral component of membrane;membrane	GO:0016780	phosphotransferase activity, for other substituted phosphate groups	GO:0008654	phospholipid biosynthetic process
ETH2_1059800	105	76	112	238	255	78	134.4603992	-0.856216304	0.338871105	-2.526672506	0.011514882	0.140951989	3312	HG994970.1:3,716,760..3,720,304(-)	cyclin H, putative	N/A	N/A	N/A	N/A	N/A	N/A
ETH2_0711700	340	565	662	1074	1086	390	639.6235756	-0.650128582	0.257214638	-2.527572257	0.011485419	0.140951989	744	HG994967.1:748,789..750,630(-)	RNA recognition motif (a.k.a. RRM, RBD, or RNP domain)/RNA recognition motif. (a.k.a. RRM, RBD, or RNP domain), putative	N/A	N/A	GO:0003676	nucleic acid binding	N/A	N/A
ETH2_1566100	989	1136	1486	901	1140	503	982.4343924	0.533816784	0.211021924	2.529674519	0.011416838	0.140609217	2349	HG994975.1:4,473,004..4,476,729(-)	TLD domain-containing protein, putative	N/A	N/A	N/A	N/A	N/A	N/A
ETH2_1409300	19	7	16	47	39	32	26.63367566	-1.487611403	0.587941992	-2.530200976	0.011399721	NA	1380	HG994974.1:752,351..755,971(-)	hypothetical protein	N/A	N/A	N/A	N/A	N/A	N/A
ETH2_1050700	1959	2765	3059	5011	5190	1863	3097.164545	-0.567890314	0.224408271	-2.530612222	0.011386365	0.140609217	1593	HG994970.1:3,087,956..3,094,391(+)	Calmodulin-like domain protein kinase isoform 2	N/A	N/A	GO:0005524;GO:0005509;GO:0004672	ATP binding;calcium ion binding;protein kinase activity	GO:0006468	protein phosphorylation
ETH2_1359200	250	298	365	205	244	140	242.5217402	0.625668784	0.24723159	2.530699185	0.011383543	0.140609217	3492	HG994973.1:3,595,425..3,600,265(+)	myosin A, putative	GO:0016459	myosin complex	GO:0005524;GO:0003779;GO:0003774	ATP binding;actin binding;cytoskeletal motor activity	N/A	N/A
ETH2_0837100	95	141	174	352	373	84	184.9191458	-0.876513209	0.346070598	-2.532758385	0.011316893	0.140609217	2037	HG994968.1:2,385,692..2,389,346(-)	transmembrane domain-containing protein, putative	N/A	N/A	N/A	N/A	N/A	N/A
ETH2_1104600	268	545	673	1091	1193	346	630.4519595	-0.761338863	0.300582266	-2.53288018	0.011312962	0.140609217	2664	HG994971.1:533,872..539,900(+)	ATP-dependent RNA helicase, putative	N/A	N/A	GO:0005524;GO:0003676	ATP binding;nucleic acid binding	N/A	N/A
ETH2_0105700	1242	1552	1531	2500	2767	1137	1697.002486	-0.511507324	0.20179128	-2.534833633	0.011250074	0.140609217	846	HG994961.1:585,804..586,894(+)	hypothetical protein	N/A	N/A	N/A	N/A	N/A	N/A
ETH2_1239700	1022	1587	1670	3056	3301	908	1774.350885	-0.672530726	0.26529132	-2.535064942	0.011242648	0.140609217	1200	HG994972.1:2,461,687..2,462,886(-)	formate/nitrite transporter, putative	GO:0016020	membrane	GO:0022857	transmembrane transporter activity	GO:0055085	transmembrane transport
ETH2_0508400	48141	55409	65362	91192	81282	61508	65936.01905	-0.502703122	0.198269887	-2.535448672	0.011230339	0.140609217	1626	HG994965.1:784,178..790,390(+)	Neuronal tyrosine-phosphorylated phosphoinositide-3-kinase adapter, putative	N/A	N/A	N/A	N/A	N/A	N/A
ETH2_1034300	182	268	208	486	413	187	275.2727627	-0.66912562	0.263700264	-2.537447666	0.011166406	0.140609217	1734	HG994970.1:2,132,564..2,134,297(-)	hypothetical protein, conserved	N/A	N/A	N/A	N/A	N/A	N/A
ETH2_1462900	94	70	107	40	67	31	66.44357537	1.001539593	0.394586182	2.538202399	0.011142352	0.140609217	2709	HG994974.1:4,206,607..4,213,131(-)	Domain of unknown function (DUF202), putative	N/A	N/A	N/A	N/A	N/A	N/A
ETH2_0613800	110	138	129	233	312	110	162.2351281	-0.732883804	0.288360493	-2.541554142	0.011036085	0.140221146	1530	HG994966.1:723,024..725,311(-)	hypothetical protein, conserved	N/A	N/A	N/A	N/A	N/A	N/A
ETH2_1319400	340	291	341	220	197	169	257.8031419	0.70162786	0.276029364	2.541859494	0.011026449	0.140221146	1617	HG994973.1:1,417,283..1,419,732(-)	zinc-finger of a C2HC-type/Zinc finger, C2H2 type, putative	N/A	N/A	N/A	N/A	N/A	N/A
ETH2_1235500	169	270	506	190	194	129	232.2356017	0.823668483	0.323597646	2.545347577	0.010916901	0.139590314	459	HG994972.1:2,226,520..2,226,978(-)	hypothetical protein	N/A	N/A	N/A	N/A	N/A	N/A
ETH2_1131200	464	495	583	431	403	227	419.5941105	0.559012429	0.219555838	2.546105969	0.010893211	0.139590314	267	HG994971.1:2,343,045..2,343,311(-)	hypothetical protein, conserved	N/A	N/A	N/A	N/A	N/A	N/A
ETH2_0657200	0	0	0	17	7	0	3.311588389	-5.226480623	2.052441252	-2.546470266	0.010881848	NA	1062	HG994966.1:3,066,789..3,067,850(-)	hypothetical protein, conserved	N/A	N/A	N/A	N/A	N/A	N/A
ETH2_0714600	1727	1881	1620	1158	1124	1002	1412.554726	0.620221737	0.243350396	2.548677744	0.010813217	0.139150851	1671	HG994967.1:911,744..915,223(+)	Zinc finger and GTP binding domains, related	N/A	N/A	GO:0008270	zinc ion binding	N/A	N/A
ETH2_0604600	272	359	326	205	157	176	247.5659044	0.750839118	0.294596314	2.548705064	0.01081237	0.139150851	1506	HG994966.1:370,515..373,667(+)	nucleolar protein NOP5, putative	GO:0031428;GO:0005730;GO:0032040	box C/D RNP complex;nucleolus;small-subunit processome	GO:0030515	snoRNA binding	GO:0042254	ribosome biogenesis
ETH2_1056300	1276	1428	1465	1994	2239	1761	1686.061664	-0.57330353	0.224365144	-2.555225464	0.010611904	0.137441267	612	HG994970.1:3,458,486..3,459,715(-)	hypothetical protein, conserved	N/A	N/A	N/A	N/A	N/A	N/A
ETH2_0410600	128	206	148	66	96	82	119.9221398	0.902707964	0.352880376	2.558113246	0.010524181	0.13674624	1506	HG994964.1:1,104,937..1,107,367(+)	hypothetical protein, conserved	N/A	N/A	N/A	N/A	N/A	N/A
ETH2_0314300	152	186	265	158	143	64	153.3292378	0.757838197	0.295816264	2.5618544	0.010411496	0.135721282	3558	HG994963.1:1,303,427..1,307,940(-)	hypothetical protein, conserved	N/A	N/A	N/A	N/A	N/A	N/A
ETH2_0620900	266	184	226	105	96	128	170.7558772	0.942314997	0.36773339	2.562495062	0.010392307	0.135721282	3225	HG994966.1:1,066,417..1,071,255(+)	Alpha/beta hydrolase family, putative	N/A	N/A	N/A	N/A	N/A	N/A
ETH2_1579700	249	233	367	165	195	140	220.4438473	0.724876108	0.282271092	2.568013967	0.010228303	0.134204701	4122	HG994975.1:5,232,621..5,237,759(+)	Ubiquitin carboxyl-terminal hydrolase, putative	N/A	N/A	GO:0004843	thiol-dependent deubiquitinase	GO:0016579;GO:0006511	protein deubiquitination;ubiquitin-dependent protein catabolic process
ETH2_0816600	314	324	262	497	484	448	391.688081	-0.717779578	0.278927279	-2.573357397	0.010071714	0.132583386	4245	HG994968.1:1,295,567..1,300,285(+)	hypothetical protein, conserved	N/A	N/A	GO:0005515	protein binding	N/A	N/A
ETH2_0739900	31	44	59	139	107	41	65.09846703	-1.0404421	0.40423721	-2.573840492	0.010057663	0.132583386	459	HG994967.1:3,162,278..3,162,736(-)	hypothetical protein	N/A	N/A	N/A	N/A	N/A	N/A
ETH2_0839100	140	214	230	424	452	144	248.2457207	-0.733385753	0.284908679	-2.574108147	0.010049885	0.132583386	2763	HG994968.1:2,527,465..2,534,151(-)	hypothetical protein, conserved	N/A	N/A	N/A	N/A	N/A	N/A
ETH2_1439800	67	112	97	75	45	16	64.66305498	1.096708805	0.426043041	2.574173734	0.01004798	0.132583386	1125	HG994974.1:2,863,522..2,873,416(+)	hypothetical protein, conserved	N/A	N/A	N/A	N/A	N/A	N/A
ETH2_0658300	617	887	971	623	665	396	669.432912	0.5417789	0.210328705	2.575867615	0.009998892	0.132583386	1887	HG994966.1:3,122,934..3,127,671(-)	peptidyl-prolyl cis-trans isomerase, cyclophylin protein, putative	GO:0005634	nucleus	GO:0003755	peptidyl-prolyl cis-trans isomerase activity	GO:0006397;GO:0000413	mRNA processing;protein peptidyl-prolyl isomerization
ETH2_0654900	1538	2243	2273	3504	4158	1547	2395.393063	-0.550959142	0.213876212	-2.576065545	0.00999317	0.132583386	1530	HG994966.1:2,898,165..2,900,194(+)	Eukaryotic-type carbonic anhydrase, putative	N/A	N/A	GO:0004089;GO:0008270	carbonate dehydratase activity;zinc ion binding	N/A	N/A
ETH2_0653500	152	172	174	395	288	154	212.276328	-0.702815654	0.27235552	-2.580508206	0.009865501	0.132474874	882	HG994966.1:2,816,993..2,817,874(+)	hypothetical protein, conserved	GO:0000139;GO:0005801;GO:0016021	Golgi membrane;cis-Golgi network;integral component of membrane	N/A	N/A	GO:0006888	endoplasmic reticulum to Golgi vesicle-mediated transport
ETH2_1456900	5360	6534	5569	9177	8741	7171	7047.175726	-0.564916346	0.218831763	-2.581509823	0.009836919	0.132474874	834	HG994974.1:3,837,666..3,839,618(+)	14-3-3 protein	N/A	N/A	N/A	N/A	N/A	N/A
ETH2_0729800	1360	1378	1124	676	749	767	1017.480567	0.735846825	0.285040716	2.581549876	0.009835778	0.132474874	591	HG994967.1:1,910,852..1,912,658(+)	Chromosome III, complete sequence, related	GO:0016021	integral component of membrane	N/A	N/A	N/A	N/A
ETH2_1418300	0	0	0	6	6	5	2.86357787	-4.987569608	1.930108481	-2.584087712	0.009763696	NA	624	HG994974.1:1,704,031..1,704,654(-)	hypothetical protein, conserved	N/A	N/A	N/A	N/A	N/A	N/A
ETH2_1224800	399	354	424	308	297	172	317.287792	0.624416867	0.241334453	2.587350704	0.00967171	0.131188901	2307	HG994972.1:1,751,743..1,757,758(+)	hypothetical protein, conserved	N/A	N/A	GO:0003723	RNA binding	N/A	N/A
ETH2_1567300	1515	2287	2487	4347	4563	1425	2571.46993	-0.638649005	0.246799507	-2.587723986	0.009661236	0.131188901	1371	HG994975.1:4,516,600..4,519,050(-)	AGC kinase, putative	N/A	N/A	GO:0005524;GO:0004672;GO:0004674	ATP binding;protein kinase activity;protein serine/threonine kinase activity	GO:0006468	protein phosphorylation
ETH2_1320200	209	225	213	153	165	89	170.8020942	0.694561616	0.268302284	2.588727926	0.009633117	0.131188901	927	HG994973.1:1,453,917..1,455,093(-)	Zinc finger C-x8-C-x5-C-x3-H type (and similar), putative	N/A	N/A	GO:0046872	metal ion binding	N/A	N/A
ETH2_0642900	1202	1651	2015	1122	1493	724	1312.316298	0.54682663	0.210938407	2.592352132	0.009532215	0.130620623	1755	HG994966.1:2,219,745..2,222,736(+)	hypothetical protein, conserved	N/A	N/A	N/A	N/A	GO:0006367	transcription initiation from RNA polymerase II promoter
ETH2_1364500	308	239	206	151	180	111	197.71244	0.795635784	0.306442139	2.596365455	0.00942158	0.12954672	204	HG994973.1:3,834,467..3,835,133(-)	hypothetical protein, conserved	N/A	N/A	N/A	N/A	N/A	N/A
ETH2_1342900	82	63	82	49	38	24	55.090596	1.064367788	0.409657634	2.598188584	0.009371701	0.129303708	915	HG994973.1:2,740,278..2,741,814(+)	Protein of unknown function (DUF3273), putative	GO:0016021	integral component of membrane	N/A	N/A	N/A	N/A
ETH2_1014500	349	460	399	790	866	311	497.9121739	-0.629300118	0.241982103	-2.600606036	0.009305925	0.128838934	480	HG994970.1:1,074,666..1,075,145(+)	Ribosomal protein L21e, putative	GO:0005840	ribosome	GO:0003735	structural constituent of ribosome	GO:0006412	translation
ETH2_1217100	90	76	64	158	196	87	107.7009641	-0.874199733	0.335708311	-2.604045549	0.009213051	0.127994465	435	HG994972.1:1,296,184..1,297,032(-)	hypothetical protein, conserved	N/A	N/A	N/A	N/A	N/A	N/A
ETH2_0718700	1915	1716	1853	1161	1464	973	1495.499137	0.595372608	0.22851108	2.605443058	0.009175552	0.127916121	930	HG994967.1:1,144,637..1,148,693(-)	Conserved hypothetical ATP binding protein, putative	N/A	N/A	GO:0005524;GO:0005525;GO:0016787	ATP binding;GTP binding;hydrolase activity	N/A	N/A
ETH2_0718100	8	19	14	46	55	19	24.93228617	-1.501816253	0.576078376	-2.606965155	0.009134866	NA	1566	HG994967.1:1,088,019..1,091,864(-)	actin-like family protein, putative	N/A	N/A	N/A	N/A	N/A	N/A
ETH2_1536900	680	640	907	543	592	354	602.4707889	0.580263994	0.222454314	2.608463663	0.009094967	0.127234465	1845	HG994975.1:2,563,343..2,565,520(-)	tRNA synthetase class II core domain (G, H, P, S and T), putative	GO:0005737	cytoplasm	GO:0005524;GO:0004812;GO:0000166;GO:0004827	ATP binding;aminoacyl-tRNA ligase activity;nucleotide binding;proline-tRNA ligase activity	GO:0006433;GO:0006418	prolyl-tRNA aminoacylation;tRNA aminoacylation for protein translation
ETH2_0421300	5110	5151	5801	4136	3817	2909	4415.069635	0.539608187	0.206551064	2.612468685	0.008989093	0.126193032	2586	HG994964.1:1,675,210..1,678,736(-)	lipase domain-containing protein, putative	N/A	N/A	N/A	N/A	GO:0006629	lipid metabolic process
ETH2_0734600	61	92	117	205	246	72	122.088932	-0.885262954	0.338816673	-2.612808124	0.00898017	0.126193032	3999	HG994967.1:2,499,840..2,505,163(-)	hypothetical protein, conserved	GO:0005634	nucleus	N/A	N/A	N/A	N/A
ETH2_1100600	74	45	76	36	35	18	46.22633142	1.179228511	0.45070478	2.616410038	0.008885978	0.125623945	345	HG994971.1:322,141..322,749(-)	hypothetical protein	N/A	N/A	N/A	N/A	N/A	N/A
ETH2_1506100	825	1055	823	712	783	377	736.3677241	0.569140284	0.217143833	2.621029005	0.00876648	0.124372503	4191	HG994975.1:445,517..454,578(+)	hypothetical protein	N/A	N/A	N/A	N/A	N/A	N/A
ETH2_1428800	377	290	399	279	224	157	282.0904591	0.704187464	0.268283241	2.624791106	0.008670214	0.123442943	2829	HG994974.1:2,231,708..2,236,797(-)	para-aminobenzoate synthase, putative	N/A	N/A	N/A	N/A	GO:0009058	biosynthetic process
ETH2_0603400	16	33	18	2	10	3	13.12207905	2.187563016	0.833238031	2.625375864	0.008655336	NA	72	HG994966.1:319,033..319,104(+)	Cys transfer RNA (gca)	N/A	N/A	N/A	N/A	N/A	N/A
ETH2_0501200	1768	2259	2973	1819	2013	1037	1897.755609	0.529191693	0.201056876	2.632049717	0.008487144	0.121266491	3126	HG994965.1:113,879..119,139(-)	Kelch motif containing protein, putative	N/A	N/A	GO:0005515	protein binding	N/A	N/A
ETH2_0618000	744	792	624	1167	1293	836	895.1218294	-0.606870062	0.230562523	-2.632127954	0.00848519	0.121266491	585	HG994966.1:949,134..949,718(-)	hypothetical protein	N/A	N/A	N/A	N/A	N/A	N/A
ETH2_1062300	1006	1295	1330	973	939	604	995.2270818	0.519355572	0.197294508	2.632387381	0.008478713	0.121266491	1143	HG994970.1:3,882,461..3,884,694(+)	hypothetical protein, conserved	N/A	N/A	GO:0003899	DNA-directed 5'-3' RNA polymerase activity	GO:0006352	DNA-templated transcription, initiation
ETH2_0643100	511	546	764	426	429	306	485.1287359	0.61761279	0.234222182	2.636867206	0.008367558	0.120848006	2346	HG994966.1:2,231,570..2,236,192(+)	glutamyl-tRNA synthetase, putative	GO:0005737	cytoplasm	GO:0005524;GO:0004812;GO:0004818;GO:0000166	ATP binding;aminoacyl-tRNA ligase activity;glutamate-tRNA ligase activity;nucleotide binding	GO:0006424;GO:0043039;GO:0006418;GO:0006412	glutamyl-tRNA aminoacylation;tRNA aminoacylation;tRNA aminoacylation for protein translation;translation
ETH2_1419400	90	104	69	201	165	114	121.2578809	-0.853462651	0.323651286	-2.636982107	0.008364724	0.120848006	303	HG994974.1:1,784,287..1,784,589(+)	HMG-like nucleosome/chromatin assembly factor D, related	N/A	N/A	N/A	N/A	N/A	N/A
ETH2_0609700	2	3	1	22	25	3	8.134838929	-2.888456393	1.09439605	-2.639315441	0.008307364	NA	1893	HG994966.1:479,820..489,248(-)	Sec1 family, putative	N/A	N/A	N/A	N/A	GO:0016192	vesicle-mediated transport
ETH2_1510000	326	335	337	520	529	521	433.7957229	-0.729377585	0.276049312	-2.642200336	0.008236932	0.119823483	1863	HG994975.1:638,415..655,622(+)	V-type proton ATPase catalytic subunit A, putative	GO:0033180	proton-transporting V-type ATPase, V1 domain	GO:0005524;GO:0046961	ATP binding;proton-transporting ATPase activity, rotational mechanism	GO:0046034;GO:1902600	ATP metabolic process;proton transmembrane transport
ETH2_1349700	255	200	171	334	361	409	299.2184412	-0.900991644	0.340990775	-2.642275718	0.008235099	0.119823483	339	HG994973.1:3,075,527..3,076,380(-)	replication factor A protein 3 domain-containing protein, putative	GO:0005634	nucleus	GO:0003677	DNA binding	GO:0006310;GO:0006281;GO:0006260	DNA recombination;DNA repair;DNA replication
ETH2_1586100	152	101	129	76	87	45	96.54891259	0.924838476	0.349739164	2.64436635	0.008184402	0.119823483	4821	HG994975.1:5,565,976..5,572,126(-)	Type I phosphodiesterase / nucleotide pyrophosphatase, putative	N/A	N/A	GO:0003824;GO:0051377;GO:0016772	catalytic activity;mannose-ethanolamine phosphotransferase activity;transferase activity, transferring phosphorus-containing groups	GO:0006506	GPI anchor biosynthetic process
ETH2_0105600	29	39	73	131	103	59	68.76514833	-1.058275851	0.399612334	-2.648256227	0.008090818	0.11899133	8688	HG994961.1:565,752..579,325(-)	PHD-finger domain-containing protein, putative	N/A	N/A	N/A	N/A	N/A	N/A
ETH2_1545200	0	0	0	5	8	5	2.990470415	-5.052213889	1.907294797	-2.648889881	0.008075664	NA	750	HG994975.1:3,018,826..3,019,620(-)	hypothetical protein, conserved	N/A	N/A	N/A	N/A	N/A	N/A
ETH2_1326500	4967	5930	7795	4358	4873	3270	5062.734677	0.544012542	0.205025531	2.653389253	0.007968792	0.117627566	1215	HG994973.1:1,731,690..1,732,904(-)	hypothetical protein, conserved	N/A	N/A	N/A	N/A	N/A	N/A
ETH2_0617900	1367	1677	2101	2826	3084	1528	2007.513876	-0.514077047	0.193484694	-2.656939094	0.007885369	0.116825666	6396	HG994966.1:939,521..946,347(-)	hypothetical protein, conserved	N/A	N/A	N/A	N/A	N/A	N/A
ETH2_0905900	88	119	122	52	46	54	79.60915868	1.018940192	0.382270489	2.665495299	0.007687501	0.114315982	3672	HG994969.1:547,934..552,782(+)	Fusaric acid resistance protein-like, putative	GO:0016021	integral component of membrane	N/A	N/A	N/A	N/A
ETH2_0844000	411	476	436	718	773	483	537.1622837	-0.578363407	0.216919064	-2.666263607	0.007669953	0.114315982	738	HG994968.1:2,835,716..2,836,844(+)	major sperm protein domain-containing protein, putative	GO:0005789	endoplasmic reticulum membrane	N/A	N/A	N/A	N/A
ETH2_1514000	1569	2063	2754	1757	1836	786	1703.910473	0.578857695	0.216906101	2.668701762	0.007614503	0.114075483	3582	HG994975.1:875,202..880,585(+)	protein kinase (incomplete catalytic triad), putative	N/A	N/A	GO:0005524;GO:0004672	ATP binding;protein kinase activity	GO:0006468	protein phosphorylation
ETH2_0721600	154	145	211	108	68	81	126.5708334	0.922022313	0.345302519	2.670187048	0.0075809	0.113997434	768	HG994967.1:1,315,348..1,318,314(+)	Ras family domain containing protein, putative	N/A	N/A	GO:0005525;GO:0003924	GTP binding;GTPase activity	N/A	N/A
ETH2_1251400	31	30	43	98	94	39	52.61660925	-1.09676865	0.410736888	-2.67024629	0.007579563	0.113997434	801	HG994972.1:3,247,127..3,250,431(-)	hypothetical protein, conserved	N/A	N/A	N/A	N/A	N/A	N/A
ETH2_0929700	1427	1558	1834	1068	1096	896	1295.28831	0.602047802	0.225275496	2.672495737	0.007528933	0.113997434	1356	HG994969.1:1,851,216..1,854,577(-)	tRNA (adenine-N(1)-)-methyltransferase catalytic subunit, putative	GO:0031515	tRNA (m1A) methyltransferase complex	GO:0016429	tRNA (adenine-N1-)-methyltransferase activity	GO:0030488	tRNA methylation
ETH2_1227100	105	93	113	265	251	85	142.1938082	-0.855015136	0.319504258	-2.676068046	0.007449152	0.113289186	2523	HG994972.1:1,903,618..1,907,112(+)	Galactosyltransferase, related, related	GO:0016020	membrane	GO:0016757	glycosyltransferase activity	N/A	N/A
ETH2_0903900	2276	2497	2044	3532	3754	2942	2831.633906	-0.618611597	0.231061877	-2.677255139	0.007422809	0.113289186	414	HG994969.1:434,421..435,471(-)	hypothetical protein, conserved	N/A	N/A	N/A	N/A	N/A	N/A
ETH2_1471500	82	149	113	320	292	82	158.9450749	-0.917798356	0.342444711	-2.680135874	0.007359228	0.112775958	378	HG994974.1:4,818,290..4,819,187(+)	hypothetical protein	N/A	N/A	N/A	N/A	N/A	N/A
ETH2_0813100	609	671	837	418	495	383	560.2358511	0.652655301	0.243380875	2.681621146	0.007326638	0.112706713	2289	HG994968.1:1,101,366..1,108,087(+)	ATP-binding cassette sub-family F member 1, putative	N/A	N/A	GO:0005524;GO:0042626	ATP binding;ATPase-coupled transmembrane transporter activity	N/A	N/A
ETH2_1153700	662	967	1368	776	808	360	780.463127	0.643897948	0.24002739	2.682601969	0.007305188	0.112706713	3540	HG994971.1:3,536,081..3,540,177(-)	AP2 domain containing protein, putative	N/A	N/A	N/A	N/A	N/A	N/A
ETH2_1213500	297	466	692	325	342	201	370.3508447	0.71625269	0.266808547	2.684519285	0.007263419	0.112597021	3144	HG994972.1:1,052,280..1,057,642(+)	exosome component 10, putative	N/A	N/A	GO:0008408;GO:0000175;GO:0003676;GO:0000166	3'-5' exonuclease activity;3'-5'-exoribonuclease activity;nucleic acid binding;nucleotide binding	GO:0044237;GO:0000467;GO:0006139	cellular metabolic process;exonucleolytic trimming to generate mature 3'-end of 5.8S rRNA from tricistronic rRNA transcript (SSU-rRNA, 5.8S rRNA, LSU-rRNA);nucleobase-containing compound metabolic process
ETH2_1057100	0	0	0	11	6	3	3.073354095	-5.105765525	1.900698988	-2.68625677	0.007225754	NA	978	HG994970.1:3,509,743..3,511,856(+)	hypothetical protein, conserved	N/A	N/A	N/A	N/A	N/A	N/A
ETH2_0411600	1678	1687	1849	1040	1066	1008	1384.285549	0.671584699	0.24995056	2.686870156	0.007212498	0.112241012	1395	HG994964.1:1,190,077..1,191,471(+)	hypothetical protein, conserved	N/A	N/A	N/A	N/A	N/A	N/A
ETH2_1105300	1679	2388	2636	4489	4754	1607	2729.871194	-0.624121578	0.231996613	-2.690218492	0.007140525	0.11155334	2289	HG994971.1:585,511..589,264(+)	diacylglycerol kinase, putative	GO:0016021	integral component of membrane	GO:0005524;GO:0004143;GO:0016301	ATP binding;diacylglycerol kinase activity;kinase activity	GO:0007205;GO:0007165	protein kinase C-activating G protein-coupled receptor signaling pathway;signal transduction
ETH2_1512600	335	365	456	275	340	143	305.6559847	0.649296782	0.241079377	2.693290438	0.007075061	0.110962378	957	HG994975.1:810,691..811,647(-)	hypothetical protein, conserved	N/A	N/A	N/A	N/A	N/A	N/A
ETH2_0902500	14	18	14	2	5	0	8.434107558	2.849670676	1.056055716	2.698409404	0.00696717	NA	1629	HG994969.1:370,913..372,541(-)	hypothetical protein	N/A	N/A	N/A	N/A	N/A	N/A
ETH2_1103200	217	240	217	359	458	259	284.7328659	-0.66687902	0.247094325	-2.698884408	0.006957234	0.109542326	489	HG994971.1:449,906..450,394(+)	hypothetical protein, conserved	N/A	N/A	N/A	N/A	N/A	N/A
ETH2_1204400	5986	5739	6441	4588	4100	3257	4951.697804	0.578984397	0.214283444	2.701955814	0.006893292	0.108962868	2082	HG994972.1:513,301..517,018(+)	DEAD/DEAH box helicase, putative	N/A	N/A	GO:0005524;GO:0003724;GO:0016787;GO:0003676	ATP binding;RNA helicase activity;hydrolase activity;nucleic acid binding	GO:0000398	mRNA splicing, via spliceosome
ETH2_1432800	17	0	14	1	0	0	5.409112084	4.879734968	1.803466551	2.705752965	0.006814972	NA	2103	HG994974.1:2,489,987..2,492,089(-)	hypothetical protein, conserved	N/A	N/A	N/A	N/A	N/A	N/A
ETH2_0202700	630	1115	892	1478	1840	790	1068.278409	-0.611105867	0.225124151	-2.714528249	0.006637024	0.105326685	372	HG994962.1:333,553..333,924(+)	histone H2B variant 1, putative	GO:0000786;GO:0005634	nucleosome;nucleus	GO:0003677;GO:0046982	DNA binding;protein heterodimerization activity	N/A	N/A
ETH2_0838000	177	202	296	535	465	183	289.9018688	-0.749905959	0.27604776	-2.716580491	0.006596015	0.105091278	3195	HG994968.1:2,434,638..2,442,248(-)	SCY kinase-related protein (incomplete catalytic triad), putative	N/A	N/A	GO:0005524;GO:0004672	ATP binding;protein kinase activity	GO:0006468	protein phosphorylation
ETH2_0705200	564	548	777	450	399	318	499.6421493	0.659448389	0.242457632	2.719849998	0.006531154	0.104472438	6843	HG994967.1:387,746..400,855(-)	thrombospondin type 1 domain-containing protein, putative	N/A	N/A	N/A	N/A	N/A	N/A
ETH2_1210000	30	30	40	102	98	34	51.8549227	-1.150020492	0.422658028	-2.720924286	0.006509967	0.104472438	1251	HG994972.1:883,384..884,634(+)	Ribosomal protein L4/L1 family/60S ribosomal protein L4 C-terminal domain containing protein, putative	GO:0005840	ribosome	GO:0003735	structural constituent of ribosome	GO:0006412	translation
ETH2_1037400	138	169	111	59	98	57	103.8000545	0.964066034	0.354230535	2.721578011	0.006497105	0.104472438	1716	HG994970.1:2,298,352..2,301,911(-)	S-adenosylmethionine-dependent methyltransferase/Methyltransferase domain containing protein, putative	N/A	N/A	GO:0008168	methyltransferase activity	N/A	N/A
ETH2_1597200	2470	2825	2942	4280	4597	2794	3232.133492	-0.504362693	0.184933813	-2.727260548	0.006386259	0.103390443	726	HG994975.1:6,269,842..6,272,110(-)	Cwf15/Cwc15 cell cycle control protein, putative	GO:0005681	spliceosomal complex	N/A	N/A	GO:0000398	mRNA splicing, via spliceosome
ETH2_0713700	2009	2179	2085	3396	3179	2764	2598.846588	-0.622340395	0.22807204	-2.728700956	0.006358434	0.103356724	1230	HG994967.1:855,269..856,783(-)	hypothetical protein, conserved	N/A	N/A	N/A	N/A	N/A	N/A
ETH2_1341100	605	578	738	461	372	332	507.6309044	0.68061818	0.249333414	2.729751182	0.006338214	0.103356724	2001	HG994973.1:2,657,971..2,662,495(+)	DnaJ domain-containing protein, putative	N/A	N/A	GO:0030544;GO:0043022	Hsp70 protein binding;ribosome binding	GO:0051083;GO:0006450	'de novo' cotranslational protein folding;regulation of translational fidelity
ETH2_1564700	6922	7351	6195	11146	10527	9468	8636.318286	-0.654200131	0.239548519	-2.730971298	0.006314797	0.103356724	1041	HG994975.1:4,389,457..4,392,320(+)	fructose-1,6-bisphosphatase, putative	N/A	N/A	GO:0042132;GO:0046872;GO:0016791;GO:0042578	fructose 1,6-bisphosphate 1-phosphatase activity;metal ion binding;phosphatase activity;phosphoric ester hydrolase activity	GO:0005975	carbohydrate metabolic process
ETH2_1051600	0	0	0	7	4	7	3.226290679	-5.150374623	1.884362717	-2.73321828	0.006271875	NA	1239	HG994970.1:3,159,377..3,163,759(-)	hypothetical protein, conserved	N/A	N/A	N/A	N/A	N/A	N/A
ETH2_0656700	199	233	189	360	361	288	270.429985	-0.73357218	0.267653673	-2.740751401	0.006129887	0.100866784	1734	HG994966.1:3,041,368..3,045,718(-)	glutamine synthetase, putative	N/A	N/A	GO:0003824;GO:0004356	catalytic activity;glutamate-ammonia ligase activity	GO:0006542;GO:0006807	glutamine biosynthetic process;nitrogen compound metabolic process
ETH2_1539100	0	0	0	7	9	4	3.158804801	-5.140029042	1.871829402	-2.745992256	0.006032819	NA	3225	HG994975.1:2,691,353..2,698,072(+)	hypothetical protein, conserved	N/A	N/A	N/A	N/A	N/A	N/A
ETH2_1522100	76	78	88	229	154	84	112.5017944	-0.899067892	0.327288144	-2.747022487	0.006013901	0.099365485	1956	HG994975.1:1,335,044..1,339,801(+)	cathepsin L-like thiolproteinase, putative	N/A	N/A	GO:0008234	cysteine-type peptidase activity	GO:0006508	proteolysis
ETH2_1213400	2985	3106	4034	2420	2449	1785	2739.965676	0.572338324	0.208287557	2.747827729	0.005999152	0.099365485	1368	HG994972.1:1,049,414..1,050,781(+)	hypothetical protein, conserved	GO:0016021	integral component of membrane	N/A	N/A	N/A	N/A
ETH2_0104400	89	65	99	41	35	35	60.39909611	1.146560543	0.416609524	2.752122733	0.005921033	0.098642928	2139	HG994961.1:494,338..496,476(-)	hypothetical protein, conserved	GO:0016021	integral component of membrane	N/A	N/A	N/A	N/A
ETH2_1231400	3284	3199	2909	5167	5052	4071	3935.996672	-0.633148231	0.229781755	-2.755433007	0.005861451	0.098057185	2622	HG994972.1:2,066,268..2,070,693(+)	hypothetical protein, conserved	N/A	N/A	N/A	N/A	N/A	N/A
ETH2_0511100	2	0	0	16	16	5	5.973357296	-4.04417733	1.467574736	-2.755687483	0.005856893	NA	11703	HG994965.1:886,784..899,602(-)	glutamic acid-rcih protein, putative	N/A	N/A	N/A	N/A	N/A	N/A
ETH2_1316900	25210	29327	34255	23081	26061	14246	24530.55395	0.492462518	0.178538887	2.758292752	0.005810414	0.097610086	1542	HG994973.1:1,293,517..1,295,058(-)	Protein kinase domain/Protein tyrosine kinase/Kinase-like, putative	N/A	N/A	GO:0005524;GO:0004672	ATP binding;protein kinase activity	GO:0006468	protein phosphorylation
ETH2_1328200	1461	1874	2561	1461	1429	949	1570.079936	0.588942982	0.213358872	2.760339775	0.005774127	0.097408073	2016	HG994973.1:1,853,319..1,856,281(+)	ww domain U1 zinc finger domain-containing protein, putative	GO:0005634	nucleus	GO:0003676;GO:0008270	nucleic acid binding;zinc ion binding	GO:0000398	mRNA splicing, via spliceosome
ETH2_0528800	5232	5209	4453	3321	2910	2740	3972.033293	0.685260354	0.248163951	2.761321096	0.005756805	0.097408073	657	HG994965.1:2,121,483..2,122,680(+)	hypothetical protein, conserved	N/A	N/A	N/A	N/A	N/A	N/A
ETH2_0722000	167	206	167	92	159	17	126.20498	1.181427608	0.427650869	2.762598403	0.005734327	0.097408073	552	HG994967.1:1,329,709..1,330,260(+)	Dpy-30 motif containing protein, putative	N/A	N/A	N/A	N/A	N/A	N/A
ETH2_1016500	12166	14155	17356	9985	10676	7874	11789.73215	0.568724759	0.205654454	2.765438574	0.005684631	0.097122526	1248	HG994970.1:1,173,936..1,176,022(-)	RNA recognition motif. (a.k.a. RRM, RBD, or RNP domain)/RNA recognition motif (a.k.a. RRM, RBD, or RNP domain), putative	N/A	N/A	GO:0003723;GO:0003676	RNA binding;nucleic acid binding	N/A	N/A
ETH2_0920700	402	461	528	345	343	216	371.8122199	0.617076298	0.222992791	2.767247737	0.005653178	0.096997901	306	HG994969.1:1,426,121..1,427,043(+)	U6 snRNA-associated Sm-like protein LSm2, putative	N/A	N/A	N/A	N/A	GO:0006397	mRNA processing
ETH2_1133900	999	1230	1241	860	771	606	933.0122782	0.598527298	0.21593461	2.771798828	0.005574748	0.096062713	4038	HG994971.1:2,458,505..2,463,226(+)	hypothetical protein, conserved	N/A	N/A	N/A	N/A	N/A	N/A
ETH2_1115700	192	182	266	92	141	102	160.205293	0.881619617	0.317488834	2.776852353	0.005488811	0.094989546	2859	HG994971.1:1,171,473..1,175,425(+)	Kinesin motor domain containing protein, putative	N/A	N/A	GO:0005524;GO:1990939;GO:0008017	ATP binding;ATP-dependent microtubule motor activity;microtubule binding	GO:0007018	microtubule-based movement
ETH2_0807100	108	170	150	328	362	113	190.5940002	-0.830358903	0.298401095	-2.782693888	0.005390964	0.093700094	1557	HG994968.1:784,141..786,286(-)	phosphoribosylpyrophosphate synthetase, putative	N/A	N/A	GO:0000287;GO:0004749	magnesium ion binding;ribose phosphate diphosphokinase activity	GO:0009116;GO:0009165	nucleoside metabolic process;nucleotide biosynthetic process
ETH2_1005500	0	0	4	13	12	15	7.680552337	-3.499730202	1.252771828	-2.793589483	0.00521266	NA	1509	HG994970.1:470,977..474,487(-)	leucine rich repeat domain containing protein, putative	N/A	N/A	GO:0005515	protein binding	N/A	N/A
ETH2_1350900	71	132	128	53	52	47	78.52465566	1.047586819	0.374920892	2.794154289	0.005203565	0.090836137	1530	HG994973.1:3,149,911..3,156,383(+)	WD domain, G-beta repeat-containing protein, putative	GO:0005730	nucleolus	GO:0005524;GO:0004812;GO:0000166;GO:0005515	ATP binding;aminoacyl-tRNA ligase activity;nucleotide binding;protein binding	GO:0006418	tRNA aminoacylation for protein translation
ETH2_0810200	41	68	56	26	33	6	36.00957125	1.441135648	0.515126493	2.797634498	0.005147833	0.090255674	990	HG994968.1:973,814..975,312(+)	hypothetical protein, conserved	N/A	N/A	N/A	N/A	N/A	N/A
ETH2_0724600	55	66	71	165	146	67	89.99930943	-0.930706538	0.332211718	-2.801546386	0.005085833	0.089559733	1602	HG994967.1:1,474,508..1,478,506(-)	hypothetical protein, conserved	N/A	N/A	N/A	N/A	N/A	N/A
ETH2_1061200	70	71	74	44	33	21	50.785152	1.158321344	0.412503624	2.808027072	0.004984604	0.088163804	3198	HG994970.1:3,797,448..3,801,434(+)	hypothetical protein, conserved	N/A	N/A	N/A	N/A	N/A	N/A
ETH2_1321200	66	86	98	189	156	106	113.3843903	-0.86107174	0.306242445	-2.811732184	0.004927551	0.087540346	2130	HG994973.1:1,487,686..1,489,991(+)	hypothetical protein, conserved	N/A	N/A	N/A	N/A	N/A	N/A
ETH2_1150500	355	346	288	209	263	133	259.7793308	0.748269095	0.266095815	2.812028797	0.00492301	0.087540346	387	HG994971.1:3,343,562..3,344,805(+)	hypothetical protein, conserved	GO:0016021	integral component of membrane	N/A	N/A	N/A	N/A
ETH2_1339200	5374	5642	5401	8795	8372	8055	7000.850166	-0.687039049	0.243011716	-2.827184876	0.004695921	0.084170188	276	HG994973.1:2,553,629..2,554,442(+)	hypothetical protein, conserved	GO:0016021	integral component of membrane	N/A	N/A	N/A	N/A
ETH2_0535700	630	860	913	1445	1724	653	978.3074796	-0.616604455	0.217807512	-2.830960469	0.004640846	0.083556033	1311	HG994965.1:2,520,850..2,529,207(-)	gorasp2-prov protein, putative	N/A	N/A	GO:0005515	protein binding	N/A	N/A
ETH2_0935600	56264	56702	45315	30799	30664	29593	41701.34161	0.736356587	0.259931168	2.832890697	0.004612916	0.08342728	1335	HG994969.1:2,236,146..2,238,147(-)	Protein of unknown function (DUF3626), putative	N/A	N/A	N/A	N/A	N/A	N/A
ETH2_1435700	475	783	898	1589	1552	551	907.1870558	-0.718707215	0.253439142	-2.83581774	0.004570852	0.083040597	2145	HG994974.1:2,635,316..2,641,379(+)	long chain acyl-CoA synthetase, putative	N/A	N/A	N/A	N/A	N/A	N/A
ETH2_1329000	3605	3862	3689	2596	2602	1989	3017.935916	0.605819383	0.213532676	2.83712729	0.004552146	0.083040597	1821	HG994973.1:1,879,999..1,883,896(-)	MRP protein, putative	N/A	N/A	GO:0005524;GO:0016887;GO:0051536	ATP binding;ATP hydrolysis activity;iron-sulfur cluster binding	GO:0016226	iron-sulfur cluster assembly
ETH2_0608600	89	54	73	38	33	22	50.99716288	1.249534224	0.44025468	2.838207706	0.004536765	0.083040597	1233	HG994966.1:432,067..433,833(-)	Clusterin-associated protein-1, putative	N/A	N/A	N/A	N/A	N/A	N/A
ETH2_0414800	805	1062	1173	883	796	367	808.4653277	0.611791979	0.215373581	2.840608292	0.004502758	0.08292924	1434	HG994964.1:1,351,489..1,355,371(-)	Pre-mRNA splicing factor, putative	N/A	N/A	N/A	N/A	N/A	N/A
ETH2_1351100	2877	2792	2777	2015	1872	1478	2277.014155	0.632026459	0.221713991	2.850638594	0.004363153	0.080728385	1194	HG994973.1:3,167,197..3,169,531(-)	hypothetical protein, conserved	N/A	N/A	N/A	N/A	N/A	N/A
ETH2_1462400	505	845	735	1430	1492	554	868.9024153	-0.678894899	0.237840896	-2.854407764	0.004311715	0.080145999	4149	HG994974.1:4,178,612..4,185,541(+)	Calcium-dependent protein kinase 2	N/A	N/A	GO:0005524;GO:0005509;GO:0004672	ATP binding;calcium ion binding;protein kinase activity	GO:0006468	protein phosphorylation
ETH2_1244900	86	104	132	267	212	110	144.3099649	-0.840451237	0.294186743	-2.856863056	0.004278504	0.079898573	2196	HG994972.1:2,860,855..2,864,025(+)	hypothetical protein, conserved	N/A	N/A	N/A	N/A	N/A	N/A
ETH2_0648100	121	178	176	364	419	122	212.9564101	-0.846408118	0.296245238	-2.85711974	0.004275045	0.079898573	1977	HG994966.1:2,477,818..2,479,794(+)	hypothetical protein, conserved	N/A	N/A	N/A	N/A	N/A	N/A
ETH2_1525300	501518	522673	474733	821090	821631	601889	617170.5057	-0.599445557	0.209806885	-2.857130056	0.004274906	0.079898573	501	HG994975.1:1,488,401..1,489,326(-)	Eimeria-specific protein, related	N/A	N/A	N/A	N/A	N/A	N/A
ETH2_1200200	291	322	348	203	219	154	251.2731751	0.716631035	0.250722446	2.858264373	0.004259653	0.079898573	1101	HG994972.1:241,360..242,967(-)	ubiquitin-conjugating enzyme domain-containing protein, putative	N/A	N/A	N/A	N/A	N/A	N/A
ETH2_0600900	70	90	107	46	57	26	63.29219534	1.068399272	0.373298026	2.86205444	0.004209046	0.079898573	1404	HG994966.1:201,892..203,295(+)	WD domain-containing protein	N/A	N/A	GO:0005515;GO:0016740	protein binding;transferase activity	N/A	N/A
ETH2_1248700	27	56	53	105	115	65	67.5023777	-1.083447321	0.377483789	-2.870182384	0.004102351	0.078433045	2082	HG994972.1:3,097,273..3,100,118(-)	KH domain containing protein, putative	N/A	N/A	N/A	N/A	N/A	N/A
ETH2_1037700	590	731	546	365	408	319	488.3606792	0.735870157	0.256211884	2.872115629	0.004077337	0.078327799	2496	HG994970.1:2,316,009..2,319,519(+)	hypothetical protein, conserved	N/A	N/A	N/A	N/A	N/A	N/A
ETH2_0904500	51	125	117	261	248	90	137.8132803	-0.988721484	0.344220255	-2.872351265	0.004074298	0.078327799	2766	HG994969.1:474,666..478,556(-)	hypothetical protein, conserved	N/A	N/A	N/A	N/A	N/A	N/A
ETH2_0104800	2931	3059	3314	1976	2143	1689	2489.979799	0.63522903	0.22072626	2.877904201	0.004003267	0.077647906	3030	HG994961.1:512,744..515,773(-)	hypothetical protein, conserved	N/A	N/A	N/A	N/A	N/A	N/A
ETH2_0210800	22	62	52	110	132	60	69.08295958	-1.150048436	0.399249438	-2.880526123	0.003970121	0.077378805	3357	HG994962.1:845,417..848,961(-)	hypothetical protein, conserved	N/A	N/A	N/A	N/A	N/A	N/A
ETH2_1534600	876	879	1023	656	656	466	745.2546028	0.625772228	0.217212075	2.88092745	0.003965069	0.077378805	1551	HG994975.1:1,980,431..1,981,981(+)	SURF1 family, putative	GO:0016021;GO:0016020;GO:0005743	integral component of membrane;membrane;mitochondrial inner membrane	N/A	N/A	N/A	N/A
ETH2_1322100	139	142	186	85	115	56	116.5254792	0.88431809	0.306515289	2.885070087	0.003913265	0.077018433	1986	HG994973.1:1,524,109..1,529,446(+)	eukaryotic translation initiation factor 2A, putative	N/A	N/A	GO:0003743	translation initiation factor activity	GO:0006413	translational initiation
ETH2_1003000	595	838	719	615	544	249	567.3220219	0.660791142	0.229012875	2.885388617	0.003909308	0.077018433	1692	HG994970.1:300,115..302,014(-)	hypothetical protein, conserved	N/A	N/A	N/A	N/A	N/A	N/A
ETH2_0638900	34	55	44	117	120	52	66.50442801	-1.0790589	0.373412732	-2.889721764	0.003855829	0.07663938	1839	HG994966.1:2,023,306..2,025,144(-)	hypothetical protein	N/A	N/A	N/A	N/A	N/A	N/A
ETH2_0503400	1459	1513	1458	1154	1185	670	1207.524698	0.582363291	0.201126923	2.895501413	0.003785533	0.075616498	387	HG994965.1:484,747..495,039(-)	hypothetical protein	N/A	N/A	N/A	N/A	N/A	N/A
ETH2_0407800	4	15	4	0	0	0	3.663813259	5.324893572	1.83834711	2.896565911	0.003772714	NA	2451	HG994964.1:961,140..965,380(+)	zinc finger (C3HC4 RING finger) protein, putative	N/A	N/A	GO:0008270	zinc ion binding	N/A	N/A
ETH2_1217600	4096	4824	7120	3557	3822	2650	4223.932811	0.633371875	0.218617602	2.897167798	0.003765483	0.07559207	1713	HG994972.1:1,337,855..1,340,800(-)	LOC495068 protein, related	N/A	N/A	GO:0003723;GO:0003676	RNA binding;nucleic acid binding	N/A	N/A
ETH2_0725200	119	125	165	104	76	33	98.85475324	0.999921181	0.343624084	2.909927523	0.003615126	0.072938342	1461	HG994967.1:1,527,400..1,529,592(-)	protein disulfide isomerase, putative	GO:0005788	endoplasmic reticulum lumen	GO:0003756	protein disulfide isomerase activity	N/A	N/A
ETH2_1477500	8938	11068	8730	14886	17435	11107	11810.78297	-0.605448168	0.207507945	-2.917710777	0.003526112	0.071501724	732	HG994974.1:5,365,694..5,366,582(-)	hypothetical protein	N/A	N/A	N/A	N/A	N/A	N/A
ETH2_0634200	856	972	1310	1746	1871	1090	1265.447909	-0.590792892	0.202247117	-2.921143703	0.003487489	0.071077509	1551	HG994966.1:1,787,910..1,790,136(-)	asparaginyl-tRNA synthetase, putative	N/A	N/A	GO:0005524;GO:0004812;GO:0004816;GO:0003676;GO:0000166	ATP binding;aminoacyl-tRNA ligase activity;asparagine-tRNA ligase activity;nucleic acid binding;nucleotide binding	GO:0006421;GO:0006418	asparaginyl-tRNA aminoacylation;tRNA aminoacylation for protein translation
ETH2_0306400	821	1008	771	533	574	443	683.922345	0.712318344	0.243408297	2.926434113	0.003428721	0.070236305	981	HG994963.1:791,478..793,523(-)	hypothetical protein, conserved	N/A	N/A	N/A	N/A	N/A	N/A
ETH2_1254900	11351	11043	8639	16844	17882	16102	13804.85309	-0.761486497	0.260171945	-2.926858604	0.003424045	0.070236305	303	HG994972.1:3,487,398..3,488,702(-)	SEC61beta family protein, putative	GO:0005784	Sec61 translocon complex	N/A	N/A	GO:0006886	intracellular protein transport
ETH2_0810400	144	158	197	273	330	237	220.8478643	-0.793231926	0.270719954	-2.930082962	0.003388715	0.07013243	1071	HG994968.1:976,988..978,354(-)	dihydrolipoamide acyltransferase, putative	N/A	N/A	N/A	N/A	N/A	N/A
ETH2_1344200	701	851	1335	1861	1815	935	1191.85897	-0.666813358	0.227180635	-2.935168119	0.00333367	0.069350703	10947	HG994973.1:2,806,209..2,828,983(-)	E1-E2 ATPase, putative	GO:0016021	integral component of membrane	GO:0005524;GO:0000166;GO:0140603;GO:0005215	ATP binding;nucleotide binding;obsolete ATP hydrolysis activity;transporter activity	GO:0009190;GO:0035556	cyclic nucleotide biosynthetic process;intracellular signal transduction
ETH2_1223200	520	469	614	376	368	247	423.2367365	0.689545493	0.23469037	2.938107311	0.003302227	0.069054383	795	HG994972.1:1,679,668..1,680,575(+)	hypothetical protein, conserved	N/A	N/A	N/A	N/A	N/A	N/A
ETH2_0306000	291	330	457	704	751	327	451.963966	-0.687053634	0.233041759	-2.948199653	0.003196306	0.067189356	3015	HG994963.1:768,263..771,530(-)	hypothetical protein, conserved	N/A	N/A	N/A	N/A	N/A	N/A
ETH2_1463900	173	186	111	97	64	61	114.7892946	1.076790825	0.365036449	2.949817282	0.003179619	0.067189356	396	HG994974.1:4,262,511..4,263,646(+)	DNA-directed RNA polymerase II, putative	GO:0030880;GO:0005634	RNA polymerase complex;nucleus	GO:0003899;GO:0000166	DNA-directed 5'-3' RNA polymerase activity;nucleotide binding	GO:0006352;GO:0044237	DNA-templated transcription, initiation;cellular metabolic process
ETH2_1368000	145	189	180	434	432	132	233.7466528	-0.864090611	0.291992177	-2.959293699	0.003083451	0.065502936	1119	HG994973.1:4,000,837..4,003,841(+)	Calcineurin-like phosphoesterase, putative	N/A	N/A	GO:0016787	hydrolase activity	N/A	N/A
ETH2_0515900	1058	1623	1711	1132	1184	595	1164.630226	0.605047791	0.20392351	2.967033039	0.003006886	0.064216219	2097	HG994965.1:1,178,594..1,181,494(-)	NMD3 protein, putative	N/A	N/A	GO:0043023	ribosomal large subunit binding	N/A	N/A
ETH2_0622700	0	0	0	1	7	13	4.256002141	-5.538650803	1.861916817	-2.974703677	0.002932717	NA	2448	HG994966.1:1,160,746..1,164,424(-)	Gpi16 subunit, GPI transamidase domain-containing protein, putative	GO:0042765	GPI-anchor transamidase complex	N/A	N/A	GO:0016255	attachment of GPI anchor to protein
ETH2_0955800	539	765	752	1351	1575	546	863.5088671	-0.689038804	0.231422255	-2.97740943	0.002906955	0.062414038	1638	HG994969.1:3,534,227..3,537,708(-)	RNA recognition motif. (a.k.a. RRM, RBD, or RNP domain)/RNA recognition motif (a.k.a. RRM, RBD, or RNP domain), putative,RNA recognition motif (a.k.a. RRM, RBD, or RNP domain)/RNA recognition motif. (a.k.a. RRM, RBD, or RNP domain), putative	N/A	N/A	GO:0003676;GO:0005515	nucleic acid binding;protein binding	N/A	N/A
ETH2_0644600	761	782	547	334	423	354	534.876825	0.866562262	0.290349913	2.984544584	0.002840008	0.061304476	1662	HG994966.1:2,316,163..2,319,145(-)	Peptidyl-prolyl cis-trans isomerase d-like protein, related	N/A	N/A	GO:0016853;GO:0005515	isomerase activity;protein binding	N/A	N/A
ETH2_1429200	259	326	361	594	501	420	405.1965391	-0.72542307	0.243051347	-2.984649451	0.002839035	0.061304476	855	HG994974.1:2,257,250..2,260,173(-)	1-acyl-sn-glycerol-3-phosphate acyltransferase, putative	GO:0016021	integral component of membrane	GO:0016746	acyltransferase activity	N/A	N/A
ETH2_0200600	36	25	26	6	5	8	17.9520956	2.132575572	0.714026873	2.98668811	0.002820173	NA	234	HG994962.1:185,414..185,647(-)	hypothetical protein	N/A	N/A	N/A	N/A	N/A	N/A
ETH2_1317100	6	7	19	49	49	20	23.30015291	-1.858926418	0.622403002	-2.986692565	0.002820132	NA	903	HG994973.1:1,309,120..1,310,207(-)	Clathrin light chain, putative	GO:0030132;GO:0030130	clathrin coat of coated pit;clathrin coat of trans-Golgi network vesicle	GO:0005198	structural molecule activity	GO:0006886;GO:0016192	intracellular protein transport;vesicle-mediated transport
ETH2_0627100	53	78	61	116	186	90	94.11623953	-1.021217359	0.341790761	-2.987843659	0.002809532	0.061304476	1206	HG994966.1:1,415,859..1,417,571(-)	hypothetical protein, conserved	GO:0016021	integral component of membrane	N/A	N/A	N/A	N/A
ETH2_0742200	125674	138458	115871	217512	204370	169863	161459.004	-0.674595973	0.225184342	-2.995749909	0.002737709	0.060065029	795	HG994967.1:3,311,378..3,312,737(-)	SAG family member	N/A	N/A	N/A	N/A	N/A	N/A
ETH2_1477800	2238	2984	2892	5026	5044	2335	3257.210454	-0.572554741	0.190988948	-2.997842274	0.002718984	0.059981971	1794	HG994974.1:5,398,135..5,400,343(+)	Major Facilitator Superfamily, putative	N/A	N/A	GO:0022857	transmembrane transporter activity	GO:0055085	transmembrane transport
ETH2_1429300	86	145	150	66	94	18	86.92762794	1.192424706	0.397670981	2.99852079	0.002712936	0.059981971	1569	HG994974.1:2,260,750..2,262,620(+)	tRNA (guanine-N1)-methyltransferase, putative	N/A	N/A	N/A	N/A	N/A	N/A
ETH2_15101300	71	117	175	328	330	103	172.3872079	-1.008944078	0.33639593	-2.999275522	0.002706225	0.059981971	2202	HG994975.1:6,495,889..6,498,090(+)	hypothetical protein, conserved	GO:0016021	integral component of membrane	N/A	N/A	N/A	N/A
ETH2_1579800	141	179	218	98	57	82	127.7882451	1.080881377	0.358672001	3.013564966	0.002581978	0.057914189	2628	HG994975.1:5,239,161..5,243,692(+)	elongator complex protein 3, putative	N/A	N/A	GO:0003824;GO:0051536	catalytic activity;iron-sulfur cluster binding	N/A	N/A
ETH2_0818900	156	182	198	124	101	68	134.2119544	0.872940085	0.289199207	3.018473303	0.002540518	0.057304377	1887	HG994968.1:1,477,093..1,480,155(+)	Phytanoyl-CoA dioxygenase (PhyH), putative	N/A	N/A	N/A	N/A	N/A	N/A
ETH2_0633100	106	118	173	92	77	23	92.50634202	1.128692703	0.372621011	3.029063496	0.002453131	0.055645885	2118	HG994966.1:1,724,062..1,726,452(-)	hypothetical protein, conserved	N/A	N/A	N/A	N/A	N/A	N/A
ETH2_1009100	156	153	160	110	87	53	116.6286876	0.937303934	0.309306602	3.030339241	0.002442792	0.055645885	1275	HG994970.1:744,163..745,437(-)	cell division protein pelota, putative	GO:0005737	cytoplasm	GO:0004519;GO:0046872	endonuclease activity;metal ion binding	GO:0071025;GO:0051301;GO:0070966;GO:0070481	RNA surveillance;cell division;nuclear-transcribed mRNA catabolic process, no-go decay;nuclear-transcribed mRNA catabolic process, non-stop decay
ETH2_1224000	1508	1613	2417	1356	1532	706	1456.918415	0.650378944	0.214436702	3.032964685	0.002421639	0.055559326	2676	HG994972.1:1,707,499..1,711,985(-)	splicing factor, arginine/serine-rich 8, putative	N/A	N/A	GO:0003723	RNA binding	GO:0006396	RNA processing
ETH2_1416200	449	469	600	281	362	243	392.7160906	0.744807061	0.24553861	3.033360256	0.002418467	0.055559326	909	HG994974.1:1,574,610..1,576,694(-)	NAD-dependent deacetylase, putative	N/A	N/A	GO:0070403;GO:0016740	NAD+ binding;transferase activity	N/A	N/A
ETH2_0200500	46716	46899	35746	72766	77402	63039	57266.28326	-0.752360719	0.246591288	-3.051043389	0.002280476	0.052925502	684	HG994962.1:180,992..183,156(+)	hypothetical protein, conserved	N/A	N/A	N/A	N/A	N/A	N/A
ETH2_0535100	2202	2640	4051	1942	2087	1373	2306.730013	0.681759212	0.223129554	3.055441105	0.002247297	0.052458714	2010	HG994965.1:2,476,054..2,479,052(-)	heat shock protein 70, putative,Organellar heat shock protein	GO:0005783	endoplasmic reticulum	GO:0005524;GO:0016887	ATP binding;ATP hydrolysis activity	N/A	N/A
ETH2_0836900	0	0	0	13	8	4	3.864678266	-5.435166889	1.777302892	-3.058098263	0.002227465	NA	999	HG994968.1:2,380,496..2,381,494(+)	hypothetical protein, conserved	N/A	N/A	N/A	N/A	N/A	N/A
ETH2_1246700	39	83	56	196	181	53	92.97795709	-1.187827426	0.388244534	-3.059482675	0.002217196	0.052058727	4956	HG994972.1:2,971,248..2,977,925(-)	hypothetical protein, conserved	N/A	N/A	N/A	N/A	N/A	N/A
ETH2_1261100	188	227	216	523	602	155	293.7934571	-0.908061544	0.296748771	-3.060034727	0.002213113	0.052058727	924	HG994972.1:3,842,181..3,844,340(+)	RNA binding protein, putative	N/A	N/A	GO:0003676	nucleic acid binding	N/A	N/A
ETH2_0703000	1520	1537	1428	943	782	785	1163.203561	0.780929825	0.255044138	3.061939905	0.002199076	0.052058727	2232	HG994967.1:270,320..273,326(+)	hypothetical protein, conserved	GO:0016021	integral component of membrane	N/A	N/A	N/A	N/A
ETH2_1581700	1	0	0	11	6	13	5.709966849	-4.959162728	1.619103005	-3.062907494	0.002191978	NA	795	HG994975.1:5,340,440..5,341,516(+)	hypothetical protein, conserved	N/A	N/A	N/A	N/A	N/A	N/A
ETH2_0106300	271	303	400	194	208	148	248.0314943	0.791254195	0.257890551	3.068178312	0.002153681	0.051470404	3945	HG994961.1:630,753..639,534(+)	protein kinase, putative	N/A	N/A	GO:0005524;GO:0004672	ATP binding;protein kinase activity	GO:0006468	protein phosphorylation
ETH2_0532400	142	238	251	461	519	185	279.5788341	-0.833613611	0.270888036	-3.077336394	0.002088595	0.050213815	1848	HG994965.1:2,345,834..2,348,544(+)	hypothetical protein, conserved	N/A	N/A	GO:0051539;GO:0003824;GO:0051536;GO:0016992	4 iron, 4 sulfur cluster binding;catalytic activity;iron-sulfur cluster binding;lipoate synthase activity	GO:0009107	lipoate biosynthetic process
ETH2_1434500	128	152	115	65	100	30	94.37076527	1.101857566	0.357600132	3.081256035	0.002061293	0.049855977	486	HG994974.1:2,585,619..2,586,510(+)	hypothetical protein, conserved	N/A	N/A	N/A	N/A	N/A	N/A
ETH2_1576700	676	787	957	510	661	357	637.1429285	0.66163646	0.214595777	3.083175581	0.002048043	0.049835708	2475	HG994975.1:5,062,938..5,066,855(+)	hypothetical protein, conserved	N/A	N/A	N/A	N/A	N/A	N/A
ETH2_0909800	2883	3167	4060	2353	2571	1630	2702.952987	0.608071036	0.196748233	3.090604813	0.001997493	0.048902037	3348	HG994969.1:807,091..812,448(+)	U5 snRNP-associated 102 kDa protein, putative	N/A	N/A	GO:0005515	protein binding	GO:0006396;GO:0000398	RNA processing;mRNA splicing, via spliceosome
ETH2_1056000	2	8	7	47	26	14	16.11554187	-2.332752554	0.753890044	-3.094287518	0.001972862	NA	1356	HG994970.1:3,442,679..3,444,034(+)	CAAX protease self-immunity, putative	GO:0016020	membrane	GO:0004222	metalloendopeptidase activity	GO:0071586	CAAX-box protein processing
ETH2_0401200	164	195	151	94	108	65	126.8075639	0.942469695	0.304116993	3.099036605	0.00194151	0.047823091	1020	HG994964.1:569,966..573,197(-)	Protein of unknown function (DUF410), putative	N/A	N/A	GO:0005515	protein binding	GO:0045048	protein insertion into ER membrane
ETH2_1134400	128	101	118	60	74	34	83.73685703	1.097300527	0.353131516	3.107342385	0.001887776	0.046786552	1431	HG994971.1:2,515,144..2,516,574(+)	hypothetical protein, conserved	N/A	N/A	N/A	N/A	N/A	N/A
ETH2_0528900	1398	1557	1364	970	822	729	1129.260332	0.737430095	0.237108993	3.110089097	0.001870309	0.046641561	297	HG994965.1:2,122,747..2,123,096(-)	hypothetical protein, conserved	N/A	N/A	N/A	N/A	N/A	N/A
ETH2_1038500	1182	1231	1186	877	772	577	954.9844608	0.682210461	0.219353082	3.110102015	0.001870227	0.046641561	1206	HG994970.1:2,352,393..2,354,715(+)	hypothetical protein, conserved	N/A	N/A	GO:0016829	lyase activity	GO:0017009	protein-phycocyanobilin linkage
ETH2_0517400	24	11	19	54	68	43	36.17750454	-1.596772985	0.513185888	-3.111490441	0.001861455	0.046641561	1218	HG994965.1:1,275,009..1,277,493(-)	hypothetical protein, conserved	N/A	N/A	N/A	N/A	N/A	N/A
ETH2_1224200	699	736	947	610	564	339	628.76166	0.661987973	0.212215607	3.119412291	0.001812122	0.046048544	1758	HG994972.1:1,714,682..1,717,966(-)	farnesyl pyrophosphate synthetase, putative	N/A	N/A	GO:0016765	transferase activity, transferring alkyl or aryl (other than methyl) groups	GO:0008299	isoprenoid biosynthetic process
ETH2_0506000	71	110	146	64	53	30	75.28520348	1.151756724	0.368718764	3.123672667	0.00178609	0.045676132	1734	HG994965.1:613,377..615,110(-)	hypothetical protein, conserved	GO:0016021	integral component of membrane	N/A	N/A	N/A	N/A
ETH2_0854500	121	261	197	474	464	181	264.720499	-0.904785379	0.289647696	-3.123744436	0.001785655	0.045676132	1590	HG994968.1:3,471,143..3,472,732(-)	hypothetical protein, conserved	N/A	N/A	N/A	N/A	N/A	N/A
ETH2_1223400	4589	4980	3340	7291	7922	7050	5930.255405	-0.837317347	0.267509532	-3.130046775	0.001747785	0.045273262	717	HG994972.1:1,683,659..1,684,940(+)	vacuolar ATP synthase subunit e, putative	GO:0033178	proton-transporting two-sector ATPase complex, catalytic domain	GO:0046961	proton-transporting ATPase activity, rotational mechanism	GO:1902600	proton transmembrane transport
ETH2_0519500	107	107	157	284	264	141	169.3214518	-0.871494837	0.277751219	-3.137681413	0.001702899	0.044396999	2622	HG994965.1:1,526,948..1,529,569(+)	hypothetical protein, conserved	N/A	N/A	N/A	N/A	N/A	N/A
ETH2_0201300	170	188	205	435	424	172	250.8559641	-0.808981839	0.257506001	-3.141603827	0.001680252	0.044092893	2250	HG994962.1:260,126..263,642(+)	Protease prsW family, putative	N/A	N/A	GO:0008233	peptidase activity	N/A	N/A
ETH2_1034100	196	241	304	171	157	90	185.9318858	0.832009003	0.264668818	3.143585289	0.001668918	0.044083584	12849	HG994970.1:2,111,849..2,128,662(+)	hypothetical protein, conserved	N/A	N/A	N/A	N/A	N/A	N/A
ETH2_0821200	86	138	45	27	40	27	59.91571133	1.50333102	0.478134215	3.14416114	0.001665637	0.044083584	3522	HG994968.1:1,608,857..1,612,378(+)	hypothetical protein, conserved	N/A	N/A	N/A	N/A	N/A	N/A
ETH2_0312800	251	379	404	650	698	350	435.1958702	-0.704091727	0.223534776	-3.149808457	0.001633775	0.043730721	1995	HG994963.1:1,210,210..1,212,204(+)	hypothetical protein	N/A	N/A	N/A	N/A	N/A	N/A
ETH2_1456100	1676	1578	1141	711	793	746	1116.135704	0.911327432	0.289016009	3.15320745	0.00161487	0.043514786	501	HG994974.1:3,811,540..3,812,688(-)	hypothetical protein	N/A	N/A	N/A	N/A	N/A	N/A
ETH2_1303400	188	279	254	159	172	79	180.5610212	0.842936524	0.267068167	3.156259819	0.001598064	0.043352896	1056	HG994973.1:372,607..373,814(+)	Conserved hypothetical ATP binding protein/60s Acidic ribosomal protein, putative	N/A	N/A	GO:0005525;GO:0016787	GTP binding;hydrolase activity	N/A	N/A
ETH2_1452700	63	88	55	34	30	16	46.27125334	1.400086076	0.442945733	3.160852384	0.001573082	0.04296547	1104	HG994974.1:3,628,917..3,631,011(-)	ER lumen protein retaining receptor, related	GO:0005789;GO:0016021	endoplasmic reticulum membrane;integral component of membrane	GO:0046923	ER retention sequence binding	GO:0006621;GO:0015031	protein retention in ER lumen;protein transport
ETH2_1482100	398	402	355	598	761	699	545.8196106	-0.908098837	0.286765046	-3.166699884	0.001541793	0.04239932	160	HG994974.1:5,622,709..5,622,868(+)	U1 spliceosomal RNA	N/A	N/A	N/A	N/A	N/A	N/A
ETH2_1032600	1064	1320	1309	899	1061	485	983.727296	0.629722752	0.198607504	3.170689624	0.001520775	0.042109746	765	HG994970.1:2,037,001..2,040,150(-)	Leucine-rich repeat/Leucine rich repeat, putative	N/A	N/A	GO:0030620;GO:0005515	U2 snRNA binding;protein binding	GO:0000398	mRNA splicing, via spliceosome
ETH2_1053300	125	124	91	61	43	41	80.46778102	1.219524998	0.383473525	3.180206505	0.001471701	0.041033895	1899	HG994970.1:3,240,834..3,244,323(-)	RAP domain containing protein, putative	N/A	N/A	N/A	N/A	N/A	N/A
ETH2_1035900	0	0	0	2	12	11	4.573195256	-5.652520803	1.774792272	-3.18489149	0.001448083	NA	345	HG994970.1:2,221,303..2,221,647(+)	hypothetical protein, conserved	N/A	N/A	N/A	N/A	N/A	N/A
ETH2_0500200	720	759	918	506	694	309	627.4540752	0.699604676	0.219360652	3.189289728	0.001426229	0.040044109	2139	HG994965.1:76,055..78,536(+)	hypothetical protein, conserved	N/A	N/A	N/A	N/A	N/A	N/A
ETH2_1127400	1589	1766	2853	1330	1576	855	1598.821478	0.714364433	0.223956491	3.1897465	0.001423976	0.040044109	699	HG994971.1:2,161,630..2,163,498(+)	RNA binding motif-containing protein, putative	N/A	N/A	GO:0003723;GO:0003676	RNA binding;nucleic acid binding	N/A	N/A
ETH2_0638000	270	603	472	1112	1026	402	604.5480842	-0.871189041	0.273057062	-3.190501777	0.00142026	0.040044109	1047	HG994966.1:1,971,918..1,972,964(+)	hypothetical protein, conserved	N/A	N/A	N/A	N/A	N/A	N/A
ETH2_1237800	6534	7326	9679	5225	4930	3952	6147.64893	0.687070404	0.215313871	3.191017836	0.001417725	0.040044109	2337	HG994972.1:2,323,534..2,327,403(-)	TerD domain containing protein, putative	N/A	N/A	N/A	N/A	N/A	N/A
ETH2_1533100	1304	1799	2209	4201	4564	1288	2361.404923	-0.831721601	0.260082494	-3.197914579	0.001384253	0.039983992	2214	HG994975.1:1,886,927..1,889,140(-)	heat shock protein 70, putative	N/A	N/A	GO:0005524;GO:0016887	ATP binding;ATP hydrolysis activity	N/A	N/A
ETH2_1258100	18110	17849	14538	10156	9849	8551	13146.05035	0.78519847	0.245064227	3.204051772	0.001355081	0.039425004	663	HG994972.1:3,667,322..3,669,571(+)	hypothetical protein, conserved	GO:0016021	integral component of membrane	N/A	N/A	N/A	N/A
ETH2_0742500	792	1075	1260	2286	2526	816	1357.764058	-0.773649338	0.240702998	-3.214124228	0.001308431	0.038345609	1647	HG994967.1:3,346,123..3,349,789(-)	hypothetical protein, conserved	N/A	N/A	N/A	N/A	N/A	N/A
ETH2_0912500	78	121	89	40	35	37	65.86180529	1.294496771	0.402680579	3.214698791	0.001305815	0.038345609	504	HG994969.1:973,217..974,176(+)	Flavinator of succinate dehydrogenase, putative	N/A	N/A	N/A	N/A	N/A	N/A
ETH2_0826700	687	765	857	546	494	361	604.8166484	0.700925797	0.217846804	3.217517012	0.001293054	0.038345609	1929	HG994968.1:1,853,650..1,856,521(+)	WD-repeat protein, putative	N/A	N/A	GO:0005515	protein binding	N/A	N/A
ETH2_1031000	286	390	511	298	204	146	294.1988763	0.859344046	0.266843601	3.220403425	0.001280103	0.038345609	1770	HG994970.1:1,978,527..1,982,584(-)	ATP-dependent RNA helicase, putative	N/A	N/A	GO:0005524;GO:0003723;GO:0003724;GO:0004386;GO:0016787;GO:0003676	ATP binding;RNA binding;RNA helicase activity;helicase activity;hydrolase activity;nucleic acid binding	N/A	N/A
ETH2_0826200	1965	2927	2832	5647	5645	2070	3290.222547	-0.724663587	0.223823819	-3.237651778	0.001205178	0.036381881	1185	HG994968.1:1,815,212..1,817,892(-)	hypothetical protein, conserved	GO:0016021	integral component of membrane	N/A	N/A	N/A	N/A
ETH2_0708400	252	353	384	193	214	143	249.2599582	0.816172811	0.251671321	3.243010801	0.001182737	0.035974925	2994	HG994967.1:583,054..592,616(+)	hypothetical protein, conserved	N/A	N/A	GO:0003723	RNA binding	N/A	N/A
ETH2_0848600	129	152	181	479	405	120	224.9095022	-1.01888416	0.313840942	-3.24649854	0.00116834	0.035808298	2646	HG994968.1:3,153,578..3,156,396(-)	G-patch domain containing protein, putative	N/A	N/A	GO:0003676	nucleic acid binding	N/A	N/A
ETH2_1311300	121	98	110	52	51	40	78.05571253	1.194274246	0.367670738	3.248216737	0.001161308	0.035808298	2691	HG994973.1:1,002,844..1,006,546(+)	RNA helicase, putative	N/A	N/A	GO:0005524;GO:0003676	ATP binding;nucleic acid binding	N/A	N/A
ETH2_1402400	778	918	1184	518	754	424	740.0197619	0.744556607	0.229216476	3.248268278	0.001161097	0.035808298	1887	HG994974.1:418,185..420,071(-)	Protein of unknown function (DUF3735)/Abscisic acid G-protein coupled receptor, putative	GO:0016021;GO:0016020	integral component of membrane;membrane	N/A	N/A	N/A	N/A
ETH2_0504700	163	205	180	366	430	192	244.5256293	-0.80885985	0.248993381	-3.248519485	0.001160073	0.035808298	1008	HG994965.1:554,475..557,836(-)	phosphatidylserine decarboxylase proenzyme, putative	N/A	N/A	GO:0004609	phosphatidylserine decarboxylase activity	GO:0008654	phospholipid biosynthetic process
ETH2_0633800	445	584	575	284	368	252	409.486867	0.788542603	0.24222141	3.255462036	0.00113208	0.035789783	1617	HG994966.1:1,762,934..1,765,783(-)	Ankyrin repeats (many copies)/Ankyrin repeats (3 copies)/Ankyrin repeat, putative	N/A	N/A	GO:0005515	protein binding	N/A	N/A
ETH2_1116600	9306	10254	11848	6922	6695	5342	8255.995397	0.683175244	0.209018117	3.268497739	0.0010812	0.034452537	954	HG994971.1:1,212,730..1,216,842(-)	LI interacting factor-like phosphatase domain-containing protein, putative	N/A	N/A	GO:0016791	phosphatase activity	N/A	N/A
ETH2_0704100	2741	3727	3464	6340	6966	2868	4121.926343	-0.651100867	0.199040291	-3.271201348	0.001070916	0.034397833	390	HG994967.1:331,872..332,261(+)	hypothetical protein, conserved	N/A	N/A	N/A	N/A	N/A	N/A
ETH2_1123700	64	71	104	200	179	105	115.933195	-1.013217243	0.309212508	-3.276766673	0.001050031	0.033998988	3795	HG994971.1:1,617,548..1,621,803(+)	Rad17 cell cycle checkpoint protein, putative	N/A	N/A	N/A	N/A	GO:0006281	DNA repair
ETH2_0100900	187	232	238	474	501	208	290.2692547	-0.796353603	0.242885598	-3.278718905	0.001042795	0.033998988	1674	HG994961.1:263,664..265,337(+)	hypothetical protein, conserved	N/A	N/A	N/A	N/A	N/A	N/A
ETH2_1427600	390	329	505	220	188	192	301.7094634	0.959835187	0.292652464	3.279778256	0.001038887	0.033998988	1266	HG994974.1:2,168,454..2,170,324(-)	hypothetical protein, conserved	N/A	N/A	N/A	N/A	N/A	N/A
ETH2_1425200	1367	1394	1792	805	870	781	1157.333746	0.815795725	0.248238588	3.286337274	0.001014994	0.033679346	1722	HG994974.1:2,068,382..2,070,529(+)	hypothetical protein, conserved	N/A	N/A	N/A	N/A	N/A	N/A
ETH2_0411400	1073	1139	961	673	604	510	819.694591	0.798726098	0.242902823	3.288253672	0.00100811	0.033679346	1485	HG994964.1:1,181,135..1,184,461(-)	Flagellar associated protein, related	N/A	N/A	N/A	N/A	N/A	N/A
ETH2_1371000	415	845	973	532	489	158	530.6699611	0.978795207	0.297466769	3.290435471	0.001000324	0.033679346	1380	HG994973.1:4,157,013..4,158,392(+)	hypothetical protein	N/A	N/A	N/A	N/A	N/A	N/A
ETH2_1006100	1042	1775	1704	3331	3132	1327	1930.706616	-0.743183165	0.224508891	-3.310261622	0.000932088	0.031714691	1272	HG994970.1:496,839..499,240(-)	hypothetical protein, conserved	N/A	N/A	N/A	N/A	N/A	N/A
ETH2_1230800	189	415	519	935	1058	335	530.2308776	-1.005389542	0.302884529	-3.319382289	0.000902168	0.030959024	3783	HG994972.1:2,038,203..2,041,985(+)	sodium-dependent transporter, putative	GO:0016021	integral component of membrane	N/A	N/A	N/A	N/A
ETH2_0315100	194	276	339	143	189	98	198.4363313	0.90375663	0.270866727	3.336536171	0.000848294	0.029361207	1815	HG994963.1:1,339,694..1,341,999(-)	hypothetical protein, conserved	N/A	N/A	N/A	N/A	N/A	N/A
ETH2_1212700	538	558	759	392	426	269	477.1259966	0.757904581	0.226373699	3.34802402	0.0008139	0.028415711	1173	HG994972.1:1,017,023..1,019,784(+)	MORN repeat-containing protein, putative	N/A	N/A	N/A	N/A	N/A	N/A
ETH2_0305600	362	407	553	290	278	183	335.1596603	0.800190135	0.238759682	3.351445801	0.000803908	0.028313066	3444	HG994963.1:749,009..755,597(+)	DNA polymerase delta catalytic subunit, putative	N/A	N/A	GO:0003677;GO:0003887;GO:0003676;GO:0000166	DNA binding;DNA-directed DNA polymerase activity;nucleic acid binding;nucleotide binding	N/A	N/A
ETH2_0705000	20	35	39	97	131	38	55.27652236	-1.437393954	0.4286214	-3.353528202	0.000797883	0.028313066	972	HG994967.1:380,292..381,477(-)	RNA recognition motif (a.k.a. RRM, RBD, or RNP domain)/RNA recognition motif. (a.k.a. RRM, RBD, or RNP domain), putative	N/A	N/A	GO:0003676	nucleic acid binding	N/A	N/A
ETH2_0906900	231	284	293	171	181	102	203.7006686	0.840439372	0.250485469	3.355242017	0.000792956	0.028313066	972	HG994969.1:620,118..621,753(+)	hypothetical protein, conserved	GO:0005840	ribosome	GO:0003735	structural constituent of ribosome	GO:0006412	translation
ETH2_1121700	1640	2005	2305	3481	3406	2304	2464.328197	-0.649692133	0.193502938	-3.357531107	0.000786419	0.028313066	8310	HG994971.1:1,508,965..1,520,813(+)	ubiquitin-transferase domain-containing protein, putative	N/A	N/A	GO:0004842	ubiquitin-protein transferase activity	N/A	N/A
ETH2_1407800	2497	2519	2604	1675	1569	1247	1993.109145	0.733751371	0.218218995	3.362454169	0.000772529	0.028197326	2589	HG994974.1:666,300..671,459(-)	NOL1/NOP2/sun family, putative	N/A	N/A	GO:0008168	methyltransferase activity	GO:0001510	RNA methylation
ETH2_0922800	2369	2370	1601	1001	1151	1022	1592.994394	0.950010316	0.282372558	3.364386124	0.000767141	0.028197326	645	HG994969.1:1,533,618..1,535,195(-)	RNA methylase, putative	N/A	N/A	GO:0016279	protein-lysine N-methyltransferase activity	N/A	N/A
ETH2_0504300	403	674	586	1195	1264	502	725.2476179	-0.783725089	0.232743252	-3.367337544	0.000758977	0.028197326	2385	HG994965.1:537,692..540,808(+)	Pyridine nucleotide-disulphide oxidoreductase, putative	N/A	N/A	GO:0003954;GO:0016491	NADH dehydrogenase activity;oxidoreductase activity	GO:0006116	NADH oxidation
ETH2_0303700	151	207	231	108	145	44	139.7546902	1.051485419	0.310963665	3.381377108	0.000721235	0.027063159	2031	HG994963.1:655,980..658,184(+)	geranylgeranyl transferase type II beta subunit, putative	N/A	N/A	GO:0003824;GO:0004659;GO:0008318	catalytic activity;prenyltransferase activity;protein prenyltransferase activity	N/A	N/A
ETH2_0516000	329	458	369	246	123	159	277.0024693	1.068706417	0.315276606	3.389742207	0.000699584	0.026498386	1176	HG994965.1:1,183,796..1,186,301(-)	hypothetical protein, conserved	N/A	N/A	N/A	N/A	N/A	N/A
ETH2_0727700	4887	6240	5695	9869	11000	5484	6916.200484	-0.620289845	0.182454581	-3.399694557	0.000674612	0.025795865	936	HG994967.1:1,711,281..1,712,216(-)	hypothetical protein	N/A	N/A	N/A	N/A	N/A	N/A
ETH2_1469800	846	963	1471	663	726	474	830.8880511	0.78353102	0.230333254	3.401727737	0.000669613	0.025795865	3192	HG994974.1:4,709,492..4,713,702(+)	hypothetical protein, conserved	N/A	N/A	GO:0046872	metal ion binding	N/A	N/A
ETH2_0609400	0	0	1	33	9	5	7.187768419	-5.343732122	1.567074603	-3.410004929	0.000649617	NA	1923	HG994966.1:461,033..463,311(+)	RNA recognition motif domain-containing protein, putative	N/A	N/A	GO:0003723;GO:0003676;GO:0005515	RNA binding;nucleic acid binding;protein binding	N/A	N/A
ETH2_0525900	929	1007	1134	594	615	504	786.5668974	0.791526516	0.232118853	3.410005292	0.000649616	0.025322418	3228	HG994965.1:1,957,377..1,962,324(+)	LCCL domain-containing protein, putative	N/A	N/A	N/A	N/A	N/A	N/A
ETH2_0531600	287	285	399	211	236	92	240.5212498	0.90397171	0.264953011	3.411818978	0.00064531	0.025322418	2190	HG994965.1:2,300,112..2,302,415(-)	hypothetical protein, conserved	N/A	N/A	N/A	N/A	N/A	N/A
ETH2_1126000	86	48	50	27	15	13	39.97097199	1.79217921	0.523719189	3.422023189	0.00062157	0.024708951	471	HG994971.1:2,081,439..2,083,018(+)	hypothetical protein	N/A	N/A	N/A	N/A	N/A	N/A
ETH2_0104500	124	68	68	36	29	24	58.7024018	1.578690858	0.458274884	3.444855725	0.000571364	0.022940276	2244	HG994961.1:499,000..501,243(-)	hypothetical protein, conserved	GO:0016021	integral component of membrane	N/A	N/A	N/A	N/A
ETH2_0816200	1260	1233	1664	1069	1004	508	1081.359625	0.722856647	0.209814187	3.445222924	0.000570589	0.022940276	10011	HG994968.1:1,260,092..1,276,830(-)	hypothetical protein, conserved	N/A	N/A	GO:0005524;GO:0019205	ATP binding;nucleobase-containing compound kinase activity	GO:0006139	nucleobase-containing compound metabolic process
ETH2_1022500	3429	3891	3880	2652	2916	1668	2988.513125	0.640002917	0.18498368	3.45978043	0.000540616	0.022148707	564	HG994970.1:1,534,845..1,536,114(-)	hypothetical protein, conserved	N/A	N/A	N/A	N/A	N/A	N/A
ETH2_1427900	617	699	952	509	483	320	578.7290216	0.771972229	0.222126773	3.475367776	0.000510153	0.021116144	1533	HG994974.1:2,177,328..2,179,843(+)	hypothetical protein, conserved	N/A	N/A	N/A	N/A	N/A	N/A
ETH2_1548900	1254	1409	1618	937	954	670	1115.194811	0.71613873	0.205821677	3.479413544	0.000502512	0.021016538	1464	HG994975.1:3,236,674..3,239,008(+)	hypothetical protein, conserved	N/A	N/A	GO:0005515	protein binding	N/A	N/A
ETH2_1119400	662398	729224	607863	1223155	1186124	935058	885494.2444	-0.770232357	0.22022858	-3.497422348	0.000469777	0.019854279	987	HG994971.1:1,378,887..1,379,873(-)	PAP2 superfamily, putative	GO:0016021	integral component of membrane	GO:0042577	lipid phosphatase activity	GO:0006644	phospholipid metabolic process
ETH2_0812600	275	393	528	766	786	524	530.7210942	-0.834246673	0.238106359	-3.503672373	0.00045889	0.019600442	231	HG994968.1:1,090,639..1,090,869(+)	Small conserved protein, related	N/A	N/A	N/A	N/A	N/A	N/A
ETH2_1526000	45	33	48	124	157	56	72.65933794	-1.342363313	0.381371488	-3.519831335	0.000431821	0.018642608	897	HG994975.1:1,524,605..1,526,658(-)	hypothetical protein, conserved	N/A	N/A	N/A	N/A	N/A	N/A
ETH2_1033400	1190	1469	1327	1029	1006	414	1026.653658	0.767764949	0.217888134	3.523665723	0.000425621	0.018574649	1362	HG994970.1:2,076,740..2,079,003(-)	hypothetical protein, conserved	N/A	N/A	N/A	N/A	N/A	N/A
ETH2_1427000	552	828	890	502	579	263	575.1572718	0.777105828	0.219889826	3.534069042	0.000409214	0.018054889	2517	HG994974.1:2,145,122..2,147,638(+)	Ring finger domain/Zinc finger, C3HC4 type (RING finger)/zinc-RING finger domain containing protein, putative	N/A	N/A	N/A	N/A	N/A	N/A
ETH2_1208900	259	413	383	871	841	318	481.0211822	-0.884379682	0.249342061	-3.546853182	0.000389862	0.017392168	1941	HG994972.1:806,154..808,094(+)	PRP38 family domain-containing protein, putative	GO:0005681	spliceosomal complex	N/A	N/A	GO:0008380;GO:0006397	RNA splicing;mRNA processing
ETH2_1036000	613	517	409	1077	998	977	778.7783277	-1.030838791	0.290458877	-3.549000807	0.000386696	0.017392168	1296	HG994970.1:2,221,904..2,223,812(-)	hypothetical protein, conserved	N/A	N/A	N/A	N/A	N/A	N/A
ETH2_0614500	63	62	64	178	146	99	99.50978134	-1.151919234	0.324542045	-3.54936826	0.000386157	0.017392168	621	HG994966.1:773,974..774,594(-)	hypothetical protein, conserved	N/A	N/A	N/A	N/A	N/A	N/A
ETH2_1145000	3462	3849	4422	2287	2114	1943	2977.410319	0.819409537	0.230617934	3.553104138	0.000380714	0.017392168	2505	HG994971.1:3,006,489..3,010,581(+)	U11-48K-like CHHC zinc finger/Methyltransferase TRM13, putative	N/A	N/A	GO:0008168;GO:0106050	methyltransferase activity;tRNA 2'-O-methyltransferase activity	GO:0030488;GO:0008033	tRNA methylation;tRNA processing
ETH2_1000200	2620	3064	3739	1955	1965	1497	2421.056043	0.753131831	0.210452306	3.57863425	0.000345394	0.016125101	2325	HG994970.1:127,316..133,248(+)	heat shock protein 90, putative	N/A	N/A	GO:0005524;GO:0016887;GO:0051082	ATP binding;ATP hydrolysis activity;unfolded protein binding	GO:0006457	protein folding
ETH2_0911300	9556	9903	8480	17087	16928	14999	12903.31506	-0.860000897	0.240205187	-3.580276124	0.000343231	0.016125101	831	HG994969.1:874,248..877,810(-)	eukaryotic translation initiation factor 3 subunit g	GO:0005737;GO:0016282;GO:0033290;GO:0005852	cytoplasm;eukaryotic 43S preinitiation complex;eukaryotic 48S preinitiation complex;eukaryotic translation initiation factor 3 complex	GO:0003676;GO:0003743	nucleic acid binding;translation initiation factor activity	GO:0001732	formation of cytoplasmic translation initiation complex
ETH2_0910200	4124	4369	5142	2881	2921	2180	3537.536844	0.738260538	0.206007027	3.583666781	0.000338804	0.016125101	3012	HG994969.1:824,935..829,150(-)	WD domain, G-beta repeat-containing protein, putative	N/A	N/A	GO:0005515	protein binding	GO:0006283	transcription-coupled nucleotide-excision repair
ETH2_1234200	992	1209	1291	671	700	557	887.9108155	0.805876024	0.224766422	3.585393293	0.000336571	0.016125101	1680	HG994972.1:2,185,217..2,188,550(+)	GE19232, related	GO:0005737;GO:0005869	cytoplasm;dynactin complex	N/A	N/A	GO:0007017	microtubule-based process
ETH2_1117400	136	119	139	288	326	171	190.1670545	-0.963846272	0.268458809	-3.590294819	0.000330304	0.016125101	1710	HG994971.1:1,275,067..1,278,305(-)	hypothetical protein, conserved	N/A	N/A	GO:0005515	protein binding	N/A	N/A
ETH2_0849100	44283	48641	68710	35146	36302	24267	41699.26833	0.72792722	0.202342901	3.597493254	0.000321299	0.015926109	2250	HG994968.1:3,183,545..3,187,911(-)	hypothetical protein, conserved	GO:0016021	integral component of membrane	N/A	N/A	N/A	N/A
ETH2_0506500	66438	82566	71711	134704	148376	74606	92764.50494	-0.665663873	0.184579634	-3.606377691	0.000310501	0.015583274	606	HG994965.1:645,387..645,992(+)	hypothetical protein, conserved	N/A	N/A	N/A	N/A	N/A	N/A
ETH2_1560400	775	1002	1148	502	377	463	704.1635846	1.013600325	0.280140118	3.618190541	0.00029667	0.015077593	1212	HG994975.1:4,145,796..4,147,509(+)	LOC496282 protein, related	N/A	N/A	N/A	N/A	GO:0106035	protein maturation by [4Fe-4S] cluster transfer
ETH2_1548600	438	510	507	309	286	207	368.243264	0.843187703	0.232282432	3.630010648	0.00028341	0.014588324	1941	HG994975.1:3,213,497..3,218,178(+)	GTP-binding protein EngA, putative	N/A	N/A	GO:0005525	GTP binding	N/A	N/A
ETH2_1219600	162806	174308	173773	322178	291163	229745	223416.0992	-0.750996574	0.20687967	-3.63011298	0.000283297	0.014588324	1029	HG994972.1:1,441,385..1,443,031(+)	Microneme protein Etmic-2	N/A	N/A	N/A	N/A	N/A	N/A
ETH2_0401300	366	399	571	1069	1093	412	611.0612465	-0.884357721	0.243499758	-3.631862839	0.000281383	0.014588324	1863	HG994964.1:576,364..578,226(+)	hypothetical protein, conserved	N/A	N/A	N/A	N/A	N/A	N/A
ETH2_1258700	8288	9831	14978	6491	6349	4964	8260.907957	0.833413488	0.229450202	3.632219463	0.000280994	0.014588324	2472	HG994972.1:3,706,385..3,709,520(+)	hypothetical protein, conserved	N/A	N/A	N/A	N/A	N/A	N/A
ETH2_1361700	695	1156	1316	746	719	247	764.5241951	0.947281635	0.260383271	3.638028011	0.000274734	0.014588324	1539	HG994973.1:3,735,322..3,740,876(+)	PRP38 family domain-containing protein, putative	N/A	N/A	N/A	N/A	N/A	N/A
ETH2_0520500	12	18	54	110	132	49	57.9938006	-1.78169907	0.487969511	-3.651250804	0.000260966	0.014353143	3531	HG994965.1:1,590,639..1,594,169(+)	Inositol phospholipid synthesis and fat-storage-inducing TM, putative	N/A	N/A	N/A	N/A	N/A	N/A
ETH2_1037300	703	874	939	2077	2265	686	1166.712646	-0.906625948	0.247178178	-3.667904483	0.000244547	0.013636864	1599	HG994970.1:2,292,635..2,295,652(-)	dual specificity protein phosphatase CDC14A, putative	N/A	N/A	GO:0016791;GO:0004721;GO:0004725;GO:0008138	phosphatase activity;phosphoprotein phosphatase activity;protein tyrosine phosphatase activity;protein tyrosine/serine/threonine phosphatase activity	GO:0007049;GO:0051301;GO:0016311;GO:0006470;GO:0007096	cell cycle;cell division;dephosphorylation;protein dephosphorylation;regulation of exit from mitosis
ETH2_0832600	5	10	13	37	44	41	25.48671737	-2.22993008	0.607222448	-3.672344602	0.000240335	NA	4101	HG994968.1:2,157,682..2,162,138(-)	AP2 domain containing protein, putative	N/A	N/A	GO:0003700	DNA-binding transcription factor activity	GO:0006355	regulation of transcription, DNA-templated
ETH2_0644900	2322	2346	2117	4427	4055	3535	3138.219077	-0.863840324	0.235138673	-3.673748396	0.000239018	0.013516305	1230	HG994966.1:2,328,587..2,331,480(-)	acyl-CoA dehydrogenase, putative	N/A	N/A	GO:0003995;GO:0050660;GO:0016627	acyl-CoA dehydrogenase activity;flavin adenine dinucleotide binding;oxidoreductase activity, acting on the CH-CH group of donors	GO:0006635	fatty acid beta-oxidation
ETH2_1218900	249	201	224	95	114	89	161.3393051	1.153612144	0.312768794	3.688386324	0.000225681	0.012944407	558	HG994972.1:1,396,522..1,397,079(-)	hypothetical protein	N/A	N/A	N/A	N/A	N/A	N/A
ETH2_1254600	2017	2727	3391	1879	2103	869	2057.970145	0.783209391	0.211124808	3.709698529	0.000207506	0.012074454	2592	HG994972.1:3,451,983..3,455,378(-)	zinc finger (CCCH type) protein, putative	N/A	N/A	GO:0046872	metal ion binding	N/A	N/A
ETH2_0621000	18169	19046	19390	11108	10483	9140	14419.29855	0.830925851	0.223744481	3.713726688	0.000204229	0.012058542	1839	HG994966.1:1,072,324..1,075,410(-)	Appr-1-p processing enzyme family domain-containing protein, putative	N/A	N/A	N/A	N/A	N/A	N/A
ETH2_1116500	624	599	571	333	319	263	447.9851446	0.9445043	0.253900508	3.719977985	0.00019924	0.01193954	1122	HG994971.1:1,207,706..1,211,132(+)	mitochondrial carrier domain-containing protein, putative	N/A	N/A	N/A	N/A	GO:0006862;GO:0055085	nucleotide transport;transmembrane transport
ETH2_1357400	253	375	291	665	819	314	427.7255802	-0.911795486	0.244425006	-3.730369093	0.000191199	0.011631301	2085	HG994973.1:3,499,437..3,501,521(-)	hypothetical protein, conserved	N/A	N/A	N/A	N/A	N/A	N/A
ETH2_0814800	2134	2108	2167	1273	1161	997	1624.830039	0.862498925	0.230581	3.740546387	0.000183621	0.011342106	387	HG994968.1:1,197,224..1,198,026(-)	ubiquinol-cytochrome C family reductase UQCRX/QCR9-like, putative	GO:0005750	mitochondrial respiratory chain complex III	N/A	N/A	GO:0006122	mitochondrial electron transport, ubiquinol to cytochrome c
ETH2_1132300	259	238	261	523	581	317	352.3732806	-0.880486218	0.235056494	-3.745849367	0.000179784	0.011278665	1014	HG994971.1:2,400,794..2,403,117(-)	tricarboxylate carrier, putative	GO:0016020	membrane	GO:0015075	ion transmembrane transporter activity	GO:0006811;GO:0055085	ion transport;transmembrane transport
ETH2_0601100	287	272	273	592	554	422	396.4351576	-0.929454812	0.247098007	-3.761482436	0.000168909	0.010764615	10017	HG994966.1:221,770..235,292(+)	hypothetical protein, conserved	N/A	N/A	N/A	N/A	N/A	N/A
ETH2_1223300	1128	1367	1378	778	789	593	986.4680979	0.806794283	0.214124307	3.767878084	0.000164641	0.010661837	1047	HG994972.1:1,680,570..1,682,685(-)	programmed cell death protein, putative	GO:0005737	cytoplasm	N/A	N/A	N/A	N/A
ETH2_0912700	240	186	252	126	93	80	160.7804857	1.1707586	0.309751558	3.779669767	0.000157036	0.010336091	2463	HG994969.1:977,477..983,082(+)	Ankyrin repeat protein, related	N/A	N/A	GO:0016409;GO:0005515	palmitoyltransferase activity;protein binding	N/A	N/A
ETH2_0912300	413	516	668	335	301	209	394.311408	0.894205833	0.235559713	3.796089838	0.000146996	0.009836499	1794	HG994969.1:966,093..970,687(+)	leucine carboxyl methyltransferase, putative	N/A	N/A	GO:0008168	methyltransferase activity	GO:0032259	methylation
ETH2_1534800	632	607	962	456	507	245	546.2300563	0.889589317	0.234210535	3.798246378	0.000145723	0.009836499	2427	HG994975.1:1,992,823..1,996,928(-)	WW domain containing protein, putative	N/A	N/A	GO:0005515	protein binding	N/A	N/A
ETH2_1592900	481	639	709	399	420	226	461.1878693	0.815015656	0.214473541	3.800075543	0.000144652	0.009836499	2274	HG994975.1:6,010,740..6,016,259(+)	pantothenate kinase, putative	N/A	N/A	GO:0005524;GO:0004594	ATP binding;pantothenate kinase activity	GO:0015937	coenzyme A biosynthetic process
ETH2_1036700	125	164	110	69	67	28	90.59230736	1.343838493	0.352740909	3.809704122	0.000139133	0.009800347	510	HG994970.1:2,274,302..2,275,896(-)	clathrin-associated adaptor complex small chan, putative	GO:0030121;GO:0016020	AP-1 adaptor complex;membrane	GO:0035615	clathrin adaptor activity	GO:0006886;GO:0015031;GO:0016192	intracellular protein transport;protein transport;vesicle-mediated transport
ETH2_1046500	562	519	646	352	406	208	435.7708833	0.866164724	0.226973886	3.81614264	0.000135554	0.009718749	1191	HG994970.1:2,889,175..2,891,795(-)	SJCHGC09143 protein, related	N/A	N/A	N/A	N/A	N/A	N/A
ETH2_0107600	80	115	109	282	267	120	153.3724054	-1.096441659	0.284294917	-3.856705114	0.000114926	0.008389574	4239	HG994961.1:718,315..724,526(-)	zinc finger (C3HC4 type RING finger) protein, putative	N/A	N/A	N/A	N/A	N/A	N/A
ETH2_1478700	109	110	168	339	368	148	195.0625572	-1.093712158	0.281126149	-3.89046755	0.000100051	0.007438996	1245	HG994974.1:5,448,052..5,449,663(+)	Phosphomethylpyrimidine kinase, putative	N/A	N/A	GO:0008478	pyridoxal kinase activity	GO:0009443	pyridoxal 5'-phosphate salvage
ETH2_0304100	1532	1689	1221	3061	2973	2477	2161.17802	-0.970661755	0.247238862	-3.926008016	8.64E-05	0.006542729	993	HG994963.1:671,151..672,143(-)	hypothetical protein, conserved	GO:0016021	integral component of membrane	N/A	N/A	N/A	N/A
ETH2_0957500	9814	11915	15034	21353	24227	17518	16416.00485	-0.830137532	0.210487635	-3.943877901	8.02E-05	0.006190396	2799	HG994969.1:3,616,532..3,619,330(+)	Micronemal protein MIC4, related	GO:0005576	extracellular region	GO:0005515	protein binding	GO:0006508	proteolysis
ETH2_0841000	2302	2457	3286	1776	1800	1099	2055.965141	0.777851651	0.197080838	3.946865966	7.92E-05	0.006190396	3573	HG994968.1:2,609,375..2,615,872(-)	tRNA-splicing endonuclease positive effector protein, putative	N/A	N/A	GO:0004519;GO:0004386	endonuclease activity;helicase activity	N/A	N/A
ETH2_1587900	59	92	91	13	39	15	49.45938269	1.8592707	0.470658843	3.950357522	7.80E-05	0.006190396	2610	HG994975.1:5,673,366..5,677,445(+)	cyclin-dependent kinase, putative	N/A	N/A	GO:0016538	cyclin-dependent protein serine/threonine kinase regulator activity	N/A	N/A
ETH2_0608500	168	248	311	127	107	83	168.2283664	1.155431381	0.292298569	3.952914937	7.72E-05	0.006190396	1893	HG994966.1:427,629..431,755(+)	ATP-dependent RNA helicase, putative	N/A	N/A	GO:0005524;GO:0003724;GO:0003676	ATP binding;RNA helicase activity;nucleic acid binding	N/A	N/A
ETH2_0914500	731	818	951	1657	1818	897	1098.382853	-0.778891835	0.194342765	-4.00782522	6.13E-05	0.005125854	1281	HG994969.1:1,061,745..1,064,584(+)	WD domain, G-beta repeat, putative	N/A	N/A	GO:0005515	protein binding	N/A	N/A
ETH2_1567800	159	190	177	428	442	204	254.2197697	-0.985033188	0.245668737	-4.009599267	6.08E-05	0.005125854	744	HG994975.1:4,534,773..4,536,751(+)	UBX domain-containing protein, putative	N/A	N/A	GO:0005515	protein binding	N/A	N/A
ETH2_1130900	235	340	240	607	683	336	390.534124	-0.966399637	0.240525068	-4.017874911	5.87E-05	0.005125702	537	HG994971.1:2,335,162..2,335,698(-)	PhIL1, related	N/A	N/A	N/A	N/A	N/A	N/A
ETH2_1310800	17545	17265	14033	8864	9216	7026	12236.27353	0.942007291	0.233799593	4.029122893	5.60E-05	0.004995137	1134	HG994973.1:963,665..966,008(+)	Ubiquinol-cytochrome C chaperone, putative	N/A	N/A	N/A	N/A	N/A	N/A
ETH2_0533700	382	579	435	1263	1105	485	668.4821511	-0.97375477	0.240520621	-4.048529257	5.15E-05	0.00470307	753	HG994965.1:2,388,943..2,389,695(+)	hypothetical protein	N/A	N/A	N/A	N/A	N/A	N/A
ETH2_0936300	3404	4117	4203	2762	2925	1486	3038.388025	0.734935887	0.181127811	4.057554062	4.96E-05	0.004630261	1560	HG994969.1:2,271,256..2,274,595(-)	hypothetical protein, conserved	N/A	N/A	N/A	N/A	N/A	N/A
ETH2_1235600	557	657	770	379	440	257	494.7533841	0.876633124	0.215657043	4.064940853	4.80E-05	0.004592839	1029	HG994972.1:2,227,235..2,228,263(+)	WD-repeat protein, putative	N/A	N/A	N/A	N/A	N/A	N/A
ETH2_0531000	237	271	186	107	83	81	159.8876263	1.325236102	0.324569831	4.083053866	4.44E-05	0.004352624	996	HG994965.1:2,251,598..2,252,593(+)	hypothetical protein, conserved	N/A	N/A	N/A	N/A	N/A	N/A
ETH2_0904000	505	793	714	1382	1635	726	912.2309386	-0.866827493	0.212240701	-4.084171841	4.42E-05	0.004352624	1281	HG994969.1:436,798..438,565(+)	BAF1 / ABF1 chromatin reorganising factor, putative	N/A	N/A	N/A	N/A	N/A	N/A
ETH2_1518200	1394	1576	2026	944	765	717	1214.830669	0.977902216	0.238705322	4.096692135	4.19E-05	0.004314536	1425	HG994975.1:1,122,299..1,124,792(-)	centromere/microtubule binding protein, putative	N/A	N/A	GO:0003723;GO:0009982	RNA binding;pseudouridine synthase activity	GO:0009451;GO:0006396;GO:0001522	RNA modification;RNA processing;pseudouridine synthesis
ETH2_0104300	446	524	718	306	349	207	410.9973289	0.955197918	0.232808577	4.102932677	4.08E-05	0.004310271	2718	HG994961.1:489,267..491,984(-)	hypothetical protein, conserved	GO:0016021	integral component of membrane	N/A	N/A	N/A	N/A
ETH2_1149900	2901	3304	3508	2021	2299	1360	2497.368349	0.772651313	0.187669255	4.117090526	3.84E-05	0.004163505	1422	HG994971.1:3,312,203..3,313,624(+)	dual specificity protein phosphatase, catalytic domain-containing protein, putative	N/A	N/A	GO:0016791;GO:0008138	phosphatase activity;protein tyrosine/serine/threonine phosphatase activity	GO:0016311;GO:0006470	dephosphorylation;protein dephosphorylation
ETH2_0629800	35	93	82	295	302	75	132.97498	-1.596314874	0.385681626	-4.138944574	3.49E-05	0.003891285	1368	HG994966.1:1,541,903..1,543,270(+)	MORN repeat-containing protein, putative	N/A	N/A	N/A	N/A	N/A	N/A
ETH2_0304400	240	248	291	126	116	97	183.3468435	1.165214967	0.281390258	4.140921488	3.46E-05	0.003891285	2787	HG994963.1:690,046..692,832(-)	hypothetical protein, conserved	GO:0016021	integral component of membrane	N/A	N/A	N/A	N/A
ETH2_1482200	34	35	43	123	172	56	72.01822703	-1.576583055	0.379525909	-4.154085448	3.27E-05	0.003856657	2571	HG994974.1:5,624,283..5,629,983(+)	bifunctional dihydrofolate reductase / thymidylate synthase, putative	N/A	N/A	GO:0004146;GO:0004799;GO:0016741	dihydrofolate reductase activity;thymidylate synthase activity;transferase activity, transferring one-carbon groups	GO:0006231;GO:0046654	dTMP biosynthetic process;tetrahydrofolate biosynthetic process
ETH2_0508500	2402	2770	2250	1251	1181	1087	1811.613676	1.020738432	0.245611871	4.155900228	3.24E-05	0.003856657	1161	HG994965.1:791,885..794,170(-)	hypothetical protein, conserved	N/A	N/A	GO:0031418;GO:0005506;GO:0016705	L-ascorbic acid binding;iron ion binding;oxidoreductase activity, acting on paired donors, with incorporation or reduction of molecular oxygen	N/A	N/A
ETH2_1328000	776	739	955	385	489	338	603.2049806	0.995761347	0.239548734	4.15682159	3.23E-05	0.003856657	2322	HG994973.1:1,841,119..1,844,147(-)	Micronemal protein 8, related	N/A	N/A	N/A	N/A	N/A	N/A
ETH2_15103400	940	745	655	363	396	298	565.5739109	1.142625066	0.274606602	4.160952643	3.17E-05	0.003856657	74	HG994975.1:6,610,434..6,610,507(+)	Arg transfer RNA (cct)	N/A	N/A	N/A	N/A	N/A	N/A
ETH2_0519700	251	254	269	124	143	89	184.4701919	1.121849908	0.269204567	4.167276662	3.08E-05	0.003856657	3168	HG994965.1:1,535,541..1,538,920(-)	hypothetical protein, conserved	N/A	N/A	N/A	N/A	N/A	N/A
ETH2_0905800	6052	6911	10025	4745	4951	2976	5740.290235	0.84544728	0.202627174	4.172427925	3.01E-05	0.003856657	4422	HG994969.1:539,089..544,282(-)	hypothetical protein, conserved	N/A	N/A	N/A	N/A	N/A	N/A
ETH2_1037200	60	100	74	211	220	134	129.3494889	-1.278986527	0.302574237	-4.227017283	2.37E-05	0.003395679	864	HG994970.1:2,291,217..2,292,080(+)	hypothetical protein, conserved	N/A	N/A	N/A	N/A	N/A	N/A
ETH2_1302700	20	39	46	124	146	62	68.57950733	-1.643596929	0.387599404	-4.240452678	2.23E-05	0.003317126	2001	HG994973.1:323,068..325,068(-)	WD domain, G-beta repeat-containing protein, putative	N/A	N/A	GO:0005515	protein binding	N/A	N/A
ETH2_1200500	394	504	623	209	318	182	360.2737991	1.075008008	0.253504898	4.240580827	2.23E-05	0.003317126	2421	HG994972.1:256,323..261,249(-)	ATP-dependent nucleolar RNA helicase, putative	N/A	N/A	GO:0005524;GO:0004386;GO:0016787;GO:0003676	ATP binding;helicase activity;hydrolase activity;nucleic acid binding	N/A	N/A
ETH2_1000100	3530	4225	5667	2569	2980	1765	3343.253073	0.858095196	0.200817435	4.273011425	1.93E-05	0.00309718	2820	HG994970.1:121,437..125,397(+)	Methyltransferase domain/RNA cap guanine-N2 methyltransferase, putative	N/A	N/A	GO:0008168	methyltransferase activity	GO:0009452;GO:0001510	7-methylguanosine RNA capping;RNA methylation
ETH2_0315700	280	386	461	200	221	120	267.2746544	1.056793399	0.244765401	4.317576728	1.58E-05	0.002639052	2832	HG994963.1:1,373,821..1,376,759(-)	hypothetical protein, conserved	N/A	N/A	N/A	N/A	N/A	N/A
ETH2_0415800	1464	1686	1778	3678	3811	1679	2232.706319	-0.844435985	0.19525817	-4.32471524	1.53E-05	0.002639052	1671	HG994964.1:1,395,116..1,397,429(-)	LysM domain containing protein, putative	N/A	N/A	N/A	N/A	N/A	N/A
ETH2_1234300	265	333	441	192	181	109	244.1539123	1.101884154	0.253818257	4.341232837	1.42E-05	0.00258576	1695	HG994972.1:2,189,101..2,190,915(-)	zinc finger (C3HC4 RING finger) protein, putative	N/A	N/A	GO:0046872	metal ion binding	N/A	N/A
ETH2_1259500	54	48	74	15	18	3	33.74687276	2.386089815	0.548125414	4.353182237	1.34E-05	0.002565308	1140	HG994972.1:3,759,057..3,760,942(-)	DNA repair protein rad10 domain-containing protein, putative	GO:0005634	nucleus	GO:0003684;GO:0004518	damaged DNA binding;nuclease activity	GO:0006281	DNA repair
ETH2_1532100	3121	3284	4555	2359	2299	1369	2739.548829	0.863526519	0.197755952	4.366627202	1.26E-05	0.00253306	3252	HG994975.1:1,807,156..1,811,442(-)	hypothetical protein, conserved	GO:0016021	integral component of membrane	N/A	N/A	N/A	N/A
ETH2_1315800	1147	1158	1200	725	619	449	866.152981	0.962957585	0.21762672	4.424813211	9.65E-06	0.002039742	1431	HG994973.1:1,232,812..1,234,242(-)	hypothetical protein, conserved	N/A	N/A	N/A	N/A	N/A	N/A
ETH2_1350300	1973	2064	2374	1323	1228	852	1598.603639	0.902454011	0.200800131	4.494289959	6.98E-06	0.001556983	2115	HG994973.1:3,107,825..3,110,377(-)	hypothetical protein, conserved	GO:0005730	nucleolus	GO:0005515	protein binding	GO:0042273	ribosomal large subunit biogenesis
ETH2_1457400	4373	6071	6061	11133	13131	6023	7440.063457	-0.848269771	0.186544616	-4.547275558	5.43E-06	0.001283497	522	HG994974.1:3,863,511..3,864,032(-)	hypothetical protein, conserved	N/A	N/A	N/A	N/A	N/A	N/A
ETH2_1436300	85	171	67	35	29	14	64.54267764	2.091532728	0.452901419	4.618075016	3.87E-06	0.000971922	777	HG994974.1:2,667,824..2,671,551(+)	hypothetical protein, conserved	N/A	N/A	N/A	N/A	N/A	N/A
ETH2_0703200	302	371	279	117	165	100	218.3057039	1.312034726	0.281899275	4.654267819	3.25E-06	0.000870275	963	HG994967.1:282,376..284,341(-)	integral membrane protein, putative	N/A	N/A	GO:0005384	manganese ion transmembrane transporter activity	GO:0030026	cellular manganese ion homeostasis
ETH2_1263800	306	271	333	169	137	79	209.9499227	1.276521731	0.271514557	4.701485425	2.58E-06	0.000740698	1317	HG994972.1:3,977,559..3,979,955(-)	aspartyl protease, putative	N/A	N/A	GO:0004190	aspartic-type endopeptidase activity	GO:0006508	proteolysis
ETH2_1426900	82	104	119	34	37	16	62.69481487	1.839535081	0.384847751	4.779903422	1.75E-06	0.000541653	420	HG994974.1:2,144,398..2,144,817(-)	hypothetical protein	N/A	N/A	N/A	N/A	N/A	N/A
ETH2_0851300	650	801	557	1549	1760	1059	1039.226763	-1.113180693	0.229152905	-4.857807464	1.19E-06	0.000397126	5853	HG994968.1:3,305,200..3,320,260(-)	hypothetical protein, conserved	N/A	N/A	N/A	N/A	N/A	N/A
ETH2_0410000	19	29	48	168	139	68	73.82871613	-1.948462715	0.394959747	-4.93331974	8.08E-07	0.000295079	1983	HG994964.1:1,074,092..1,076,684(-)	hypothetical protein, conserved	N/A	N/A	N/A	N/A	N/A	N/A
ETH2_1457800	316	400	399	970	958	457	555.5992823	-1.059400809	0.212657332	-4.981727178	6.30E-07	0.000253022	1854	HG994974.1:3,883,849..3,887,176(-)	mtN3/saliva family domain-containing protein, putative	GO:0016021	integral component of membrane	N/A	N/A	GO:0008643	carbohydrate transport
ETH2_1118200	1529	1784	1850	4111	4880	2006	2553.937497	-1.03730676	0.197506919	-5.252002124	1.50E-07	6.71E-05	510	HG994971.1:1,322,335..1,323,680(+)	profilin	N/A	N/A	GO:0003779	actin binding	N/A	N/A
ETH2_1238600	89592	90434	69278	201893	226626	200919	148746.5969	-1.389445045	0.260071271	-5.342554903	9.16E-08	4.60E-05	510	HG994972.1:2,377,109..2,377,618(+)	hypothetical protein, conserved	N/A	N/A	N/A	N/A	N/A	N/A
ETH2_1340800	2404	3081	4393	1704	1819	986	2299.657889	1.126887716	0.210250028	5.359750615	8.33E-08	4.60E-05	2004	HG994973.1:2,630,325..2,633,038(+)	zinc finger (CCCH type) protein, putative	N/A	N/A	GO:0046872	metal ion binding	N/A	N/A
ETH2_0601000	255	279	325	794	777	633	508.7997539	-1.407230018	0.239754051	-5.869473376	4.37E-09	2.93E-06	5559	HG994966.1:204,931..220,827(-)	carbamoyl phosphate synthetase II, putative	N/A	N/A	GO:0005524;GO:0004088;GO:0046872	ATP binding;carbamoyl-phosphate synthase (glutamine-hydrolyzing) activity;metal ion binding	GO:0006207;GO:0006541;GO:0006807	'de novo' pyrimidine nucleobase biosynthetic process;glutamine metabolic process;nitrogen compound metabolic process
ETH2_1061300	1240	1344	1627	607	566	431	947.4076441	1.361006281	0.216477444	6.287058159	3.24E-10	2.60E-07	2754	HG994970.1:3,802,050..3,806,600(-)	AARP2CN (NUC121) domain/Protein of unknown function (DUF663), putative	GO:0005634	nucleus	N/A	N/A	GO:0042254	ribosome biogenesis
ETH2_1553900	2114	2252	2554	6957	6224	5034	4159.015514	-1.433890696	0.210897063	-6.799007432	1.05E-11	1.06E-08	3006	HG994975.1:3,479,929..3,483,934(+)	EGF-like domain-containing protein, putative	GO:0016021;GO:0016020	integral component of membrane;membrane	N/A	N/A	GO:0009405	obsolete pathogenesis
ETH2_1546800	1728	1831	2028	675	716	521	1225.40861	1.518898776	0.213026436	7.13009524	1.00E-12	1.34E-09	495	HG994975.1:3,118,336..3,119,873(+)	RNA recognition motif. (a.k.a. RRM, RBD, or RNP domain)/RNA recognition motif (a.k.a. RRM, RBD, or RNP domain), putative	N/A	N/A	GO:0003676	nucleic acid binding	N/A	N/A
ETH2_1263900	457	545	692	195	227	107	356.2084879	1.699477733	0.234321128	7.252772078	4.08E-13	8.20E-10	3318	HG994972.1:3,980,825..3,984,786(+)	Asparagine synthase, putative	N/A	N/A	GO:0004066	asparagine synthase (glutamine-hydrolyzing) activity	GO:0006529	asparagine biosynthetic process
ETH2_0700100	2819	3423	3965	1274	1315	883	2215.151731	1.53139282	0.195767459	7.822509551	5.18E-15	2.08E-11	2817	HG994967.1:91,391..95,556(-)	hypothetical protein, conserved	N/A	N/A	N/A	N/A	N/A	N/A
