# Supplementary material for: Transcriptome profile of halofuginone resistant and sensitive strains of Eimeria tenella
Source: Front Microbiol. 2023 Mar 30;14:1141952. doi: 10.3389/fmicb.2023.1141952 (PMC10098198; doi:10.3389/fmicb.2023.1141952)
Supplement: Supplementary file 5 [file Data_Sheet_4.CSV]

supplementary dataset 4 DEGs among different WT groups
geneID	WT10-1	WT10-2	WT10-3	WT100-1	WT100-2	WT100-3	WT1U-1	WT1U-2	WT1U-3	WTC-1	WTC-2	WTC-3	Transcript Length	Genomic Location (Gene)	Product Description	Computed GO Component IDs	Computed GO Components	Computed GO Function IDs	Computed GO Functions	Computed GO Process IDs	Computed GO Processes
ETH2_0100900	157	275	174	266	194	257	187	232	238	474	501	508	1674	HG994961.1:263,664..265,337(+)	hypothetical protein, conserved	N/A	N/A	N/A	N/A	N/A	N/A
ETH2_0200500	29606	18530	49215	45073	37204	40312	46716	46899	35746	72766	77402	63039	684	HG994962.1:180,992..183,156(+)	hypothetical protein, conserved	N/A	N/A	N/A	N/A	N/A	N/A
ETH2_0410000	11	85	34	62	31	84	19	29	48	168	139	168	1983	HG994964.1:1,074,092..1,076,684(-)	hypothetical protein, conserved	N/A	N/A	N/A	N/A	N/A	N/A
ETH2_0416400	2	0	4	4	2	7	5	2	8	14	23	15	630	HG994964.1:1,424,310..1,425,186(+)	hypothetical protein, conserved	N/A	N/A	N/A	N/A	N/A	N/A
ETH2_0417000	0	0	0	4	3	7	8	5	0	0	0	0	1047	HG994964.1:1,440,296..1,441,798(-)	ribosomal protein S9, putative	GO:0005840	ribosome	GO:0003735	structural constituent of ribosome	GO:0006412	translation
ETH2_0504300	403	479	624	842	505	564	403	674	586	1195	1264	1502	2385	HG994965.1:537,692..540,808(+)	Pyridine nucleotide-disulphide oxidoreductase, putative	N/A	N/A	GO:0003954;GO:0016491	NADH dehydrogenase activity;oxidoreductase activity	GO:0006116	NADH oxidation
ETH2_0626900	225	204	204	348	222	325	249	372	250	288	246	229	1122	HG994966.1:1,409,973..1,412,469(-)	Glyoxylate reductase/hydroxypyruvate reductase-like, related	N/A	N/A	GO:0051287	NAD binding	N/A	N/A
ETH2_0656700	95	104	184	296	217	204	199	233	189	360	361	388	1734	HG994966.1:3,041,368..3,045,718(-)	glutamine synthetase, putative	N/A	N/A	GO:0003824;GO:0004356	catalytic activity;glutamate-ammonia ligase activity	GO:0006542;GO:0006807	glutamine biosynthetic process;nitrogen compound metabolic process
ETH2_0703200	296	396	265	250	286	263	302	371	279	117	165	100	963	HG994967.1:282,376..284,341(-)	integral membrane protein, putative	N/A	N/A	GO:0005384	manganese ion transmembrane transporter activity	GO:0030026	cellular manganese ion homeostasis
ETH2_0704100	2946	2489	2942	4183	2918	4258	2741	3727	3464	6340	6966	6868	390	HG994967.1:331,872..332,261(+)	hypothetical protein, conserved	N/A	N/A	N/A	N/A	N/A	N/A
ETH2_0723500	205	58	233	275	257	299	259	278	258	365	471	375	84	HG994967.1:1,412,928..1,413,011(-)	Leu transfer RNA (taa)	N/A	N/A	N/A	N/A	N/A	N/A
ETH2_0727500	505	411	423	511	371	505	449	502	426	649	739	645	1146	HG994967.1:1,701,145..1,703,581(+)	ribosomal protein L22/L17, putative	GO:0005840	ribosome	GO:0003735	structural constituent of ribosome	GO:0006412	translation
ETH2_0742200	75755	65772	76836	139937	113810	95335	125674	138458	115871	217512	204370	169863	795	HG994967.1:3,311,378..3,312,737(-)	SAG family member	N/A	N/A	N/A	N/A	N/A	N/A
ETH2_0801100	0	0	1	0	4	0	0	0	3	11	8	11	2850	HG994968.1:413,084..417,259(+)	hypothetical protein, conserved	N/A	N/A	N/A	N/A	N/A	N/A
ETH2_0816600	264	145	261	300	284	266	314	324	262	497	484	448	4245	HG994968.1:1,295,567..1,300,285(+)	hypothetical protein, conserved	N/A	N/A	GO:0005515	protein binding	N/A	N/A
ETH2_0851300	427	596	830	935	548	930	650	801	557	1549	1760	1659	5853	HG994968.1:3,305,200..3,320,260(-)	hypothetical protein, conserved	N/A	N/A	N/A	N/A	N/A	N/A
ETH2_0911300	7164	5344	6392	8445	8801	9840	9556	9903	8480	17087	16928	14999	831	HG994969.1:874,248..877,810(-)	eukaryotic translation initiation factor 3 subunit g	GO:0005737;GO:0016282;GO:0033290;GO:0005852	cytoplasm;eukaryotic 43S preinitiation complex;eukaryotic 48S preinitiation complex;eukaryotic translation initiation factor 3 complex	GO:0003676;GO:0003743	nucleic acid binding;translation initiation factor activity	GO:0001732	formation of cytoplasmic translation initiation complex
ETH2_0912300	505	441	369	465	435	359	413	516	668	335	301	309	1794	HG994969.1:966,093..970,687(+)	leucine carboxyl methyltransferase, putative	N/A	N/A	GO:0008168	methyltransferase activity	GO:0032259	methylation
ETH2_0912500	105	105	91	79	50	86	78	121	89	40	35	37	504	HG994969.1:973,217..974,176(+)	Flavinator of succinate dehydrogenase, putative	N/A	N/A	N/A	N/A	N/A	N/A
ETH2_0912700	294	190	170	184	174	209	240	186	252	126	93	80	2463	HG994969.1:977,477..983,082(+)	Ankyrin repeat protein, related	N/A	N/A	GO:0016409;GO:0005515	palmitoyltransferase activity;protein binding	N/A	N/A
ETH2_0918900	223	213	336	365	346	344	418	338	270	557	511	542	1488	HG994969.1:1,298,993..1,306,507(-)	hypothetical protein, conserved	N/A	N/A	GO:0035091	phosphatidylinositol binding	N/A	N/A
ETH2_0936300	3836	2891	3382	4038	3601	3887	3404	4117	4203	2762	2925	2486	1560	HG994969.1:2,271,256..2,274,595(-)	hypothetical protein, conserved	N/A	N/A	N/A	N/A	N/A	N/A
ETH2_1036000	627	602	613	597	495	663	613	517	409	1077	998	977	1296	HG994970.1:2,221,904..2,223,812(-)	hypothetical protein, conserved	N/A	N/A	N/A	N/A	N/A	N/A
ETH2_1037200	92	87	96	121	55	166	60	100	74	211	220	234	864	HG994970.1:2,291,217..2,292,080(+)	hypothetical protein, conserved	N/A	N/A	N/A	N/A	N/A	N/A
ETH2_1051600	0	0	0	1	0	1	0	0	0	7	4	7	1239	HG994970.1:3,159,377..3,163,759(-)	hypothetical protein, conserved	N/A	N/A	N/A	N/A	N/A	N/A
ETH2_1119400	585189	571461	739952	759034	643088	575643	662398	729224	607863	1223155	1186124	1135058	987	HG994971.1:1,378,887..1,379,873(-)	PAP2 superfamily, putative	GO:0016021	integral component of membrane	GO:0042577	lipid phosphatase activity	GO:0006644	phospholipid metabolic process
ETH2_1132300	926	903	432	421	272	301	259	238	261	523	581	517	1014	HG994971.1:2,400,794..2,403,117(-)	tricarboxylate carrier, putative	GO:0016020	membrane	GO:0015075	ion transmembrane transporter activity	GO:0006811;GO:0055085	ion transport;transmembrane transport
ETH2_1223300	1312	1138	1067	1204	1108	918	1128	1367	1378	778	789	793	1047	HG994972.1:1,680,570..1,682,685(-)	programmed cell death protein, putative	GO:0005737	cytoplasm	N/A	N/A	N/A	N/A
ETH2_1231400	2288	1649	3683	3320	2638	4164	3284	3199	2909	5167	5052	5071	2622	HG994972.1:2,066,268..2,070,693(+)	hypothetical protein, conserved	N/A	N/A	N/A	N/A	N/A	N/A
ETH2_1244900	75	102	97	173	40	81	86	104	132	267	212	210	2196	HG994972.1:2,860,855..2,864,025(+)	hypothetical protein, conserved	N/A	N/A	N/A	N/A	N/A	N/A
ETH2_1263900	344	221	280	474	472	375	457	545	692	195	227	207	3318	HG994972.1:3,980,825..3,984,786(+)	Asparagine synthase, putative	N/A	N/A	GO:0004066	asparagine synthase (glutamine-hydrolyzing) activity	GO:0006529	asparagine biosynthetic process
ETH2_1331900	216	379	368	447	237	470	245	287	327	253	192	238	318	HG994973.1:2,071,489..2,072,224(-)	ribosomal protein L41, putative	GO:0005840	ribosome	GO:0003735	structural constituent of ribosome	GO:0006412	translation
ETH2_1416200	541	437	465	453	412	462	449	469	600	281	262	243	909	HG994974.1:1,574,610..1,576,694(-)	NAD-dependent deacetylase, putative	N/A	N/A	GO:0070403;GO:0016740	NAD+ binding;transferase activity	N/A	N/A
ETH2_1429200	79	91	436	298	327	302	259	326	361	594	501	420	855	HG994974.1:2,257,250..2,260,173(-)	1-acyl-sn-glycerol-3-phosphate acyltransferase, putative	GO:0016021	integral component of membrane	GO:0016746	acyltransferase activity	N/A	N/A
ETH2_1451900	176	173	628	698	609	791	717	703	677	1076	1011	1023	4077	HG994974.1:3,577,404..3,587,636(-)	transcription elongation factor FACT 140 kDa, putative	GO:0035101	FACT complex	N/A	N/A	N/A	N/A
ETH2_1452700	11	16	14	45	58	73	63	88	55	34	30	26	1104	HG994974.1:3,628,917..3,631,011(-)	ER lumen protein retaining receptor, related	GO:0005789;GO:0016021	endoplasmic reticulum membrane;integral component of membrane	GO:0046923	ER retention sequence binding	GO:0006621;GO:0015031	protein retention in ER lumen;protein transport
ETH2_1456100	448	424	590	1225	1085	1584	1676	1578	1141	711	793	746	501	HG994974.1:3,811,540..3,812,688(-)	hypothetical protein	N/A	N/A	N/A	N/A	N/A	N/A
ETH2_1473900	44	31	28	58	53	87	57	53	42	30	42	39	1863	HG994974.1:5,187,659..5,193,650(-)	Glutamyl-tRNA(Gln) amidotransferase subunit B, mitochondrial , related	N/A	N/A	GO:0005524;GO:0016884;GO:0003824;GO:0016874;GO:0016740	ATP binding;carbon-nitrogen ligase activity, with glutamine as amido-N-donor;catalytic activity;ligase activity;transferase activity	GO:0006412	translation
ETH2_1477800	2005	1776	2311	3276	2754	3094	2238	2984	2892	5026	5044	5335	1794	HG994974.1:5,398,135..5,400,343(+)	Major Facilitator Superfamily, putative	N/A	N/A	GO:0022857	transmembrane transporter activity	GO:0055085	transmembrane transport
ETH2_1482100	367	476	483	421	304	508	398	402	355	698	761	699	160	HG994974.1:5,622,709..5,622,868(+)	U1 spliceosomal RNA	N/A	N/A	N/A	N/A	N/A	N/A
ETH2_1510000	214	263	274	441	294	317	326	335	337	520	529	521	1863	HG994975.1:638,415..655,622(+)	V-type proton ATPase catalytic subunit A, putative	GO:0033180	proton-transporting V-type ATPase, V1 domain	GO:0005524;GO:0046961	ATP binding;proton-transporting ATPase activity, rotational mechanism	GO:0046034;GO:1902600	ATP metabolic process;proton transmembrane transport
ETH2_1546800	973	858	1174	1411	1442	1642	1728	1831	2028	675	716	621	495	HG994975.1:3,118,336..3,119,873(+)	RNA recognition motif. (a.k.a. RRM, RBD, or RNP domain)/RNA recognition motif (a.k.a. RRM, RBD, or RNP domain), putative	N/A	N/A	GO:0003676	nucleic acid binding	N/A	N/A
ETH2_1553900	1946	1972	4606	1975	2449	1622	2114	2252	2554	6957	6224	6034	3006	HG994975.1:3,479,929..3,483,934(+)	EGF-like domain-containing protein, putative	GO:0016021;GO:0016020	integral component of membrane;membrane	N/A	N/A	GO:0009405	obsolete pathogenesis
ETH2_1592900	494	583	464	695	514	514	481	639	709	399	420	426	2274	HG994975.1:6,010,740..6,016,259(+)	pantothenate kinase, putative	N/A	N/A	GO:0005524;GO:0004594	ATP binding;pantothenate kinase activity	GO:0015937	coenzyme A biosynthetic process
