# Supplementary material for: Transcriptome profile of halofuginone resistant and sensitive strains of Eimeria tenella
Source: Front Microbiol. 2023 Mar 30;14:1141952. doi: 10.3389/fmicb.2023.1141952 (PMC10098198; doi:10.3389/fmicb.2023.1141952)
Supplement: Supplementary file 6 [file Data_Sheet_5.CSV]

Supplementary dataset 5: DEG analysis between E. tenella halofuginone-resistant strain and sensitive strain.
geneID	HR_C1	HR_C2	HR_C3	WT_C1	WT_C2	WT_C3	baseMean	log2FoldChange	lfcSE	stat	pvalue	padj	Genomic Location (Gene)	Product Description	Transcript Length	Computed GO Component IDs	Computed GO Components	Computed GO Function IDs	Computed GO Functions	Computed GO Process IDs	Computed GO Processes
ETH2_1217900	58	41	50	1622	1410	1514	1418.402731	-0.353599708	0.286535351	-1.234052644	0.217183288	0.847526613	HG994972.1:1,352,835..1,365,299(+)	subtilisin-like protease, putative	8469	N/A	N/A	N/A	N/A	N/A	N/A
ETH2_0816600	30	22	21	497	484	448	385.5019233	-0.832180633	0.284821179	-2.921765281	0.003480537	0.180274189	HG994968.1:1,295,567..1,300,285(+)	hypothetical protein, conserved	4245	N/A	N/A	GO:0005515	protein binding	N/A	N/A
ETH2_1026100	358	336	585	9138	8504	6587	7544.281577	-0.234564805	0.235861378	-0.994502818	0.319978134	0.891718546	HG994970.1:1,692,784..1,712,077(-)	Vacuolar protein sorting-associated protein 13, putative	13338	N/A	N/A	N/A	N/A	N/A	N/A
ETH2_0845200	243	191	255	3043	3915	3628	3139.76435	-0.54033308	0.276394527	-1.954934079	0.050590852	0.522943327	HG994968.1:2,942,273..2,943,157(-)	haloacid dehalogenase-like hydrolase domain-containing protein, putative	885	N/A	N/A	GO:0004222	metalloendopeptidase activity	GO:0006364	rRNA processing
ETH2_1053200	599	472	318	3992	3958	3434	3282.243439	-0.553803941	0.240597306	-2.301787789	0.021347143	0.39447646	HG994970.1:3,236,024..3,238,288(-)	AP-5 complex subunit sigma-1, putative	732	GO:0030119	GO:0030119	N/A	N/A	GO:0000724;GO:0016197	double-strand break repair via homologous recombination;endosomal transport
ETH2_1463500	1463	1118	997	9212	10548	9525	8491.29632	-0.58473636	0.257127335	-2.274112005	0.022959253	0.39447646	HG994974.1:4,235,612..4,236,896(-)	palmitoyltransferase, putative	840	N/A	N/A	GO:0016409	palmitoyltransferase activity	N/A	N/A
ETH2_1501300	56	43	46	483	606	489	503.6637017	-0.22548123	0.295368937	-0.763388432	0.445231777	0.924592234	HG994975.1:119,207..120,110(-)	hypothetical protein, conserved	465	N/A	N/A	N/A	N/A	N/A	N/A
ETH2_0722400	60	53	83	728	836	570	667.785116	-0.203404705	0.25539538	-0.796430638	0.425781776	0.915766256	HG994967.1:1,347,403..1,348,890(-)	Concanavalin A-like lectin/glucanases superfamily/Laminin G domain containing protein, putative	1026	N/A	N/A	N/A	N/A	N/A	N/A
ETH2_0305300	20	19	31	348	399	368	360.6821537	-0.224060371	0.307282341	-0.729167743	0.46589906	0.929510607	HG994963.1:744,678..745,269(-)	hypothetical protein	414	N/A	N/A	N/A	N/A	N/A	N/A
ETH2_0647500	44	40	42	436	410	344	394.0790102	-0.076244119	0.26577918	-0.286870172	0.77421173	0.990832609	HG994966.1:2,456,628..2,457,548(-)	hypothetical protein, conserved	558	N/A	N/A	N/A	N/A	N/A	N/A
ETH2_0708700	29	21	13	240	302	265	281.9633487	0.014090883	0.318333291	0.044264559	0.964693522	0.993360422	HG994967.1:605,291..606,509(+)	hypothetical protein, conserved	813	GO:0016021	GO:0016021	N/A	N/A	N/A	N/A
ETH2_0711200	139	141	83	904	866	865	1130.763061	0.54802909	0.281084118	1.949697812	0.051212147	0.522943327	HG994967.1:731,525..732,962(+)	zinc finger DHHC domain-containing protein, putative	816	GO:0005892	GO:0005892	N/A	N/A	N/A	N/A
ETH2_1016400	124	60	63	832	741	781	769.6185667	-0.199989735	0.296999427	-0.67336741	0.500713577	0.933098894	HG994970.1:1,172,405..1,173,580(+)	hypothetical protein	717	N/A	N/A	N/A	N/A	N/A	N/A
ETH2_0905400	56	40	63	461	617	432	462.4713834	-0.307171075	0.262340876	-1.170885299	0.241644885	0.851043685	HG994969.1:515,883..518,271(+)	hypothetical protein, conserved	1407	GO:0016021	GO:0016021	N/A	N/A	N/A	N/A
ETH2_0845500	443	424	385	2464	2545	2338	2517.408219	-0.032257615	0.256370453	-0.125824232	0.89987106	0.993360422	HG994968.1:2,954,492..2,977,695(+)	Proteophosphoglycan ppg1, related	22209	N/A	N/A	GO:0005515	protein binding	N/A	N/A
ETH2_1016300	68	42	34	372	408	338	362.9378119	-0.159191743	0.304670713	-0.522504251	0.601319287	0.963098309	HG994970.1:1,170,978..1,172,140(-)	hypothetical protein, conserved	708	N/A	N/A	N/A	N/A	N/A	N/A
ETH2_0729700	64	51	42	353	363	227	353.2596856	0.349040406	0.25815103	1.352078297	0.176350269	0.79807337	HG994967.1:1,901,796..1,907,517(+)	hypothetical protein, conserved	2952	N/A	N/A	N/A	N/A	N/A	N/A
ETH2_1203700	3	2	0	129	129	149	141.2293617	-0.07071888	0.350120147	-0.201984606	0.839928759	NA	HG994972.1:451,719..459,905(+)	hypothetical protein, conserved	4185	N/A	N/A	N/A	N/A	N/A	N/A
ETH2_1432500	1798	1613	1575	8433	8777	7509	7213.090531	-0.515468641	0.241352646	-2.135748874	0.032699888	0.44953363	HG994974.1:2,467,907..2,470,056(+)	hypothetical protein, conserved	687	N/A	N/A	N/A	N/A	N/A	N/A
ETH2_1566300	103	115	92	573	602	487	575.7623183	0.048204743	0.260113921	0.185321657	0.852976753	0.993360422	HG994975.1:4,479,945..4,481,469(-)	hypothetical protein, conserved	1080	GO:0016021	GO:0016021	N/A	N/A	N/A	N/A
ETH2_1554900	462	458	395	2315	2113	1901	2264.751989	0.121326654	0.250141168	0.485032731	0.627653128	0.967126941	HG994975.1:3,545,728..3,546,931(+)	rRNA-processing protein FCF1, putative	612	GO:0005730;GO:0032040	GO:0005730;GO:0032040	N/A	N/A	GO:0006364	rRNA processing
ETH2_0900300	15	10	14	143	168	191	185.3833914	0.084531275	0.349056211	0.242170951	0.808647703	0.992342383	HG994969.1:121,455..124,320(-)	Protein kinase domain/Protein tyrosine kinase/Kinase-like, putative	1002	N/A	N/A	GO:0005524;GO:0004672;GO:0004674	ATP binding;protein kinase activity;protein serine/threonine kinase activity	GO:0006468	protein phosphorylation
ETH2_0856500	87	78	93	559	652	700	592.4957769	-0.436448043	0.323706049	-1.348285101	0.177566702	0.79807337	HG994968.1:3,590,897..3,591,968(+)	rhomboid-like protein	618	GO:0016021	GO:0016021	GO:0004252	serine-type endopeptidase activity	GO:0006508	proteolysis
ETH2_1443500	45	24	31	265	289	284	273.0195495	-0.216637124	0.300369004	-0.721236616	0.470763947	0.929510607	HG994974.1:3,025,499..3,027,132(-)	unspecified product	819	N/A	N/A	N/A	N/A	N/A	N/A
ETH2_0928500	487	384	324	1907	2118	1852	1824.342055	-0.328995821	0.254292878	-1.293767344	0.195745796	0.822555349	HG994969.1:1,820,250..1,821,405(+)	SAG family member (sag12)	783	N/A	N/A	N/A	N/A	N/A	N/A
ETH2_1256400	50	49	29	264	303	242	275.8777442	-0.003432022	0.281763344	-0.012180514	0.990281596	0.99745755	HG994972.1:3,587,024..3,588,913(+)	BTB/POZ domain-containing protein, putative	1104	N/A	N/A	GO:0005515	protein binding	N/A	N/A
ETH2_1451400	177	150	107	701	814	708	654.4062432	-0.512833353	0.268702419	-1.908555029	0.056319518	0.554158126	HG994974.1:3,545,626..3,547,675(-)	hypothetical protein, conserved	1092	N/A	N/A	N/A	N/A	N/A	N/A
ETH2_1233000	50	43	28	242	291	178	229.9556563	-0.069819059	0.284822014	-0.245132242	0.806354039	0.992342383	HG994972.1:2,147,056..2,147,690(+)	hypothetical protein	240	N/A	N/A	N/A	N/A	N/A	N/A
ETH2_0636700	137	117	128	630	781	447	500.7968609	-0.648682655	0.238935189	-2.714889586	0.006629787	0.272100286	HG994966.1:1,903,308..1,912,730(-)	ABC transporter, putative	5244	GO:0016021	GO:0016021	GO:0140359;GO:0005524	ABC-type transporter activity;ATP binding	GO:0055085	transmembrane transport
ETH2_0936800	99	71	58	502	377	290	445.6607262	0.377334675	0.247935591	1.521906044	0.128032624	0.72076768	HG994969.1:2,300,946..2,303,372(+)	hypothetical protein, conserved	2085	N/A	N/A	N/A	N/A	N/A	N/A
ETH2_0714500	779	578	662	3283	3544	3041	2774.538372	-0.658543099	0.24555975	-2.681803912	0.007322637	0.289055707	HG994967.1:902,807..903,703(+)	Haloacid dehalogenase-like hydrolase family member protein , related	897	N/A	N/A	GO:0050308	sugar-phosphatase activity	N/A	N/A
ETH2_1353300	180	155	188	1020	972	1042	1021.90244	-0.130600466	0.284361823	-0.459275667	0.64603622	0.9719688	HG994973.1:3,284,175..3,287,595(+)	dihydrouridine synthase domain-containing protein, putative	1662	N/A	N/A	GO:0003824;GO:0050660;GO:0017150	catalytic activity;flavin adenine dinucleotide binding;tRNA dihydrouridine synthase activity	GO:0008033	tRNA processing
ETH2_1100500	515	315	427	48	35	59	61.81173054	0.472178432	0.449667423	1.050061462	0.293689855	NA	HG994971.1:302,617..303,625(-)	hypothetical protein	264	N/A	N/A	N/A	N/A	N/A	N/A
ETH2_1550300	57	18	46	320	410	334	360.3511112	-0.050431826	0.284704934	-0.177137168	0.859400647	0.993360422	HG994975.1:3,295,716..3,296,927(-)	hypothetical protein, conserved	876	GO:0005892	GO:0005892	N/A	N/A	N/A	N/A
ETH2_0936900	201	104	162	1008	897	610	779.8008623	-0.18885497	0.248925884	-0.75867952	0.448044291	0.924592234	HG994969.1:2,303,844..2,305,626(-)	hypothetical protein, conserved	1164	GO:0005737;GO:0005856;GO:0031514	GO:0005737;GO:0005856;GO:0031514	GO:0005515	protein binding	N/A	N/A
ETH2_1219000	161	146	103	646	659	648	639.6040529	-0.191818026	0.280239225	-0.684479577	0.493672381	0.932887545	HG994972.1:1,398,168..1,398,599(+)	unspecified product	270	N/A	N/A	N/A	N/A	N/A	N/A
ETH2_1503500	21	17	12	132	145	113	106.4623956	-0.714082804	0.334504441	-2.134748351	0.032781571	NA	HG994975.1:233,873..239,370(+)	Glycosyltransferase family 17, putative	2595	GO:0016020	GO:0016020	GO:0003830	beta-1,4-mannosylglycoprotein 4-beta-N-acetylglucosaminyltransferase activity	GO:0006487	protein N-linked glycosylation
ETH2_1253900	275	241	409	2165	1771	1847	1880.164168	-0.19611197	0.264907555	-0.740303422	0.459115905	0.929168023	HG994972.1:3,410,175..3,411,334(-)	ubiquitin-conjugating enzyme e2, putative	594	N/A	N/A	N/A	N/A	N/A	N/A
ETH2_0910100	56	61	41	246	336	290	307.9017845	0.037211504	0.324932726	0.114520642	0.908825084	0.993360422	HG994969.1:823,257..824,490(+)	hypothetical protein, conserved	771	N/A	N/A	N/A	N/A	N/A	N/A
ETH2_0929900	73	49	75	405	393	371	312.9650928	-0.870027986	0.283931245	-3.064220655	0.002182379	0.143692414	HG994969.1:1,865,688..1,866,811(-)	SAG family member	774	N/A	N/A	N/A	N/A	N/A	N/A
ETH2_15103000	1086	678	1047	4616	5445	5282	4977.761474	-0.245899506	0.274148659	-0.896956806	0.369741966	0.90797505	HG994975.1:6,596,834..6,597,103(+)	dynein light chain DLC, putative	270	GO:0005737;GO:0030286;GO:0005874;GO:0005875	GO:0005737;GO:0030286;GO:0005874;GO:0005875	N/A	N/A	GO:0007017	microtubule-based process
ETH2_1442500	31	16	18	147	183	131	164.5533216	0.152274194	0.303773959	0.501274679	0.616177823	0.966370383	HG994974.1:2,995,729..2,997,322(+)	SAG family member (sag22)	810	N/A	N/A	N/A	N/A	N/A	N/A
ETH2_1136000	2764	3113	3136	12796	13528	12141	11558.99686	-0.43986756	0.261394156	-1.682775033	0.09241865	0.640008222	HG994971.1:2,577,898..2,578,557(+)	actin depolymerizing factor	357	GO:0015629	GO:0015629	GO:0003779	actin binding	GO:0030042	actin filament depolymerization
ETH2_15102600	5305	3989	4856	20116	21984	19336	19057.93945	-0.331693272	0.246974531	-1.343026223	0.179263483	0.79807337	HG994975.1:6,555,371..6,556,159(-)	hypothetical protein, conserved	789	N/A	N/A	N/A	N/A	N/A	N/A
ETH2_1327900	113	72	64	463	392	494	386.7941274	-0.724550896	0.33467522	-2.164937385	0.030392481	0.441113237	HG994973.1:1,815,531..1,839,635(+)	hypothetical protein, conserved	13353	N/A	N/A	N/A	N/A	N/A	N/A
ETH2_0622900	151	148	121	543	724	621	708.1343889	0.208050608	0.288999544	0.719899433	0.471586917	0.929510607	HG994966.1:1,174,001..1,174,366(-)	hypothetical protein	366	N/A	N/A	N/A	N/A	N/A	N/A
ETH2_1213800	170	165	130	601	728	352	472.4552313	-0.428914057	0.238086773	-1.801503089	0.071623621	0.577827231	HG994972.1:1,085,168..1,087,977(+)	TLC domain containing protein, putative	1128	GO:0016021	GO:0016021	GO:0050291	sphingosine N-acyltransferase activity	GO:0046513	ceramide biosynthetic process
ETH2_1224300	3444	2516	2816	12590	11956	10573	10587.23977	-0.399900181	0.245806919	-1.626887411	0.103761012	0.67360569	HG994972.1:1,720,037..1,725,347(-)	hypothetical protein, conserved	2829	N/A	N/A	N/A	N/A	N/A	N/A
ETH2_0725800	1590	2134	1521	605	521	389	536.1809986	0.167698412	0.251263357	0.667420884	0.50450333	0.933952589	HG994967.1:1,551,665..1,553,619(+)	hypothetical protein, conserved	687	GO:0016021	GO:0016021	N/A	N/A	N/A	N/A
ETH2_0619800	12	7	12	104	109	78	78.51763862	-0.711113116	0.346609967	-2.051623395	0.040206277	NA	HG994966.1:1,017,617..1,018,090(+)	hypothetical protein, conserved	474	N/A	N/A	N/A	N/A	N/A	N/A
ETH2_1518600	890	725	482	2681	2621	2182	2596.8709	0.051738807	0.236222952	0.219025317	0.826630327	0.993360422	HG994975.1:1,138,347..1,142,791(+)	hypothetical protein	1455	N/A	N/A	N/A	N/A	N/A	N/A
ETH2_0418400	388	498	329	1583	1515	1263	1604.287689	0.216580479	0.245907166	0.880740817	0.378458119	0.90797505	HG994964.1:1,550,176..1,551,317(-)	hypothetical protein, conserved	435	N/A	N/A	N/A	N/A	N/A	N/A
ETH2_1036000	290	302	195	1077	998	977	812.5299645	-0.904612095	0.269769943	-3.35327237	0.000798621	0.099907455	HG994970.1:2,221,904..2,223,812(-)	hypothetical protein, conserved	1296	N/A	N/A	N/A	N/A	N/A	N/A
ETH2_1058400	14	19	8	119	107	85	91.45865338	-0.42155093	0.374101987	-1.126834246	0.259812568	NA	HG994970.1:3,643,760..3,647,042(+)	vacuolar protein sorting 26, putative	891	N/A	N/A	N/A	N/A	GO:0006886	intracellular protein transport
ETH2_1234700	74	62	59	338	295	286	322.0069577	0.047020952	0.281291968	0.167160663	0.867243636	0.993360422	HG994972.1:2,196,173..2,199,131(+)	hypothetical protein, conserved	1278	N/A	N/A	N/A	N/A	N/A	N/A
ETH2_0518500	248	229	139	842	806	817	709.1479927	-0.62833783	0.278964381	-2.252394472	0.024297355	0.399947247	HG994965.1:1,330,796..1,332,596(+)	Concanavalin A-like lectin/glucanases superfamily, putative	1173	N/A	N/A	N/A	N/A	N/A	N/A
ETH2_1058000	366	354	387	1700	1493	1633	1651.866461	-0.074723775	0.279339054	-0.267502069	0.789082621	0.992342383	HG994970.1:3,594,467..3,596,293(+)	SCP-like domain-containing protein, putative	813	GO:0005576	GO:0005576	N/A	N/A	N/A	N/A
ETH2_1580500	1147	801	933	3796	4244	3890	3875.33848	-0.207009671	0.260107057	-0.795863339	0.426111472	0.915766256	HG994975.1:5,289,867..5,291,207(+)	hypothetical protein, conserved	465	N/A	N/A	N/A	N/A	N/A	N/A
ETH2_0201500	4121	3795	2689	12599	13555	13676	11975.19807	-0.497770903	0.273667703	-1.818888006	0.068928518	0.577827231	HG994962.1:268,087..270,161(+)	nuclear movement domain-containing protein, putative	483	N/A	N/A	N/A	N/A	N/A	N/A
ETH2_1258100	3120	2854	2394	10156	9849	8551	11546.82795	0.444351416	0.239622064	1.854384391	0.063684186	0.569641581	HG994972.1:3,667,322..3,669,571(+)	hypothetical protein, conserved	663	GO:0016021	GO:0016021	N/A	N/A	N/A	N/A
ETH2_15103200	95	78	77	338	424	341	370.6184684	-0.066844755	0.293645403	-0.22763767	0.819927932	0.993360422	HG994975.1:6,604,485..6,605,613(+)	pyrazinamidase/nicotinamidase, putative	990	N/A	N/A	N/A	N/A	N/A	N/A
ETH2_1342700	99	74	96	403	464	331	415.7027164	0.0852683	0.247888458	0.3439785	0.730862455	0.99041596	HG994973.1:2,735,337..2,736,014(+)	hypothetical protein, conserved	348	N/A	N/A	N/A	N/A	N/A	N/A
ETH2_1155200	39	64	43	247	245	216	238.747075	-0.050487534	0.319672637	-0.157935113	0.874507929	0.993360422	HG994971.1:3,723,324..3,724,046(-)	hypothetical protein, conserved	723	N/A	N/A	N/A	N/A	N/A	N/A
ETH2_1116300	143	142	88	477	557	585	573.5883217	-0.008265128	0.299544329	-0.027592337	0.977987293	0.995899148	HG994971.1:1,197,069..1,197,594(+)	hypothetical protein	210	N/A	N/A	N/A	N/A	N/A	N/A
ETH2_1234800	208	174	221	914	898	944	963.3007474	-0.017818645	0.278431222	-0.063996576	0.948972953	0.993360422	HG994972.1:2,201,491..2,201,961(+)	hypothetical protein, conserved	471	N/A	N/A	N/A	N/A	N/A	N/A
ETH2_1466900	43	31	28	166	208	143	176.7607103	0.046291906	0.287905974	0.160788278	0.872260158	0.993360422	HG994974.1:4,432,532..4,434,843(-)	BTB/POZ domain-containing protein, putative	996	N/A	N/A	GO:0005515	protein binding	GO:0016567	protein ubiquitination
ETH2_0937300	48	30	43	242	210	239	250.8107425	0.087648881	0.309988819	0.282748524	0.777369616	0.991324557	HG994969.1:2,370,559..2,373,419(+)	Probable serine protease, related	1299	N/A	N/A	GO:0005515	protein binding	N/A	N/A
ETH2_0643200	59	70	59	286	291	273	247.4844762	-0.556608184	0.293655252	-1.895447744	0.058033109	0.562786193	HG994966.1:2,237,845..2,238,559(+)	hypothetical protein, conserved	405	GO:0016021	GO:0016021	N/A	N/A	N/A	N/A
ETH2_1334700	129	110	130	502	598	514	567.9090602	0.048358453	0.282180099	0.171374428	0.863929361	0.993360422	HG994973.1:2,235,889..2,236,636(-)	chaperonin CPN10, mitochondrial, putative	321	N/A	N/A	GO:0005524;GO:0016887	ATP binding;ATP hydrolysis activity	GO:0006457	protein folding
ETH2_1364500	25	26	29	151	180	111	168.9656116	0.387807699	0.284343278	1.363871519	0.172608006	0.7899632	HG994973.1:3,834,467..3,835,133(-)	hypothetical protein, conserved	204	N/A	N/A	N/A	N/A	N/A	N/A
ETH2_1223400	2168	1770	1960	7291	7922	7050	5957.757649	-0.872328474	0.250668787	-3.480004366	0.000501406	0.083634456	HG994972.1:1,683,659..1,684,940(+)	vacuolar ATP synthase subunit e, putative	717	GO:0033178	GO:0033178	GO:0046961	proton-transporting ATPase activity, rotational mechanism	GO:1902600	proton transmembrane transport
ETH2_0922800	333	292	237	1001	1151	1022	1387.848179	0.604948574	0.260385048	2.32328461	0.020163868	0.385114488	HG994969.1:1,533,618..1,535,195(-)	RNA methylase, putative	645	N/A	N/A	GO:0016279	protein-lysine N-methyltransferase activity	N/A	N/A
ETH2_0826400	3442	3144	3368	12018	13189	11428	11665.90901	-0.24201351	0.25195475	-0.960543549	0.336781724	0.89832396	HG994968.1:1,822,477..1,824,861(+)	ran-specific GTPase-activating protein, putative	684	N/A	N/A	N/A	N/A	GO:0046907	intracellular transport
ETH2_1212000	137	129	152	556	668	581	593.3555948	-0.158166383	0.271628616	-0.582289101	0.560371966	0.952736281	HG994972.1:976,822..978,571(-)	Methyltransferase small domain/Methyltransferase domain/Mycolic acid cyclopropane synthetase/ubiE/COQ5 methyltransferase family, putative	858	N/A	N/A	N/A	N/A	N/A	N/A
ETH2_1262700	4315	4037	1950	11962	12992	12518	11623.72042	-0.371892677	0.266904119	-1.393356829	0.163511914	0.777720436	HG994972.1:3,921,316..3,922,272(+)	4F5 protein family/Zinc-binding, putative	240	N/A	N/A	N/A	N/A	N/A	N/A
ETH2_1322200	19	21	19	108	149	96	129.3994032	0.247755101	0.342664038	0.72302627	0.469663745	NA	HG994973.1:1,530,773..1,531,310(+)	hypothetical protein, conserved	255	N/A	N/A	N/A	N/A	N/A	N/A
ETH2_1328300	320	241	300	1068	1320	1100	1188.723092	-0.038875831	0.259093654	-0.150045479	0.880728734	0.993360422	HG994973.1:1,858,278..1,859,123(+)	hypothetical protein, conserved	846	N/A	N/A	N/A	N/A	N/A	N/A
ETH2_1342200	268	230	326	1231	1220	1104	1290.925571	0.145984853	0.252491594	0.578177079	0.563144572	0.954598726	HG994973.1:2,720,340..2,722,452(-)	hypothetical protein	966	N/A	N/A	N/A	N/A	N/A	N/A
ETH2_1135200	25	17	26	166	134	107	133.2924096	-0.061765683	0.341512664	-0.180859129	0.85647815	NA	HG994971.1:2,549,195..2,549,953(+)	adenylate kinase, putative	759	N/A	N/A	GO:0005524;GO:0019205	ATP binding;nucleobase-containing compound kinase activity	GO:0006139	nucleobase-containing compound metabolic process
ETH2_0707400	301	209	257	1026	1037	823	937.0708712	-0.129172174	0.244933585	-0.527376323	0.597932283	0.963098309	HG994967.1:521,150..522,656(+)	oocyst wall protein COWP, putative	1389	N/A	N/A	N/A	N/A	N/A	N/A
ETH2_1500900	470	856	550	177	245	110	194.2072965	0.343848534	0.291658089	1.17894393	0.238420503	0.851043685	HG994975.1:102,297..104,373(-)	RNA polymerase II subunit RPB11, putative	558	GO:0005665	GO:0005665	GO:0001055;GO:0046983	RNA polymerase II activity;protein dimerization activity	GO:0006366;GO:0006351	transcription by RNA polymerase II;transcription, DNA-templated
ETH2_0411000	17	18	22	140	114	103	99.66138263	-0.644949452	0.366128117	-1.761540352	0.078146989	NA	HG994964.1:1,165,282..1,170,308(-)	armadillo/beta-catenin-like repeat protein, putative	1518	N/A	N/A	GO:0005515	protein binding	N/A	N/A
ETH2_1406000	825	662	883	2981	3520	3063	2997.230766	-0.308044802	0.256504785	-1.20093199	0.229777584	0.851043685	HG994974.1:592,294..595,795(-)	insulysin, putative	3108	N/A	N/A	GO:0046872;GO:0004222	metal ion binding;metalloendopeptidase activity	GO:0006508	proteolysis
ETH2_1224500	234	194	135	679	674	585	625.2749645	-0.18000761	0.257897056	-0.697982416	0.485188191	0.929510607	HG994972.1:1,730,387..1,732,250(-)	KR domain/short chain dehydrogenase, putative	849	N/A	N/A	GO:0016491	oxidoreductase activity	N/A	N/A
ETH2_1258000	124	93	111	504	423	397	413.6245248	-0.279754919	0.272074569	-1.028228844	0.303842193	0.890007784	HG994972.1:3,663,634..3,665,529(+)	hypothetical protein, conserved	606	N/A	N/A	N/A	N/A	N/A	N/A
ETH2_1155300	84	49	59	280	310	284	300.895098	-0.025289653	0.308453687	-0.081988492	0.934655864	0.993360422	HG994971.1:3,724,753..3,725,742(-)	FK506-binding protein 1, putative	678	GO:0016021	GO:0016021	GO:0003755	peptidyl-prolyl cis-trans isomerase activity	N/A	N/A
ETH2_0303900	9947	10318	6717	27595	31229	28149	28178.77672	-0.210662457	0.27060672	-0.778481987	0.436284922	0.922086114	HG994963.1:662,659..663,491(+)	u6 snRNA-associated Sm-like protein, putative	303	GO:0005681	GO:0005681	GO:0003723	RNA binding	GO:0000398;GO:0000956	mRNA splicing, via spliceosome;nuclear-transcribed mRNA catabolic process
ETH2_1008700	115	61	44	330	342	359	322.6291967	-0.367661163	0.30679484	-1.19839422	0.230763582	0.851043685	HG994970.1:725,505..728,387(+)	hypothetical protein, conserved	1818	N/A	N/A	N/A	N/A	N/A	N/A
ETH2_0928100	19	3	10	103	95	106	108.2519675	0.033260406	0.364710746	0.091196672	0.927336319	NA	HG994969.1:1,806,290..1,807,440(+)	SAG family member (sag5)	774	GO:0016021	GO:0016021	N/A	N/A	N/A	N/A
ETH2_1535200	227	231	242	872	936	887	883.8565789	-0.182742155	0.281711903	-0.648684535	0.516542302	0.935158351	HG994975.1:2,025,709..2,027,309(-)	hypothetical protein, conserved	831	N/A	N/A	N/A	N/A	N/A	N/A
ETH2_0907000	2748	2223	2024	7527	8201	7003	6770.041434	-0.453246733	0.245101184	-1.849222947	0.064425627	0.569641581	HG994969.1:623,702..624,396(+)	hypothetical protein, conserved	228	N/A	N/A	N/A	N/A	N/A	N/A
ETH2_0201100	2685	3473	2847	1074	1317	746	1020.713086	-0.029015059	0.255228767	-0.113682556	0.909489441	0.993360422	HG994962.1:232,587..237,173(+)	XAP5 protein, putative	1320	GO:0005634	GO:0005634	N/A	N/A	N/A	N/A
ETH2_0847900	998	1173	678	2982	3308	3157	3010.429076	-0.283520549	0.266922537	-1.062182878	0.288152671	0.883278272	HG994968.1:3,122,068..3,123,242(+)	ribosomal protein RPS21, putative	249	GO:0005840	GO:0005840	GO:0003735	structural constituent of ribosome	GO:0006412	translation
ETH2_0304100	883	868	859	3061	2973	2477	2219.057347	-0.914547913	0.235731494	-3.879617	0.000104621	0.026176191	HG994963.1:671,151..672,143(-)	hypothetical protein, conserved	993	GO:0016021	GO:0016021	N/A	N/A	N/A	N/A
ETH2_0535100	4631	6463	6791	1942	2087	1373	2037.891677	0.344460247	0.230059148	1.497268203	0.134323485	0.73863156	HG994965.1:2,476,054..2,479,052(-)	heat shock protein 70, putative,Organellar heat shock protein	2010	GO:0005783	GO:0005783	GO:0005524;GO:0016887	ATP binding;ATP hydrolysis activity	N/A	N/A
ETH2_1310800	3581	2857	2169	8864	9216	7026	9575.055165	0.328572025	0.226377394	1.451434786	0.146658829	0.749988369	HG994973.1:963,665..966,008(+)	Ubiquinol-cytochrome C chaperone, putative	1134	N/A	N/A	N/A	N/A	N/A	N/A
ETH2_0630900	11551	8981	11474	36687	43167	41981	37660.30183	-0.404230664	0.270935556	-1.49198086	0.135704163	0.74196174	HG994966.1:1,606,951..1,608,565(+)	SAG family member (sag13)	792	GO:0016021	GO:0016021	N/A	N/A	N/A	N/A
ETH2_1473300	389	277	493	1856	1639	1557	1742.20886	0.002279306	0.26033081	0.008755423	0.993014272	0.998570224	HG994974.1:5,055,960..5,057,474(-)	hypothetical protein, conserved	1515	GO:0016021	GO:0016021	N/A	N/A	N/A	N/A
ETH2_0810600	1180	859	1103	3752	4037	3543	3087.819852	-0.789606927	0.253349292	-3.116673118	0.001829043	0.136198449	HG994968.1:981,779..983,030(-)	ribosomal protein L11, putative	543	GO:0005840	GO:0005840	GO:0003735	structural constituent of ribosome	GO:0006412	translation
ETH2_1062000	534	485	513	1766	1809	1664	1882.301547	0.104238722	0.256078122	0.40705829	0.683965177	0.981296645	HG994970.1:3,857,128..3,861,515(+)	Leucine Rich repeat, putative	1179	N/A	N/A	GO:0005515	protein binding	N/A	N/A
ETH2_1549300	45	28	21	145	175	111	138.7920593	-0.097279583	0.327429574	-0.297100783	0.766389567	NA	HG994975.1:3,253,237..3,257,553(-)	EF hand family protein, putative	1836	N/A	N/A	N/A	N/A	N/A	N/A
ETH2_1554800	1639	1235	1296	4241	5190	4263	4186.3164	-0.370101779	0.249245649	-1.48488762	0.137573596	0.74196174	HG994975.1:3,542,785..3,543,607(+)	hypothetical protein, conserved	420	GO:0016021	GO:0016021	N/A	N/A	N/A	N/A
ETH2_1001900	29	17	19	107	147	91	137.0487215	0.469662632	0.301536034	1.557567188	0.119335882	NA	HG994970.1:239,408..239,882(-)	unspecified product	474	N/A	N/A	N/A	N/A	N/A	N/A
ETH2_1518700	8840	8295	7373	24842	27369	25479	24838.69522	-0.261401935	0.25991167	-1.005733736	0.31454367	0.891718546	HG994975.1:1,143,249..1,144,008(-)	cytochrome c, putative	348	GO:0005758;GO:0070469	GO:0005758;GO:0070469	GO:0009055;GO:0020037;GO:0046872	electron transfer activity;heme binding;metal ion binding	N/A	N/A
ETH2_0201900	30858	25947	18969	76199	78407	69080	72600.38241	-0.177815833	0.243145411	-0.731314781	0.464586904	0.929510607	HG994962.1:277,648..278,972(+)	hypothetical protein, conserved	588	N/A	N/A	N/A	N/A	N/A	N/A
ETH2_1223500	881	807	680	2293	2767	2462	2375.236098	-0.29741916	0.269917882	-1.101887572	0.270510552	0.860157749	HG994972.1:1,685,497..1,686,920(-)	CutA1 divalent ion tolerance domain-containing protein, putative	456	N/A	N/A	N/A	N/A	GO:0010038	response to metal ion
ETH2_1547600	205	234	109	642	615	700	723.0543603	0.113092618	0.31226068	0.362173738	0.717222203	0.987611421	HG994975.1:3,165,374..3,165,919(+)	40S ribosomal protein S15A, putative	393	GO:0005840	GO:0005840	GO:0003735	structural constituent of ribosome	GO:0006412	translation
ETH2_1455900	3741	3470	2565	9390	10369	9134	9524.952144	-0.142969288	0.251340626	-0.568826817	0.569473674	0.960152617	HG994974.1:3,805,323..3,806,398(+)	prefoldin subunit 5, putative	516	GO:0016272	GO:0016272	GO:0051082	unfolded protein binding	GO:0006457	protein folding
ETH2_0524900	659	1347	1023	304	359	218	298.3045999	0.067837971	0.279695649	0.242542102	0.808360137	0.992342383	HG994965.1:1,889,619..1,891,157(+)	60S ribosomal protein L19, putative	573	GO:0022625;GO:0005840	GO:0022625;GO:0005840	GO:0003723;GO:0003735	RNA binding;structural constituent of ribosome	GO:0006412	translation
ETH2_1121800	128	106	107	384	440	341	397.7789662	0.008421751	0.269883063	0.031205186	0.975105904	0.994830872	HG994971.1:1,524,065..1,524,616(+)	hypothetical protein, conserved	552	GO:0016021	GO:0016021	N/A	N/A	N/A	N/A
ETH2_1142300	1179	963	1219	4188	3757	3328	3587.25175	-0.213971804	0.237806975	-0.899770936	0.368242164	0.90797505	HG994971.1:2,903,264..2,904,376(-)	SAG family member (sag4)	762	N/A	N/A	N/A	N/A	N/A	N/A
ETH2_1529800	788	640	594	2161	2126	1956	1862.509933	-0.460185187	0.254293315	-1.809662939	0.070348073	0.577827231	HG994975.1:1,678,514..1,680,903(-)	PITH domain containing protein, putative	615	N/A	N/A	N/A	N/A	N/A	N/A
ETH2_1354200	212	174	189	648	691	535	594.014127	-0.201006413	0.243952817	-0.823956106	0.409964499	0.912079238	HG994973.1:3,313,855..3,316,107(+)	ribose 5-phosphate isomerase, putative	792	N/A	N/A	GO:0004751	ribose-5-phosphate isomerase activity	GO:0009052	pentose-phosphate shunt, non-oxidative branch
ETH2_0935600	10842	8746	9078	30799	30664	29593	36832.98777	0.404698519	0.256530735	1.577582972	0.114661447	0.698458215	HG994969.1:2,236,146..2,238,147(-)	Protein of unknown function (DUF3626), putative	1335	N/A	N/A	N/A	N/A	N/A	N/A
ETH2_1056400	88262	131519	124669	39954	40906	29867	36770.33539	-0.033865138	0.247460475	-0.136850694	0.891148812	0.993360422	HG994970.1:3,463,283..3,467,243(+)	GE18197, related	1194	N/A	N/A	N/A	N/A	N/A	N/A
ETH2_1041500	22195	19307	16855	57218	61815	58379	51961.90488	-0.558537273	0.259248208	-2.15444989	0.031204908	0.441113237	HG994970.1:2,542,000..2,543,105(+)	hypothetical protein, conserved	687	N/A	N/A	N/A	N/A	N/A	N/A
ETH2_1453700	1943	3073	1601	979	1065	467	899.8454753	0.329277906	0.221648336	1.485587086	0.137388373	0.74196174	HG994974.1:3,688,703..3,697,369(-)	CRN (Crooked neck) protein, related	2034	GO:0005634	GO:0005634	GO:0005515	protein binding	GO:0006396;GO:0006397;GO:0000398	RNA processing;mRNA processing;mRNA splicing, via spliceosome
ETH2_1529100	198	196	182	642	655	638	652.638049	-0.098102723	0.280410053	-0.349854513	0.726447885	0.99041596	HG994975.1:1,648,416..1,649,171(-)	macrophage migration inhibitory factor	348	N/A	N/A	N/A	N/A	N/A	N/A
ETH2_0647000	29	37	33	145	176	100	131.626055	-0.142963697	0.297463916	-0.480608534	0.630794749	NA	HG994966.1:2,435,832..2,438,692(-)	phosphotyrosyl phosphatase activator, putative	1299	GO:0005737	GO:0005737	GO:0003755;GO:0019211	peptidyl-prolyl cis-trans isomerase activity;phosphatase activator activity	N/A	N/A
ETH2_0800600	11	6	6	68	59	57	55.49733431	-0.400344302	0.410733556	-0.974705612	0.329706309	NA	HG994968.1:382,270..384,893(-)	hypothetical protein	783	N/A	N/A	N/A	N/A	GO:0007034	vacuolar transport
ETH2_1406600	136	120	122	445	442	338	406.5062006	-0.04583141	0.254478875	-0.180099076	0.857074788	0.993360422	HG994974.1:622,690..624,412(-)	hypothetical protein, conserved	789	GO:0005737	GO:0005737	N/A	N/A	N/A	N/A
ETH2_0817100	3888	4203	3198	10712	11608	10465	10483.48098	-0.243617921	0.265568134	-0.91734621	0.35896125	0.90797505	HG994968.1:1,369,632..1,370,751(+)	histone H2A, putative	480	GO:0000786;GO:0005634	GO:0000786;GO:0005634	GO:0003677;GO:0046982	DNA binding;protein heterodimerization activity	N/A	N/A
ETH2_0202800	18251	13815	10313	41041	43358	36711	34784.35268	-0.570127288	0.239045802	-2.385012764	0.017078529	0.367493014	HG994962.1:335,507..337,893(-)	mago nashi protein, putative	447	GO:0035145;GO:0005634	GO:0035145;GO:0005634	N/A	N/A	GO:0008380	RNA splicing
ETH2_0628100	116	113	120	380	472	408	464.0505737	0.168106295	0.293745487	0.572285543	0.567128542	0.958426532	HG994966.1:1,471,200..1,471,656(+)	hypothetical protein, conserved	168	N/A	N/A	N/A	N/A	N/A	N/A
ETH2_1004000	31	34	48	156	212	172	181.7265185	-0.07373509	0.320383204	-0.230146552	0.817977892	0.993360422	HG994970.1:355,548..357,862(+)	mitochondrial carrier domain-containing protein, putative	1185	N/A	N/A	N/A	N/A	GO:0055085	transmembrane transport
ETH2_1456100	267	283	180	711	793	746	1021.296609	0.679341747	0.281818087	2.410568303	0.015927689	0.352768273	HG994974.1:3,811,540..3,812,688(-)	hypothetical protein	501	N/A	N/A	N/A	N/A	N/A	N/A
ETH2_1504700	70	117	52	268	320	275	267.1496263	-0.339307305	0.309486436	-1.096355978	0.272923021	0.86437139	HG994975.1:317,403..319,027(+)	hypothetical protein, conserved	405	N/A	N/A	N/A	N/A	N/A	N/A
ETH2_0936100	14430	11377	10021	33484	37753	33173	32938.66124	-0.282956881	0.249526198	-1.133976647	0.256804344	0.853417001	HG994969.1:2,264,474..2,265,122(+)	hypothetical protein, conserved	201	GO:0016021	GO:0016021	N/A	N/A	N/A	N/A
ETH2_1349700	109	67	93	334	361	409	290.9228002	-1.077242682	0.345768808	-3.115499889	0.001836334	0.136198449	HG994973.1:3,075,527..3,076,380(-)	replication factor A protein 3 domain-containing protein, putative	339	GO:0005634	GO:0005634	GO:0003677	DNA binding	GO:0006310;GO:0006281;GO:0006260	DNA recombination;DNA repair;DNA replication
ETH2_1265800	552	433	642	1829	2172	2334	1929.288715	-0.504356259	0.2965617	-1.700679015	0.089003278	0.640008222	HG994972.1:4,106,065..4,106,526(-)	hypothetical protein, conserved	462	GO:0016021	GO:0016021	N/A	N/A	N/A	N/A
ETH2_1140500	236	241	122	56	65	44	50.14613721	-0.296683394	0.435286273	-0.681582242	0.495503147	NA	HG994971.1:2,831,960..2,847,673(-)	hypothetical protein, conserved	12141	N/A	N/A	GO:0009055;GO:0020037;GO:0005506	electron transfer activity;heme binding;iron ion binding	N/A	N/A
ETH2_1144800	8984	7345	7953	24508	26003	23687	21709.83248	-0.540393948	0.250828286	-2.154437831	0.031205852	0.441113237	HG994971.1:2,995,988..2,996,896(+)	SNARE associated Golgi protein, putative	909	GO:0016021	GO:0016021	N/A	N/A	N/A	N/A
ETH2_1055100	260	268	109	636	773	609	695.9055262	0.02112506	0.261865334	0.080671464	0.935703232	0.993360422	HG994970.1:3,403,783..3,404,761(-)	40s ribosomal protein S20, putative	357	GO:0005840;GO:0015935	GO:0005840;GO:0015935	GO:0003735	structural constituent of ribosome	GO:0006412	translation
ETH2_1568600	11259	11821	8503	28655	31237	28734	28478.05129	-0.238257606	0.269970869	-0.882530798	0.377489833	0.90797505	HG994975.1:4,569,876..4,571,063(-)	ribosomal protein L27, putative	441	GO:0005840	GO:0005840	GO:0003735	structural constituent of ribosome	GO:0006412	translation
ETH2_0742300	16572	11060	12116	37963	45214	36554	34403.32713	-0.571130512	0.247371712	-2.308794756	0.020954973	0.39128188	HG994967.1:3,314,670..3,314,966(-)	hypothetical protein, conserved	297	N/A	N/A	N/A	N/A	N/A	N/A
ETH2_0813300	25	17	16	117	79	112	99.86745448	-0.282182841	0.383249819	-0.73628956	0.461554498	NA	HG994968.1:1,119,127..1,121,601(+)	zinc finger MYND domain-containing protein, putative	1119	N/A	N/A	GO:0005515	protein binding	N/A	N/A
ETH2_0644800	133	98	92	340	397	392	356.2875569	-0.335964992	0.300280425	-1.118837477	0.26320948	0.853417001	HG994966.1:2,325,439..2,327,221(-)	acyl-CoA dehydrogenase, putative	723	N/A	N/A	GO:0008233	peptidase activity	N/A	N/A
ETH2_0636000	4354	6085	6334	2251	2477	1367	2201.617668	0.283161838	0.218720328	1.294629723	0.195447994	0.822555349	HG994966.1:1,868,316..1,872,311(+)	AGC kinase, putative	1035	N/A	N/A	GO:0005524;GO:0004672;GO:0004674	ATP binding;protein kinase activity;protein serine/threonine kinase activity	GO:0006468	protein phosphorylation
ETH2_0700200	1257	1110	951	3239	3163	2828	2890.938013	-0.284894011	0.258425891	-1.102420541	0.270278885	0.860157749	HG994967.1:95,912..96,835(+)	hypothetical protein, conserved	651	N/A	N/A	GO:0015035	protein-disulfide reductase activity	N/A	N/A
ETH2_0513700	319	248	292	953	942	985	834.9272031	-0.624340121	0.280892754	-2.222699277	0.026236085	0.414527477	HG994965.1:1,047,141..1,049,402(-)	hypothetical protein, conserved	1143	N/A	N/A	N/A	N/A	N/A	N/A
ETH2_0912000	45096	31779	39539	119038	130691	115473	102484.6552	-0.685127884	0.251411429	-2.72512625	0.00642769	0.272100286	HG994969.1:942,789..944,256(+)	nifU protein, putative	507	GO:0005759	GO:0005759	GO:0051537;GO:0005506;GO:0051536	2 iron, 2 sulfur cluster binding;iron ion binding;iron-sulfur cluster binding	GO:0016226	iron-sulfur cluster assembly
ETH2_1214900	137	250	159	59	62	34	76.05771743	1.01155767	0.357424289	2.830131304	0.00465289	NA	HG994972.1:1,144,388..1,149,674(-)	RIB43A, putative	1122	N/A	N/A	N/A	N/A	N/A	N/A
ETH2_1236900	40400	38894	27728	93168	108020	103793	98168.75962	-0.263790631	0.274300442	-0.961685039	0.33620784	0.89832396	HG994972.1:2,291,169..2,292,200(-)	60S ribosomal protein L22, putative	405	GO:0005840	GO:0005840	GO:0003735	structural constituent of ribosome	GO:0006412	translation
ETH2_1454600	10532	10022	9471	28757	29283	24368	24452.52182	-0.44051663	0.235488684	-1.870648826	0.061393772	0.569641581	HG994974.1:3,741,159..3,741,576(-)	small nuclear ribonucleoprotein E/G, putative	267	GO:0005681	GO:0005681	GO:0003723	RNA binding	GO:0000387	spliceosomal snRNP assembly
ETH2_1003500	98	90	69	279	368	153	246.4000861	-0.099396501	0.270235785	-0.367813984	0.713011941	0.987611421	HG994970.1:330,411..337,249(-)	MORN repeat, putative	3618	N/A	N/A	N/A	N/A	N/A	N/A
ETH2_0603800	10225	6991	10621	32000	31776	28468	28289.06707	-0.358267977	0.254000874	-1.410498993	0.158392394	0.770840745	HG994966.1:325,650..326,777(-)	hypothetical protein, conserved	1128	N/A	N/A	N/A	N/A	N/A	N/A
ETH2_0409800	281	326	144	91	106	26	83.6597685	0.549952267	0.376442906	1.460918131	0.14403791	NA	HG994964.1:1,056,324..1,062,511(-)	Mitochondrial branched-chain alpha-ketoacid dehydrogenase kinase, putative,3-methyl-2-oxobutanoate dehydrogenase (lipoamide) kinase, putative	1515	N/A	N/A	GO:0004672	protein kinase activity	N/A	N/A
ETH2_1325800	2853	2580	2497	7787	7482	6361	6168.920224	-0.576347669	0.239062162	-2.410869475	0.015914543	0.352768273	HG994973.1:1,707,148..1,707,915(+)	glycine-rich protein 2, putative	573	N/A	N/A	GO:0003676	nucleic acid binding	N/A	N/A
ETH2_0630800	383	294	424	1389	1180	1177	1121.350869	-0.452824818	0.266417181	-1.699683243	0.089190523	0.640008222	HG994966.1:1,602,715..1,604,422(+)	SAG family member (sag14)	798	N/A	N/A	N/A	N/A	N/A	N/A
ETH2_1140300	231	362	192	82	106	61	106.4038689	0.672937065	0.324403743	2.074381323	0.038043911	NA	HG994971.1:2,826,410..2,827,420(+)	hypothetical protein, conserved	1011	N/A	N/A	N/A	N/A	N/A	N/A
ETH2_1143600	651	534	756	2194	2242	2001	2077.011315	-0.199010017	0.249938669	-0.796235405	0.425895222	0.915766256	HG994971.1:2,952,854..2,953,954(+)	SAG family member	762	N/A	N/A	N/A	N/A	N/A	N/A
ETH2_1434100	1689	1266	1620	4488	5312	5065	4249.276922	-0.671855284	0.271425584	-2.475283555	0.013313043	0.352354235	HG994974.1:2,562,483..2,564,337(+)	SGS domain-containing protein, putative	693	N/A	N/A	GO:0051087	chaperone binding	N/A	N/A
ETH2_1017300	11259	8077	9706	29777	29942	26138	25885.48111	-0.405788121	0.244003042	-1.663045339	0.09630336	0.656542254	HG994970.1:1,206,825..1,207,856(-)	ubiquitin-conjugating enzyme e2, putative	681	N/A	N/A	GO:0019789	SUMO transferase activity	N/A	N/A
ETH2_15102000	29200	29315	25727	76162	82360	72283	71023.75995	-0.355073802	0.254935681	-1.392797588	0.163681008	0.777720436	HG994975.1:6,521,096..6,522,527(-)	multiprotein bridging factor type 1, putative	444	N/A	N/A	GO:0003677	DNA binding	N/A	N/A
ETH2_1582700	178	108	144	484	512	480	491.5142771	-0.12741209	0.281741861	-0.452229887	0.651103379	0.975308375	HG994975.1:5,382,751..5,383,971(-)	mog1 protein, putative	564	N/A	N/A	N/A	N/A	GO:0015031	protein transport
ETH2_0859600	69	70	48	206	226	163	196.7143853	-0.047984057	0.275668795	-0.174064158	0.861815041	0.993360422	HG994968.1:3,760,186..3,761,796(+)	SOUL heme-binding protein, putative	786	N/A	N/A	N/A	N/A	N/A	N/A
ETH2_15103400	127	86	109	363	396	298	410.3058351	0.374475177	0.257777294	1.452708152	0.146304803	0.749988369	HG994975.1:6,610,434..6,610,507(+)	Arg transfer RNA (cct)	74	N/A	N/A	N/A	N/A	N/A	N/A
ETH2_1125500	117	116	63	288	348	269	290.8161121	-0.179201778	0.280677353	-0.638461836	0.52317309	0.936972952	HG994971.1:1,712,874..1,719,349(-)	ATPase, AFG1 family domain-containing protein, putative	2190	N/A	N/A	GO:0005524	ATP binding	N/A	N/A
ETH2_0722200	42	31	40	161	152	138	117.9282336	-0.936241263	0.34012682	-2.752624042	0.005911975	NA	HG994967.1:1,334,001..1,340,987(+)	DNA polymerase I, putative	4290	N/A	N/A	GO:0003677;GO:0003887	DNA binding;DNA-directed DNA polymerase activity	GO:0006260;GO:0006261	DNA replication;DNA-dependent DNA replication
ETH2_0418500	36017	31575	31576	92933	95895	82117	77475.78543	-0.586423873	0.238384265	-2.459994045	0.013893932	0.352354235	HG994964.1:1,552,159..1,553,685(+)	hypothetical protein, conserved	636	GO:0016021	GO:0016021	N/A	N/A	N/A	N/A
ETH2_0856600	854	785	837	2267	2746	2743	2532.660822	-0.243036195	0.283900825	-0.856060192	0.391964486	0.90797505	HG994968.1:3,592,377..3,593,192(-)	Dephospho-CoA kinase, putative	816	N/A	N/A	GO:0005524;GO:0004140	ATP binding;dephospho-CoA kinase activity	GO:0015937	coenzyme A biosynthetic process
ETH2_0914200	4295	6410	3845	2370	2725	1198	2086.311545	0.114509482	0.209238294	0.547268285	0.584194429	0.961641348	HG994969.1:1,041,992..1,045,327(-)	hypothetical protein, conserved	1170	N/A	N/A	N/A	N/A	N/A	N/A
ETH2_0600100	1101	1118	1145	3426	3260	3143	3127.517126	-0.262080218	0.256611589	-1.021310922	0.307107153	0.890007784	HG994966.1:171,243..172,737(+)	hypothetical protein	465	N/A	N/A	N/A	N/A	N/A	N/A
ETH2_0211700	68	73	65	234	242	187	222.8322835	-0.01532385	0.30064248	-0.050970342	0.959349154	0.993360422	HG994962.1:893,810..894,821(+)	hypothetical protein, conserved	708	N/A	N/A	N/A	N/A	N/A	N/A
ETH2_1238900	138	97	94	371	361	240	310.1693149	-0.108394224	0.329088608	-0.329377017	0.741870737	0.99041596	HG994972.1:2,397,744..2,421,373(+)	hypothetical protein, conserved	19992	N/A	N/A	N/A	N/A	N/A	N/A
ETH2_1574800	398	571	699	198	189	132	206.9458703	0.483794965	0.301573144	1.60423756	0.108661699	0.685231875	HG994975.1:4,946,035..4,946,445(-)	hypothetical protein	411	N/A	N/A	N/A	N/A	N/A	N/A
ETH2_1588300	54594	40853	59128	165354	172979	159514	157501.8154	-0.280746515	0.253204018	-1.10877591	0.267526865	0.857045092	HG994975.1:5,712,989..5,714,428(+)	hypothetical protein, conserved	1440	GO:0016021	GO:0016021	N/A	N/A	N/A	N/A
ETH2_0207500	6207	10018	5326	3488	3874	1673	3579.564017	0.582350334	0.22786244	2.555710078	0.010597137	0.335620724	HG994962.1:660,631..665,985(-)	hypothetical protein, conserved	2580	N/A	N/A	N/A	N/A	N/A	N/A
ETH2_1417600	114	101	180	544	566	397	463.2731825	-0.253528495	0.240290578	-1.055091282	0.291383579	0.883278272	HG994974.1:1,670,621..1,670,881(+)	hypothetical protein, conserved	261	GO:0016021;GO:0005741	GO:0016021;GO:0005741	N/A	N/A	GO:0006886	intracellular protein transport
ETH2_1563900	1378	1674	1164	679	825	368	577.8518712	-0.103899953	0.240985546	-0.431145997	0.666362218	0.97648845	HG994975.1:4,341,798..4,346,276(+)	hypothetical protein, conserved	1713	N/A	N/A	N/A	N/A	N/A	N/A
ETH2_1223700	6922	6403	6548	18461	19924	19095	18399.16935	-0.2664087	0.263420055	-1.011345548	0.311851073	0.890007784	HG994972.1:1,695,151..1,696,944(-)	Siah interacting protein, N terminal/SGS domain containing protein, putative	657	N/A	N/A	GO:0044548;GO:0015631;GO:0031625	S100 protein binding;tubulin binding;ubiquitin protein ligase binding	N/A	N/A
ETH2_0618200	10366	10383	6229	23109	25008	23081	22173.8242	-0.338468046	0.261066138	-1.296483908	0.194808821	0.822555349	HG994966.1:957,794..958,612(-)	hypothetical protein, conserved	354	GO:0005750	GO:0005750	N/A	N/A	GO:0006122	mitochondrial electron transport, ubiquinol to cytochrome c
ETH2_1259100	129	97	111	350	397	353	355.1529176	-0.211839972	0.285006647	-0.743280812	0.457311686	0.929168023	HG994972.1:3,717,596..3,719,966(+)	membrane skeletal protein IMC1, putative	1722	N/A	N/A	N/A	N/A	N/A	N/A
ETH2_1567200	704	868	297	265	253	110	182.3550855	-0.251377563	0.294808509	-0.852680825	0.393836327	0.90797505	HG994975.1:4,514,996..4,516,251(+)	hypothetical protein, conserved	1041	N/A	N/A	N/A	N/A	N/A	N/A
ETH2_0207600	974	772	406	1959	2252	1548	1671.056013	-0.454221982	0.224302615	-2.025040953	0.042863159	0.494046911	HG994962.1:667,274..669,225(-)	hypothetical protein	795	N/A	N/A	N/A	N/A	N/A	N/A
ETH2_0803400	1814	2197	1514	937	1103	436	695.4492124	-0.355077476	0.233765828	-1.518945176	0.128776296	0.72076768	HG994968.1:536,591..539,964(-)	DJ-1/PfpI family domian-containing protein, putative	1440	N/A	N/A	GO:0003824	catalytic activity	N/A	N/A
ETH2_0704200	48394	54908	43125	25690	29726	10355	20890.93567	0.059558731	0.238058458	0.250185319	0.802444038	0.992342383	HG994967.1:335,623..336,666(+)	hypothetical protein, conserved	1044	N/A	N/A	N/A	N/A	N/A	N/A
ETH2_0644300	20	12	3	57	75	98	77.61886939	-0.258084366	0.440402193	-0.586019711	0.557862269	NA	HG994966.1:2,297,737..2,298,496(+)	hypothetical protein, conserved	459	N/A	N/A	N/A	N/A	N/A	N/A
ETH2_1582000	3266	3053	1938	7153	7536	7087	6732.674143	-0.365258461	0.263408671	-1.386660733	0.16554524	0.777720436	HG994975.1:5,352,154..5,353,188(-)	hypothetical protein, conserved	501	N/A	N/A	N/A	N/A	N/A	N/A
ETH2_1226600	374	299	367	1003	1184	988	1045.750351	-0.133227699	0.255751174	-0.520927027	0.602417607	0.963098309	HG994972.1:1,868,787..1,869,113(-)	mitochondrial pyruvate carrier 1, putative	327	GO:0005743	GO:0005743	N/A	N/A	GO:0006850	mitochondrial pyruvate transmembrane transport
ETH2_1463100	942	951	738	2134	2687	2119	2345.091572	-0.045875617	0.259105889	-0.177053548	0.859466329	0.993360422	HG994974.1:4,215,725..4,217,142(-)	60S ribosomal protein L9, putative	573	GO:0005840	GO:0005840	GO:0019843;GO:0003735	rRNA binding;structural constituent of ribosome	GO:0006412	translation
ETH2_1264700	611	760	617	1886	1875	1663	1693.821413	-0.294023747	0.256803678	-1.144935886	0.252235717	0.852929907	HG994972.1:4,046,867..4,047,704(+)	60S ribosomal protein L31, putative	366	GO:0005840	GO:0005840	GO:0003735	structural constituent of ribosome	GO:0006412	translation
ETH2_0846200	250	190	173	580	637	454	531.2066615	-0.163883757	0.246886042	-0.663803251	0.506816245	0.933952589	HG994968.1:3,003,418..3,005,747(-)	hypothetical protein, conserved	2127	N/A	N/A	N/A	N/A	N/A	N/A
ETH2_1237900	4742	4819	3257	11169	11202	9909	10133.34168	-0.278854233	0.248914609	-1.120280702	0.262594163	0.853417001	HG994972.1:2,334,955..2,335,728(+)	hypothetical protein, conserved	303	N/A	N/A	N/A	N/A	N/A	N/A
ETH2_1121200	95449	90055	65739	203370	246006	233961	209786.221	-0.422197156	0.276509295	-1.526882331	0.126790274	0.720377488	HG994971.1:1,485,818..1,486,416(+)	ribosome associated membrane protein RAMP4, putative	210	GO:0005783	GO:0005783	N/A	N/A	N/A	N/A
ETH2_1310200	3835	3502	4717	13384	12609	10858	11274.27677	-0.337719953	0.23419266	-1.442060365	0.149285345	0.755224196	HG994973.1:947,374..948,728(-)	actin, putative	1131	N/A	N/A	N/A	N/A	N/A	N/A
ETH2_0203300	34003	40483	38222	14667	19538	11239	14438.50196	-0.116204045	0.228940674	-0.507572738	0.611753013	0.966370383	HG994962.1:371,365..373,071(+)	hypothetical protein, conserved	1707	N/A	N/A	N/A	N/A	N/A	N/A
ETH2_0950300	1303	1260	1329	3666	3878	3421	3382.958228	-0.343830642	0.247532047	-1.389034862	0.164822149	0.777720436	HG994969.1:3,118,449..3,119,464(-)	translationally-controlled tumor protein, putative	516	GO:0005737	GO:0005737	N/A	N/A	N/A	N/A
ETH2_1537100	137	127	160	459	485	462	538.9141958	0.264385919	0.278009115	0.950997305	0.341605744	0.900473178	HG994975.1:2,570,047..2,571,078(-)	hypothetical protein, conserved	1032	GO:0016021	GO:0016021	N/A	N/A	N/A	N/A
ETH2_1566000	1190	1421	936	3028	3276	2953	2874.186644	-0.337129021	0.267156889	-1.261914009	0.20697973	0.841465032	HG994975.1:4,471,070..4,472,034(+)	ribosomal protein L35, putative	372	GO:0022625;GO:0005840	GO:0022625;GO:0005840	GO:0003735	structural constituent of ribosome	GO:0000463;GO:0006412	maturation of LSU-rRNA from tricistronic rRNA transcript (SSU-rRNA, 5.8S rRNA, LSU-rRNA);translation
ETH2_1144000	3304	2535	3760	9433	11424	10438	10941.28673	-0.00013871	0.265996464	-0.000521472	0.999583925	0.999849699	HG994971.1:2,962,631..2,963,777(+)	SAG family member	774	N/A	N/A	N/A	N/A	N/A	N/A
ETH2_0809300	646	488	487	285	257	120	206.459679	-0.051216694	0.308603277	-0.165962897	0.868186149	0.993360422	HG994968.1:919,847..924,984(+)	gamma-adaptin, putative	2781	GO:0030121;GO:0005794;GO:0030117	GO:0030121;GO:0005794;GO:0030117	N/A	N/A	GO:0006886;GO:0016192	intracellular protein transport;vesicle-mediated transport
ETH2_1568700	424346	422777	452652	180985	186324	137863	169092.2273	-0.016734286	0.258945988	-0.064624619	0.948472882	0.993360422	HG994975.1:4,573,920..4,577,717(+)	hypothetical protein, conserved	2511	N/A	N/A	N/A	N/A	N/A	N/A
ETH2_1465700	1113	981	793	2542	2614	2298	2821.213573	0.261216533	0.248390938	1.051634713	0.292967175	0.883278272	HG994974.1:4,389,743..4,392,041(+)	hypothetical protein, conserved	2010	N/A	N/A	N/A	N/A	N/A	N/A
ETH2_1327000	7744	6785	6312	18086	19648	18102	17965.56477	-0.234058649	0.25744169	-0.909171505	0.363259603	0.90797505	HG994973.1:1,757,689..1,759,165(-)	60S ribosome subunit biogenesis protein NIP7, putative	546	GO:0005730;GO:0005634	GO:0005730;GO:0005634	GO:0003723	RNA binding	GO:0042255	ribosome assembly
ETH2_1343200	4246	3548	3315	2037	2114	1003	1687.874638	0.069927788	0.268484042	0.260454168	0.794513464	0.992342383	HG994973.1:2,755,111..2,758,770(+)	OTU-like cysteine protease domain-containing protein, putative	2748	N/A	N/A	GO:0008233	peptidase activity	N/A	N/A
ETH2_15103300	7400	6282	5410	15705	18448	16989	16034.66812	-0.331602467	0.263573305	-1.258103384	0.20835437	0.841465032	HG994975.1:6,608,491..6,609,722(+)	hypothetical protein	300	N/A	N/A	N/A	N/A	N/A	N/A
ETH2_0910900	292	332	260	740	932	863	985.3398557	0.282544824	0.289159022	0.977126086	0.328506735	0.894367629	HG994969.1:855,190..856,637(-)	40S ribosomal protein S11, putative	489	GO:0005840	GO:0005840	GO:0003735	structural constituent of ribosome	GO:0006412	translation
ETH2_1372600	9	8	4	59	54	33	29.24230969	-2.137809873	0.527735785	-4.050909442	5.10E-05	NA	HG994973.1:4,256,248..4,258,712(+)	hypothetical protein	432	N/A	N/A	N/A	N/A	N/A	N/A
ETH2_0802300	30	42	36	140	139	124	137.2609163	-0.019749192	0.320629174	-0.061595118	0.950885265	NA	HG994968.1:480,521..484,268(-)	UDP-N-acetyl-D-galactosamine:polypeptide N-acetylgalactosaminyltransferase T3, putative	1968	GO:0005794;GO:0016021	GO:0005794;GO:0016021	GO:0030246;GO:0016757	carbohydrate binding;glycosyltransferase activity	GO:0006486	protein glycosylation
ETH2_1238200	16163	13208	14546	40228	42460	35900	35244.63872	-0.449703564	0.238757463	-1.883516265	0.059630438	0.569641581	HG994972.1:2,355,286..2,357,578(+)	rhomboid family domain-containing protein, putative	888	GO:0016021	GO:0016021	GO:0004252	serine-type endopeptidase activity	GO:0006508	proteolysis
ETH2_0803700	116	138	38	300	375	297	327.8629057	-0.046821963	0.295836443	-0.158269762	0.874244235	0.993360422	HG994968.1:552,053..558,079(-)	Uncharacterised ACR, YagE family COG1723, putative	2160	GO:0016021	GO:0016021	N/A	N/A	N/A	N/A
ETH2_1578100	18396	12968	14866	41191	47296	42684	39557.46837	-0.447475114	0.256950602	-1.741483039	0.081598944	0.608051329	HG994975.1:5,146,395..5,146,979(+)	Ubiquitin-like protein 5, putative	222	N/A	N/A	GO:0005515	protein binding	GO:0006464	cellular protein modification process
ETH2_1232500	1929	2280	1218	4662	4714	3854	4523.975158	0.010705732	0.243758371	0.043919443	0.964968617	0.993360422	HG994972.1:2,132,090..2,132,629(-)	ribosomal protein L32, putative	405	GO:0005840	GO:0005840	GO:0003735	structural constituent of ribosome	GO:0006412	translation
ETH2_1218400	143	137	145	396	487	435	437.9696687	-0.13939115	0.28374563	-0.491253909	0.623246875	0.966412725	HG994972.1:1,379,022..1,379,832(+)	hypothetical protein, conserved	510	N/A	N/A	N/A	N/A	N/A	N/A
ETH2_0931600	64	69	62	238	194	223	206.5955167	-0.328457791	0.339587684	-0.967225275	0.33343143	0.897493114	HG994969.1:1,988,541..1,991,734(+)	thyroid hormone receptor interactor, putative	1425	N/A	N/A	GO:0005524;GO:0016887	ATP binding;ATP hydrolysis activity	N/A	N/A
ETH2_1341300	148	129	187	483	585	485	492.2058813	-0.252791847	0.2884712	-0.876315718	0.380858422	0.90797505	HG994973.1:2,664,900..2,666,008(-)	hypothetical protein	837	N/A	N/A	N/A	N/A	N/A	N/A
ETH2_1591400	4328	4296	3860	10706	11498	9663	11016.15471	0.020732	0.247814999	0.083659182	0.933327411	0.993360422	HG994975.1:5,930,433..5,932,584(-)	Uncharacterized conserved domain (SAYSvFN), putative	423	N/A	N/A	N/A	N/A	N/A	N/A
ETH2_0207000	1202	1068	774	544	591	206	483.0573127	0.398099981	0.282844118	1.407488989	0.15928244	0.770840745	HG994962.1:633,231..637,010(+)	zinc finger (CCCH type) protein, putative	1740	N/A	N/A	GO:0046872	metal ion binding	N/A	N/A
ETH2_1248500	7417	6676	4909	15430	17102	14467	14239.17689	-0.394785177	0.254460878	-1.551457262	0.120792142	0.709384583	HG994972.1:3,088,579..3,090,352(-)	Ubiquitin-fold modifier-conjugating enzyme 1, putative	486	N/A	N/A	GO:0061657	UFM1 conjugating enzyme activity	GO:0071569	protein ufmylation
ETH2_1531600	17	23	8	54	110	80	78.5886418	-0.215004644	0.40498215	-0.530899062	0.595488728	NA	HG994975.1:1,773,428..1,776,269(-)	glycerol-3-phosphate dehydrogenase, putative	1530	GO:0009331	GO:0009331	GO:0051287;GO:0004367;GO:0016491;GO:0016616;GO:0042803	NAD binding;glycerol-3-phosphate dehydrogenase [NAD+] activity;oxidoreductase activity;oxidoreductase activity, acting on the CH-OH group of donors, NAD or NADP as acceptor;protein homodimerization activity	GO:0005975;GO:0046168;GO:0006072	carbohydrate metabolic process;glycerol-3-phosphate catabolic process;glycerol-3-phosphate metabolic process
ETH2_0844800	641	478	280	1169	1462	1247	1178.718423	-0.409633313	0.267452388	-1.5316121	0.125618185	0.716615059	HG994968.1:2,907,957..2,912,002(-)	serine/threonine protein phosphatase, putative	960	N/A	N/A	GO:0016787	hydrolase activity	N/A	N/A
ETH2_1465800	3124	2727	1690	6327	6903	7768	7015.389586	-0.205069266	0.292280817	-0.701617262	0.482917884	0.929510607	HG994974.1:4,392,548..4,393,030(-)	40S ribosomal protein S30, putative	180	GO:0005840	GO:0005840	GO:0003735	structural constituent of ribosome	GO:0006412	translation
ETH2_1579100	284	229	181	740	581	505	697.3818858	0.33382763	0.300671352	1.110274154	0.266880907	0.857045092	HG994975.1:5,193,183..5,195,718(-)	meiotic recombination protein DMC1-like protein, putative	993	N/A	N/A	GO:0005524;GO:0008094;GO:0003677;GO:0000166	ATP binding;ATP-dependent activity, acting on DNA;DNA binding;nucleotide binding	GO:0006259;GO:0006281	DNA metabolic process;DNA repair
ETH2_1366800	266	403	201	120	142	60	111.4651069	0.239355678	0.338839913	0.70639753	0.479940956	NA	HG994973.1:3,944,775..3,949,077(-)	CAF1 family ribonuclease, putative	1773	N/A	N/A	GO:0003676	nucleic acid binding	N/A	N/A
ETH2_1365100	46	42	44	155	169	127	194.5476262	0.638788312	0.281018421	2.273118995	0.02301901	0.39447646	HG994973.1:3,860,062..3,860,728(-)	hypothetical protein, conserved	204	N/A	N/A	N/A	N/A	N/A	N/A
ETH2_0723600	21920	18173	13561	43164	49865	46493	41991.49164	-0.471122235	0.264337444	-1.782275822	0.074704263	0.591137594	HG994967.1:1,415,252..1,417,006(-)	REX1 DNA repair domain-containing protein, putative	252	GO:0000439	GO:0000439	N/A	N/A	GO:0006289;GO:0006367	nucleotide-excision repair;transcription initiation from RNA polymerase II promoter
ETH2_0712700	401	288	248	851	892	876	904.0157118	-0.038776001	0.273965883	-0.141535876	0.88744662	0.993360422	HG994967.1:805,961..807,958(+)	hypothetical protein, conserved	1317	N/A	N/A	N/A	N/A	N/A	N/A
ETH2_0906200	1979	1683	2040	856	1071	482	861.2902814	0.30045638	0.283825996	1.058593591	0.289784907	0.883278272	HG994969.1:567,426..572,846(+)	acetyl-coenzyme a synthetase, putative	2145	N/A	N/A	GO:0016208;GO:0003987	AMP binding;acetate-CoA ligase activity	GO:0019427	acetyl-CoA biosynthetic process from acetate
ETH2_1407000	2406	2132	2161	5886	6343	6042	5691.905245	-0.35079215	0.263557921	-1.330986939	0.183193308	0.807675599	HG994974.1:639,125..640,859(-)	mitochondrial import inner membrane translocase subunit Tim17 domain-contraining protein, putative	636	GO:0042721	GO:0042721	N/A	N/A	GO:0045039	protein insertion into mitochondrial inner membrane
ETH2_0508200	1	2	3	30	36	30	26.55095954	-0.728033398	0.574711818	-1.266779933	0.205233989	NA	HG994965.1:763,745..765,508(-)	hypothetical protein, conserved	1764	N/A	N/A	N/A	N/A	N/A	N/A
ETH2_0814700	6667	3369	3450	2204	2110	557	1622.222827	0.267887229	0.357741005	0.748830091	0.453959621	0.927946872	HG994968.1:1,185,495..1,194,675(-)	SNF2 family N-terminal domain containing protein, putative	6681	N/A	N/A	GO:0005524;GO:0070615	ATP binding;nucleosome-dependent ATPase activity	N/A	N/A
ETH2_1510200	64	53	24	187	142	170	161.779305	-0.239133401	0.338372548	-0.706716318	0.479742787	0.929510607	HG994975.1:661,446..664,297(+)	hypothetical protein, conserved	1005	N/A	N/A	N/A	N/A	N/A	N/A
ETH2_1518100	2846	2706	2068	6034	7035	6537	7213.58737	0.143390083	0.271030984	0.52905421	0.596767845	0.963098309	HG994975.1:1,121,067..1,121,791(+)	LSM domain containing protein, putative	276	N/A	N/A	N/A	N/A	GO:0000398	mRNA splicing, via spliceosome
ETH2_0655500	533	515	325	226	228	129	189.8972687	0.001823902	0.26866542	0.006788748	0.994583404	0.998797074	HG994966.1:2,972,072..3,003,838(+)	isoleucine-tRNA synthetase, putative	3648	N/A	N/A	GO:0005524;GO:0002161;GO:0004812;GO:0004822;GO:0000166;GO:0000049	ATP binding;aminoacyl-tRNA editing activity;aminoacyl-tRNA ligase activity;isoleucine-tRNA ligase activity;nucleotide binding;tRNA binding	GO:0006428;GO:0006418	isoleucyl-tRNA aminoacylation;tRNA aminoacylation for protein translation
ETH2_1145800	16536	16398	13190	37875	40592	38253	36466.33283	-0.335660875	0.263126476	-1.275663628	0.202074451	0.83293291	HG994971.1:3,051,251..3,052,236(-)	ubiquitin / ribosomal protein CEP52 fusion protein, putative	390	GO:0005840	GO:0005840	GO:0005515;GO:0003735	protein binding;structural constituent of ribosome	GO:0006412	translation
ETH2_1303300	2216	2719	1760	1092	1161	741	1076.445043	0.229396565	0.240889501	0.952289591	0.340950135	0.900473178	HG994973.1:365,882..371,192(-)	eukaryotic translation initiation factor 3 subunit 7, putative	1716	GO:0005737;GO:0005852	GO:0005737;GO:0005852	GO:0003743	translation initiation factor activity	N/A	N/A
ETH2_1118900	141	120	164	418	496	475	470.0216306	-0.107752567	0.293469149	-0.367168297	0.713493486	0.987611421	HG994971.1:1,359,109..1,359,709(+)	hypothetical protein, conserved	453	GO:0016021	GO:0016021	N/A	N/A	N/A	N/A
ETH2_1549800	15069	10810	14007	37476	39559	33311	32125.74722	-0.519193468	0.245200751	-2.117422011	0.034224048	0.455471104	HG994975.1:3,278,618..3,279,925(-)	hypothetical protein, conserved	546	N/A	N/A	N/A	N/A	N/A	N/A
ETH2_1236800	886	867	920	2322	2660	2501	2087.184095	-0.749875933	0.276229731	-2.714682195	0.00663394	0.272100286	HG994972.1:2,290,430..2,290,876(+)	hypothetical protein, conserved	447	N/A	N/A	N/A	N/A	N/A	N/A
ETH2_0911900	156	73	95	24	45	10	35.56454949	0.958045919	0.538159979	1.780225131	0.075039124	NA	HG994969.1:937,816..940,716(+)	sec1 family domain-containing protein, putative	2745	N/A	N/A	N/A	N/A	GO:0016192	vesicle-mediated transport
ETH2_0922700	9	28	18	94	84	88	83.90624294	-0.307286377	0.394741149	-0.778450328	0.436303579	NA	HG994969.1:1,531,510..1,533,139(+)	hypothetical protein, conserved	852	N/A	N/A	N/A	N/A	N/A	N/A
ETH2_0642300	481	557	375	1213	1227	1139	1146.654154	-0.235121697	0.271231634	-0.866866795	0.386014999	0.90797505	HG994966.1:2,182,589..2,185,982(+)	hypothetical protein, conserved	1614	GO:0016021	GO:0016021	N/A	N/A	N/A	N/A
ETH2_1223600	23050	22825	17645	51433	55098	49659	50240.90426	-0.222863315	0.258071051	-0.863573475	0.387822241	0.90797505	HG994972.1:1,693,676..1,694,781(+)	40S ribosomal protein S15, putative	441	GO:0005840;GO:0015935	GO:0005840;GO:0015935	GO:0003723;GO:0003735	RNA binding;structural constituent of ribosome	GO:0006412	translation
ETH2_0710100	3257	3776	2304	1711	1961	684	1304.800494	-0.112040571	0.243951035	-0.459274835	0.646036817	0.9719688	HG994967.1:683,073..686,474(+)	Microfibrillar-associated protein 1, putative	1434	N/A	N/A	N/A	N/A	N/A	N/A
ETH2_0407900	387	286	265	149	164	49	120.1689004	0.212572719	0.346125592	0.614149097	0.539116807	NA	HG994964.1:968,438..972,127(+)	Zinc finger C-x8-C-x5-C-x3-H type (and similar), putative	2070	N/A	N/A	GO:0046872	metal ion binding	N/A	N/A
ETH2_0401600	141572	90951	91722	58282	60548	18440	39676.14687	-0.172058701	0.323011949	-0.532669771	0.594262195	0.963098309	HG994964.1:593,518..596,211(+)	Protein kinase domain containing protein, putative	2694	GO:0016021	GO:0016021	GO:0005524;GO:0004672	ATP binding;protein kinase activity	GO:0006468	protein phosphorylation
ETH2_1547900	13	18	17	69	80	77	67.2958169	-0.505149028	0.408749352	-1.23584056	0.216517835	NA	HG994975.1:3,172,393..3,173,251(+)	EF hand/EF-hand domain containing protein, putative	555	N/A	N/A	GO:0005509	calcium ion binding	N/A	N/A
ETH2_1447100	6069	9167	6658	3859	4321	1878	3642.538335	0.356546648	0.211085398	1.689110908	0.091198178	0.640008222	HG994974.1:3,291,184..3,292,988(+)	eukaryotic translation initiation factor 5, putative	1248	N/A	N/A	GO:0005525;GO:0005515;GO:0003743	GTP binding;protein binding;translation initiation factor activity	GO:0006413	translational initiation
ETH2_1202400	195	228	163	90	98	32	70.65512599	0.106572972	0.409214287	0.260433166	0.794529663	NA	HG994972.1:352,950..355,102(-)	hypothetical protein, conserved	1149	GO:0005737	GO:0005737	N/A	N/A	GO:0000045	autophagosome assembly
ETH2_1151400	686	512	837	2355	2314	1457	1912.988228	-0.155395123	0.264552492	-0.58738862	0.556942735	0.950525732	HG994971.1:3,392,264..3,395,753(+)	rRNA	3490	N/A	N/A	N/A	N/A	N/A	N/A
ETH2_0843700	6551	9454	5140	3562	3901	2162	3268.791219	0.116357345	0.206108298	0.56454469	0.572383495	0.960640866	HG994968.1:2,821,804..2,823,646(+)	hypothetical protein, conserved	1515	N/A	N/A	N/A	N/A	N/A	N/A
ETH2_0418200	799	722	845	2102	2356	2331	2435.645627	0.05586328	0.275201249	0.202990649	0.839142341	0.993360422	HG994964.1:1,524,588..1,525,426(-)	60S Ribosomal protein L36, putative	321	GO:0005840	GO:0005840	GO:0003735	structural constituent of ribosome	GO:0006412	translation
ETH2_0603600	999	804	792	2210	2371	2102	2248.674744	-0.078235087	0.252614899	-0.309701	0.756788342	0.99041596	HG994966.1:320,595..321,589(+)	hypothetical protein, conserved	360	N/A	N/A	N/A	N/A	N/A	N/A
ETH2_1328700	10673	9332	8636	23898	25058	22318	22673.52541	-0.248440036	0.246553303	-1.007652434	0.313621347	0.891718546	HG994973.1:1,873,190..1,874,643(-)	vacuolar ATP synthase 22 kDa proteolipid subunit, putative	585	GO:0016021;GO:0033179;GO:0033177	GO:0016021;GO:0033179;GO:0033177	GO:0015078	proton transmembrane transporter activity	GO:1902600	proton transmembrane transport
ETH2_1223000	5882	5369	5513	14860	14717	13524	13265.52552	-0.357197293	0.247676533	-1.442192724	0.149248013	0.755224196	HG994972.1:1,668,053..1,669,380(+)	40S ribosomal protein S3a	783	GO:0005840	GO:0005840	GO:0003735	structural constituent of ribosome	GO:0006412	translation
ETH2_0519100	13	25	5	76	82	53	55.16763127	-0.788630585	0.394689942	-1.998101552	0.045705652	NA	HG994965.1:1,353,565..1,360,083(+)	hypothetical protein, conserved	3423	N/A	N/A	N/A	N/A	N/A	N/A
ETH2_0813900	156	154	136	451	387	412	459.9819884	0.150015181	0.285225648	0.525952637	0.598921116	0.963098309	HG994968.1:1,145,893..1,146,461(+)	Augmenter of liver regeneration, related	399	N/A	N/A	GO:0016971;GO:0016972	flavin-linked sulfhydryl oxidase activity;thiol oxidase activity	N/A	N/A
ETH2_1587100	315	394	416	1123	1061	1171	1208.212881	0.05495261	0.294696493	0.186471884	0.852074725	0.993360422	HG994975.1:5,633,745..5,634,603(+)	hypothetical protein, conserved	516	N/A	N/A	N/A	N/A	N/A	N/A
ETH2_1046200	4558	3336	3496	2100	2203	1013	1719.098247	0.042243509	0.265192316	0.159293864	0.873437355	0.993360422	HG994970.1:2,869,293..2,872,348(+)	Zinc finger C-x8-C-x5-C-x3-H type (and similar), putative	2394	N/A	N/A	GO:0046872	metal ion binding	N/A	N/A
ETH2_1206400	28534	25373	14571	12874	13272	4482	9326.432385	-0.041855712	0.250474806	-0.167105477	0.867287056	0.993360422	HG994972.1:630,680..637,583(+)	membrane-attack complex / perforin domain-containing protein, putative	3285	N/A	N/A	N/A	N/A	N/A	N/A
ETH2_1532300	7147	6362	6940	17225	19566	17120	15812.43828	-0.526683386	0.251612552	-2.093231765	0.03632847	0.473405381	HG994975.1:1,823,905..1,824,564(+)	hypothetical protein, conserved	363	N/A	N/A	N/A	N/A	N/A	N/A
ETH2_0733500	15876	24793	15423	9950	11152	5039	8420.623229	0.028836177	0.207983298	0.138646597	0.88972942	0.993360422	HG994967.1:2,278,966..2,280,717(-)	hypothetical protein, conserved	1752	N/A	N/A	N/A	N/A	N/A	N/A
ETH2_1434900	1978	1405	1068	3697	3947	3858	4103.547306	0.052894558	0.26502732	0.199581531	0.841807873	0.993360422	HG994974.1:2,599,557..2,600,541(+)	hypothetical protein	366	N/A	N/A	N/A	N/A	N/A	N/A
ETH2_0925900	1497	1520	1483	3670	4304	3397	3863.042252	-0.019393242	0.249579894	-0.077703542	0.938063876	0.993360422	HG994969.1:1,746,101..1,746,717(+)	hypothetical protein, conserved	243	GO:0016021	GO:0016021	N/A	N/A	N/A	N/A
ETH2_0937800	1302	941	1021	2867	2997	2404	2561.367623	-0.286710457	0.234786475	-1.22115406	0.222027695	0.849329624	HG994969.1:2,405,944..2,427,417(-)	Dynein heavy chain, putative	12285	GO:0030286	GO:0030286	GO:0005524;GO:0008569	ATP binding;minus-end-directed microtubule motor activity	GO:0007018	microtubule-based movement
ETH2_1027400	18	20	21	106	74	69	79.70911259	-0.15825172	0.361761371	-0.437447812	0.661786616	NA	HG994970.1:1,772,328..1,773,065(+)	hypothetical protein, conserved	390	N/A	N/A	N/A	N/A	N/A	N/A
ETH2_15102200	104	138	104	38	45	26	36.49431289	0.056070525	0.459514676	0.122021183	0.902882242	NA	HG994975.1:6,524,403..6,529,256(-)	transketolase, putative	2100	N/A	N/A	GO:0003824;GO:0046872;GO:0004802	catalytic activity;metal ion binding;transketolase activity	N/A	N/A
ETH2_1258600	15383	10039	14893	38760	40535	35414	35947.58668	-0.287341099	0.247980689	-1.158723689	0.246568831	0.852922603	HG994972.1:3,697,507..3,698,838(-)	adenosine transporter, putative	1332	GO:0016021	GO:0016021	GO:0005337	nucleoside transmembrane transporter activity	GO:1901642	nucleoside transmembrane transport
ETH2_1442700	9893	7715	10869	25640	29496	27738	26324.40427	-0.294955097	0.263155394	-1.120840021	0.262355965	0.853417001	HG994974.1:3,001,717..3,003,304(+)	SAG family member	807	GO:0016021	GO:0016021	N/A	N/A	N/A	N/A
ETH2_1061800	10138	10145	10333	5838	6114	2749	4689.054386	0.010294219	0.23361414	0.044065052	0.964852551	0.993360422	HG994970.1:3,850,061..3,852,148(-)	hypothetical protein, conserved	2088	N/A	N/A	N/A	N/A	N/A	N/A
ETH2_0906000	494	626	597	250	315	156	255.3577578	0.244974904	0.281160146	0.871300243	0.383590238	0.90797505	HG994969.1:553,949..555,770(-)	Kinase phosphorylation protein, putative	1332	N/A	N/A	N/A	N/A	N/A	N/A
ETH2_0928800	445	415	486	1260	1261	1273	1153.212492	-0.442937527	0.271360467	-1.632284656	0.102619534	0.67360569	HG994969.1:1,829,083..1,830,214(+)	SAG family member	783	N/A	N/A	N/A	N/A	N/A	N/A
ETH2_1534900	1586	1279	1494	3988	3933	3431	3379.87079	-0.443423141	0.243117315	-1.823906044	0.068166278	0.577827231	HG994975.1:1,997,642..1,998,791(+)	hypothetical protein, conserved	705	N/A	N/A	N/A	N/A	N/A	N/A
ETH2_1370300	84	70	79	232	250	227	218.8414465	-0.356352495	0.327563525	-1.087888204	0.276644464	0.871592537	HG994973.1:4,111,983..4,114,614(+)	GDP-mannose 4,6 dehydratase, putative	1095	N/A	N/A	GO:0008446	GDP-mannose 4,6-dehydratase activity	GO:0019673	GDP-mannose metabolic process
ETH2_0204300	358	498	283	159	226	54	127.8477741	-0.129035683	0.34867702	-0.370072231	0.711328672	NA	HG994962.1:469,817..474,372(-)	high mobility group (HMG) box domain-containing protein, putative	2031	N/A	N/A	GO:0005515	protein binding	N/A	N/A
ETH2_1555000	29	18	34	118	104	121	117.9478458	-0.073246516	0.363151508	-0.201696852	0.840153724	NA	HG994975.1:3,547,253..3,549,226(-)	hypothetical protein, conserved	1677	N/A	N/A	N/A	N/A	N/A	N/A
ETH2_0635700	34	15	11	74	131	63	80.68625663	-0.251921348	0.376294413	-0.669479374	0.503189734	NA	HG994966.1:1,851,816..1,855,202(+)	inositol monophosphatase, putative	885	N/A	N/A	GO:0008934	inositol monophosphate 1-phosphatase activity	GO:0046855;GO:0046854	inositol phosphate dephosphorylation;phosphatidylinositol phosphate biosynthetic process
ETH2_1238000	4915	4154	4267	2463	2737	1241	2135.105701	0.108969097	0.255224258	0.426954309	0.669412607	0.977741006	HG994972.1:2,337,226..2,342,260(+)	ATP-dependent RNA helicase, putative	2706	N/A	N/A	GO:0005524;GO:0004386;GO:0016787;GO:0003676	ATP binding;helicase activity;hydrolase activity;nucleic acid binding	N/A	N/A
ETH2_1147200	128	107	150	477	361	338	385.5203729	-0.10843276	0.275995011	-0.392879419	0.694408543	0.983254202	HG994971.1:3,144,139..3,147,157(+)	hypothetical protein, conserved	1986	N/A	N/A	N/A	N/A	N/A	N/A
ETH2_0210000	1533	1446	1397	752	917	416	686.3057032	0.07720904	0.241930602	0.319137139	0.749622522	0.99041596	HG994962.1:792,591..797,463(+)	DnaJ domain-containing protein, putative	1605	N/A	N/A	N/A	N/A	N/A	N/A
ETH2_0603500	20	32	10	115	78	60	82.53933483	-0.026387852	0.355339679	-0.074260923	0.94080277	NA	HG994966.1:319,322..320,018(+)	hypothetical protein	312	N/A	N/A	N/A	N/A	N/A	N/A
ETH2_1365000	30	39	47	139	145	142	180.2525006	0.515150703	0.320192229	1.608879466	0.1076427	0.685231875	HG994973.1:3,857,659..3,859,463(-)	rRNA	1805	N/A	N/A	N/A	N/A	N/A	N/A
ETH2_0302400	1936	1665	1709	935	1123	469	919.2557367	0.370326129	0.279616456	1.324407495	0.185367747	0.807828947	HG994963.1:595,245..599,546(-)	NAD-dependent DNA ligase OB-fold domain containing protein, putative	3465	N/A	N/A	GO:0003911	DNA ligase (NAD+) activity	GO:0006281;GO:0006260	DNA repair;DNA replication
ETH2_1254900	7796	8436	5609	16844	17882	16102	16272.26324	-0.235506812	0.262317438	-0.897793203	0.369295809	0.90797505	HG994972.1:3,487,398..3,488,702(-)	SEC61beta family protein, putative	303	GO:0005784	GO:0005784	N/A	N/A	GO:0006886	intracellular protein transport
ETH2_1434200	311	249	317	767	884	952	918.6619398	-0.029090687	0.296485864	-0.098118294	0.921838361	0.993360422	HG994974.1:2,566,870..2,567,632(+)	hypothetical protein, conserved	225	N/A	N/A	N/A	N/A	N/A	N/A
ETH2_0741500	10	10	11	50	60	52	49.62837791	-0.372314855	0.437084244	-0.851814861	0.394316857	NA	HG994967.1:3,246,418..3,252,742(-)	hypothetical protein, conserved	4911	N/A	N/A	N/A	N/A	N/A	N/A
ETH2_1534600	1199	1617	1402	656	656	466	716.3103548	0.497151076	0.239896805	2.072353883	0.038232451	0.474655668	HG994975.1:1,980,431..1,981,981(+)	SURF1 family, putative	1551	GO:0016021;GO:0016020;GO:0005743	GO:0016021;GO:0016020;GO:0005743	N/A	N/A	N/A	N/A
ETH2_1145500	633	492	673	1868	1596	1602	1858.383077	0.161070739	0.261605751	0.615700299	0.53809234	0.939978209	HG994971.1:3,041,869..3,044,865(-)	hypothetical protein, conserved	1515	N/A	N/A	N/A	N/A	N/A	N/A
ETH2_1409300	7	5	5	47	39	32	30.47715169	-0.902610261	0.501857982	-1.798537224	0.072091915	NA	HG994974.1:752,351..755,971(-)	hypothetical protein	1380	N/A	N/A	N/A	N/A	N/A	N/A
ETH2_1428700	16518	26253	24263	9280	10062	7162	10214.35219	0.372180156	0.233414875	1.594500589	0.110823959	0.689755088	HG994974.1:2,230,569..2,231,360(+)	hypothetical protein, conserved	792	N/A	N/A	N/A	N/A	N/A	N/A
ETH2_0620200	302	262	194	695	608	509	560.4149432	-0.274174614	0.260581541	-1.052164374	0.292724141	0.883278272	HG994966.1:1,028,920..1,032,019(-)	hypothetical protein, conserved	837	GO:0005672	GO:0005672	N/A	N/A	GO:0006367	transcription initiation from RNA polymerase II promoter
ETH2_0910300	115	93	110	309	331	251	315.38731	0.131338031	0.258377846	0.508317696	0.611230562	0.966370383	HG994969.1:830,972..831,729(-)	vacuolar ATP synthase subunit G1, putative	387	GO:0016471	GO:0016471	GO:0042626	ATPase-coupled transmembrane transporter activity	GO:1902600	proton transmembrane transport
ETH2_0703800	84365	71583	73251	195769	191235	175027	166333.7286	-0.484777019	0.245826592	-1.972028391	0.048606366	0.51766149	HG994967.1:310,604..311,865(-)	hypothetical protein, conserved	732	GO:0016021	GO:0016021	N/A	N/A	N/A	N/A
ETH2_1575000	178	220	106	59	70	44	71.41883331	0.572352012	0.414463114	1.380948007	0.167294948	NA	HG994975.1:4,950,285..4,957,645(-)	Sec16, putative	5802	N/A	N/A	N/A	N/A	N/A	N/A
ETH2_1130500	173	197	161	481	473	352	448.9892434	0.06826812	0.258786223	0.263801216	0.791933098	0.992342383	HG994971.1:2,319,209..2,320,990(+)	18 kDa cyclophilin, putative	570	N/A	N/A	GO:0003755	peptidyl-prolyl cis-trans isomerase activity	GO:0006457;GO:0000413	protein folding;protein peptidyl-prolyl isomerization
ETH2_0646100	3115	2972	2528	6561	7497	6702	6717.179049	-0.212751155	0.258222198	-0.823907303	0.409992231	0.912079238	HG994966.1:2,383,195..2,384,359(+)	60S ribosomal protein L14, putative	417	GO:0005840	GO:0005840	GO:0003723;GO:0003735	RNA binding;structural constituent of ribosome	GO:0006412	translation
ETH2_0315100	359	328	362	143	189	98	176.1309886	0.593192829	0.310986138	1.907457462	0.056461374	0.554158126	HG994963.1:1,339,694..1,341,999(-)	hypothetical protein, conserved	1815	N/A	N/A	N/A	N/A	N/A	N/A
ETH2_0411400	239	227	234	673	604	510	678.0516436	0.305335759	0.262364783	1.163783327	0.244511831	0.851043685	HG994964.1:1,181,135..1,184,461(-)	Flagellar associated protein, related	1485	N/A	N/A	N/A	N/A	N/A	N/A
ETH2_1343500	72	53	36	168	164	151	183.6256815	0.27252712	0.304880177	0.893882711	0.371384649	0.90797505	HG994973.1:2,773,970..2,776,528(+)	activated protein kinase c receptor	957	N/A	N/A	GO:0016301;GO:0005515	kinase activity;protein binding	N/A	N/A
ETH2_0403600	157	204	111	532	636	178	475.6831243	0.388813502	0.28014388	1.387906463	0.16516553	0.777720436	HG994964.1:703,563..705,265(-)	alanine dehydrogenase, putative	1143	N/A	N/A	GO:0000286;GO:0016491	alanine dehydrogenase activity;oxidoreductase activity	GO:0042853	L-alanine catabolic process
ETH2_1145600	912	782	979	2196	2772	2187	2259.763118	-0.252133487	0.252364569	-0.999084331	0.317753841	0.891718546	HG994971.1:3,046,189..3,047,166(+)	hypothetical protein, conserved	978	GO:0016021	GO:0016021	N/A	N/A	N/A	N/A
ETH2_1264800	521	688	453	278	298	174	276.0100794	0.317486473	0.261395367	1.214583396	0.224525025	0.849329624	HG994972.1:4,048,376..4,052,008(-)	replication factor c subunit, putative	1149	N/A	N/A	GO:0005524;GO:0016887;GO:0003677	ATP binding;ATP hydrolysis activity;DNA binding	GO:0006260	DNA replication
ETH2_1224000	2782	2314	2118	1356	1532	706	1384.997908	0.495674583	0.265918898	1.864006605	0.062320777	0.569641581	HG994972.1:1,707,499..1,711,985(-)	splicing factor, arginine/serine-rich 8, putative	2676	N/A	N/A	GO:0003723	RNA binding	GO:0006396	RNA processing
ETH2_0743400	16710	14467	8213	31115	32226	25419	25933.52925	-0.472542727	0.230792665	-2.047477229	0.04061125	0.486169131	HG994967.1:3,398,671..3,403,256(-)	hypothetical protein, conserved	1764	N/A	N/A	N/A	N/A	N/A	N/A
ETH2_1544700	647	717	477	1444	1519	1023	1246.17722	-0.187631909	0.216463721	-0.866805335	0.386048678	0.90797505	HG994975.1:3,000,240..3,006,008(+)	gamma-glutamylcysteine synthetase, putative	2754	N/A	N/A	GO:0005524;GO:0003824;GO:0004357	ATP binding;catalytic activity;glutamate-cysteine ligase activity	GO:0006750	glutathione biosynthetic process
ETH2_1034600	53	168	37	11	27	8	15.78404425	0.249337465	0.713400914	0.349505391	0.726709924	NA	HG994970.1:2,143,763..2,144,365(+)	hypothetical protein	603	N/A	N/A	N/A	N/A	N/A	N/A
ETH2_1440700	117	208	152	470	493	305	444.1524645	0.173091049	0.253448524	0.682943608	0.494642477	0.932887545	HG994974.1:2,921,172..2,922,168(+)	hypothetical protein, conserved	765	N/A	N/A	GO:0003723;GO:0003676	RNA binding;nucleic acid binding	N/A	N/A
ETH2_1319300	20	28	29	94	110	86	82.73506167	-0.572478609	0.365395457	-1.566737071	0.117176162	NA	HG994973.1:1,409,530..1,414,083(-)	prolyl endopeptidase, putative	2154	N/A	N/A	GO:0004252;GO:0008236	serine-type endopeptidase activity;serine-type peptidase activity	GO:0006508	proteolysis
ETH2_0841400	99	51	56	199	235	200	194.5102196	-0.361918139	0.317261189	-1.140757685	0.253970774	0.852929907	HG994968.1:2,644,510..2,645,440(+)	hypothetical protein, conserved	645	N/A	N/A	N/A	N/A	N/A	N/A
ETH2_0306300	122	105	208	498	516	517	556.0888137	0.102037398	0.285049337	0.357963991	0.720370261	0.990357028	HG994963.1:783,273..785,314(-)	hypothetical protein	981	N/A	N/A	N/A	N/A	N/A	N/A
ETH2_1597300	16240	25073	17325	10439	11680	5936	9204.109143	0.044286989	0.200732364	0.220627049	0.825382838	0.993360422	HG994975.1:6,273,367..6,276,958(-)	hypothetical protein, conserved	1476	N/A	N/A	N/A	N/A	N/A	N/A
ETH2_0303000	4480	4422	3919	2021	2221	1559	2151.541544	0.27544408	0.271723361	1.013693041	0.310729246	0.890007784	HG994963.1:619,991..622,394(-)	pyruvate dehydrogenase, putative	1629	GO:0043231	GO:0043231	GO:0016624;GO:0004739	oxidoreductase activity, acting on the aldehyde or oxo group of donors, disulfide as acceptor;pyruvate dehydrogenase (acetyl-transferring) activity	GO:0006086	acetyl-CoA biosynthetic process from pyruvate
ETH2_0911300	7044	5805	6737	17087	16928	14999	13269.71235	-0.800687207	0.242131555	-3.306827185	0.000943591	0.107312014	HG994969.1:874,248..877,810(-)	eukaryotic translation initiation factor 3 subunit g	831	GO:0005737;GO:0016282;GO:0033290;GO:0005852	GO:0005737;GO:0016282;GO:0033290;GO:0005852	GO:0003676;GO:0003743	nucleic acid binding;translation initiation factor activity	GO:0001732	formation of cytoplasmic translation initiation complex
ETH2_1586700	2422	3028	2798	1353	1475	915	1234.232816	-0.004711018	0.231261441	-0.020370961	0.983747449	0.997357875	HG994975.1:5,608,850..5,611,997(-)	surp module domain-containing protein, putative	1908	GO:0005681	GO:0005681	GO:0003723	RNA binding	GO:0006396;GO:0008380;GO:0045292;GO:0006397	RNA processing;RNA splicing;mRNA cis splicing, via spliceosome;mRNA processing
ETH2_1116200	56	20	47	156	165	153	163.9747474	-0.007600162	0.378447722	-0.020082463	0.98397759	0.997357875	HG994971.1:1,193,588..1,196,057(-)	hypothetical protein	1104	N/A	N/A	N/A	N/A	N/A	N/A
ETH2_1454400	123	68	140	375	374	360	382.524041	-0.022314689	0.296849635	-0.075171691	0.940078108	0.993360422	HG994974.1:3,722,834..3,725,583(+)	ubiquitin-conjugating enzyme, putative	609	GO:0005739	GO:0005739	GO:0005524;GO:0005515;GO:0061631	ATP binding;protein binding;ubiquitin conjugating enzyme activity	N/A	N/A
ETH2_0528100	2106	3917	2926	1155	1414	963	1258.803264	0.164704614	0.231997779	0.709940477	0.477741048	0.929510607	HG994965.1:2,066,365..2,069,275(-)	eukaryotic translation initiation factor 4e, putative	771	N/A	N/A	GO:0003723;GO:0003743	RNA binding;translation initiation factor activity	GO:0006413	translational initiation
ETH2_1237000	4772	3760	4054	10233	10875	9590	9591.632875	-0.303923984	0.246418396	-1.233365646	0.217439376	0.847526613	HG994972.1:2,292,675..2,294,281(+)	Protein of unknown function (DUF3228), putative	771	N/A	N/A	N/A	N/A	N/A	N/A
ETH2_1224100	592	611	919	242	324	208	283.5009807	0.247789196	0.274784514	0.901758225	0.367185315	0.90797505	HG994972.1:1,712,795..1,713,982(+)	DNA-directed RNA polymerase II subunit RPB7, putative	534	N/A	N/A	GO:0003899;GO:0003676	DNA-directed 5'-3' RNA polymerase activity;nucleic acid binding	GO:0006352;GO:0006351	DNA-templated transcription, initiation;transcription, DNA-templated
ETH2_1133600	3272	2571	2709	7022	7201	6859	6800.550471	-0.229119328	0.256909785	-0.891827957	0.372485154	0.90797505	HG994971.1:2,437,544..2,438,391(+)	Got1/Sft2-like family, putative	624	GO:0016021	GO:0016021	N/A	N/A	GO:0016192	vesicle-mediated transport
ETH2_0729000	195	128	133	83	51	21	44.36539762	-0.23268092	0.507891022	-0.458131588	0.646857906	NA	HG994967.1:1,793,890..1,796,709(-)	protein kinase, putative	906	N/A	N/A	N/A	N/A	N/A	N/A
ETH2_1118700	138	70	103	351	294	292	326.074485	0.025981859	0.280957522	0.092476112	0.92631977	0.993360422	HG994971.1:1,348,737..1,355,853(+)	manganese resistance 1 protein, putative	1425	GO:0016021	GO:0016021	GO:0015369;GO:0008324	calcium:proton antiporter activity;cation transmembrane transporter activity	GO:0006816;GO:0006812;GO:0055085	calcium ion transport;cation transport;transmembrane transport
ETH2_1230700	95	116	58	33	33	16	30.64245986	0.412807652	0.482654652	0.855285762	0.392392968	NA	HG994972.1:2,029,277..2,035,048(+)	CBS domain multi-pass transmembrane protein, putative	2739	N/A	N/A	N/A	N/A	GO:0010960	magnesium ion homeostasis
ETH2_1404900	25	17	10	106	76	39	61.50014456	-0.394846937	0.413882312	-0.954007759	0.340079715	NA	HG994974.1:553,285..556,428(+)	SET domain containing protein, putative	3144	N/A	N/A	N/A	N/A	N/A	N/A
ETH2_1128200	782	1184	1315	446	476	336	430.4618008	0.059364203	0.270993792	0.219061117	0.826602439	0.993360422	HG994971.1:2,196,020..2,198,317(-)	iron-sulfur subunit of succinate dehydrogenase, putative	1161	GO:0005743	GO:0005743	GO:0051537;GO:0051538;GO:0051539;GO:0009055;GO:0051536;GO:0046872;GO:0016491;GO:0008177	2 iron, 2 sulfur cluster binding;3 iron, 4 sulfur cluster binding;4 iron, 4 sulfur cluster binding;electron transfer activity;iron-sulfur cluster binding;metal ion binding;oxidoreductase activity;succinate dehydrogenase (ubiquinone) activity	GO:0006099	tricarboxylic acid cycle
ETH2_0639700	38292	29564	30559	76157	86230	75262	66284.87988	-0.708735298	0.251531281	-2.817682536	0.004837161	0.232741865	HG994966.1:2,067,079..2,068,706(-)	hypothetical protein, conserved	435	N/A	N/A	N/A	N/A	N/A	N/A
ETH2_1554700	3674	3363	2599	7185	7826	6700	6757.929002	-0.307828496	0.248721582	-1.237642882	0.215848507	0.847526613	HG994975.1:3,534,935..3,536,167(-)	myosin light chain, putative	486	N/A	N/A	N/A	N/A	N/A	N/A
ETH2_1525200	7682	8011	4891	15081	16535	15545	15185.92015	-0.242202778	0.271244532	-0.892931467	0.371893875	0.90797505	HG994975.1:1,486,439..1,487,455(+)	glutaredoxin, putative	321	N/A	N/A	GO:0097573;GO:0004362	glutathione oxidoreductase activity;glutathione-disulfide reductase (NADPH) activity	N/A	N/A
ETH2_1512400	1403	1631	1491	810	913	469	730.2694109	0.082017254	0.240732345	0.340698939	0.733330238	0.99041596	HG994975.1:799,167..803,960(-)	Activator of Hsp90 ATPase, N-terminal, putative	1749	N/A	N/A	GO:0001671;GO:0051087;GO:0005515	ATPase activator activity;chaperone binding;protein binding	N/A	N/A
ETH2_0806600	4827	4165	3099	2541	2593	976	1855.181113	-0.0792163	0.257118056	-0.308093104	0.758011488	0.99041596	HG994968.1:725,771..729,107(+)	heat shock protein 90, putative	2715	N/A	N/A	GO:0005524;GO:0016887;GO:0051082	ATP binding;ATP hydrolysis activity;unfolded protein binding	GO:0006457	protein folding
ETH2_0814000	78	57	50	198	171	153	202.8869822	0.359039066	0.325896663	1.101696047	0.270593836	0.860157749	HG994968.1:1,146,663..1,152,176(-)	UvrD/REP helicase N-terminal domain/Part of AAA domain/UvrD-like helicase C-terminal domain containing protein, putative	4956	N/A	N/A	GO:0005524;GO:0003677;GO:0003678;GO:0016787	ATP binding;DNA binding;DNA helicase activity;hydrolase activity	N/A	N/A
ETH2_0711300	8	20	7	71	45	55	58.98402437	-0.013396083	0.419805619	-0.031910204	0.974543661	NA	HG994967.1:733,317..734,845(-)	hypothetical protein, conserved	936	N/A	N/A	N/A	N/A	N/A	N/A
ETH2_1230000	10	8	6	69	36	32	43.86614374	-0.079825799	0.488270251	-0.163486919	0.870135072	NA	HG994972.1:1,998,308..2,000,017(-)	hypothetical protein, conserved	1524	N/A	N/A	N/A	N/A	N/A	N/A
ETH2_0809500	2667	2139	2520	1157	1447	776	1138.271019	0.085467558	0.27842521	0.306967743	0.758867925	0.99041596	HG994968.1:928,058..933,259(+)	Kinase-like protein, related	2880	N/A	N/A	GO:0005524;GO:0004672	ATP binding;protein kinase activity	GO:0006468	protein phosphorylation
ETH2_1593100	88	61	89	234	241	280	247.6317549	-0.259321934	0.337061578	-0.769360706	0.441679208	0.924206364	HG994975.1:6,027,430..6,029,262(+)	hypothetical protein, conserved	1833	GO:0016021	GO:0016021	N/A	N/A	N/A	N/A
ETH2_1249300	2262	2414	1712	4299	5742	4728	4265.631588	-0.583821874	0.263848514	-2.212716169	0.02691722	0.418407973	HG994972.1:3,138,478..3,138,711(+)	hypothetical protein	234	N/A	N/A	N/A	N/A	N/A	N/A
ETH2_0529000	77237	40837	34428	26941	25604	5327	17068.58831	-0.022244477	0.344718569	-0.064529383	0.948548712	0.993360422	HG994965.1:2,125,980..2,134,611(-)	Microneme protein 4	7023	N/A	N/A	GO:0005509	calcium ion binding	N/A	N/A
ETH2_0600200	17	11	7	57	67	38	46.99485051	-0.375158224	0.406497268	-0.922904663	0.35605689	NA	HG994966.1:174,645..175,694(-)	hypothetical protein	276	N/A	N/A	N/A	N/A	N/A	N/A
ETH2_1482100	300	350	103	598	761	699	557.8992454	-0.872321991	0.297678587	-2.930415647	0.003385089	0.180201963	HG994974.1:5,622,709..5,622,868(+)	U1 spliceosomal RNA	160	N/A	N/A	N/A	N/A	N/A	N/A
ETH2_0102500	210	312	131	110	95	45	86.9856381	0.258416041	0.357955993	0.72192126	0.47034289	NA	HG994961.1:371,400..381,184(-)	26s proteasome regulatory complex subunit, putative	1371	N/A	N/A	GO:0030234;GO:0005515	enzyme regulator activity;protein binding	N/A	N/A
ETH2_0855300	1355	1185	1328	710	743	394	664.6249921	0.290624309	0.295358709	0.983970678	0.32512993	0.894367629	HG994968.1:3,527,850..3,531,349(-)	hypothetical protein, conserved	2874	N/A	N/A	N/A	N/A	N/A	N/A
ETH2_1459900	174124	218228	152042	112604	122805	51219	96353.48933	0.174384855	0.215542433	0.809051158	0.418485721	0.914455261	HG994974.1:4,022,311..4,023,984(+)	hypothetical protein, conserved	1674	N/A	N/A	N/A	N/A	N/A	N/A
ETH2_1327800	16	7	12	49	52	77	64.17244446	-0.06240229	0.459992733	-0.135659294	0.892090628	NA	HG994973.1:1,814,216..1,815,107(+)	unspecified product	597	N/A	N/A	N/A	N/A	N/A	N/A
ETH2_1409900	461	553	211	234	172	65	139.3361646	-0.12166434	0.351524334	-0.34610503	0.729263783	NA	HG994974.1:785,513..789,925(-)	hypothetical protein, conserved	1812	N/A	N/A	N/A	N/A	N/A	N/A
ETH2_1143900	7	2	4	34	38	29	35.21904736	0.083769016	0.53610095	0.156256049	0.875831198	NA	HG994971.1:2,961,130..2,961,461(+)	unspecified product	332	N/A	N/A	N/A	N/A	N/A	N/A
ETH2_0525400	746	473	422	228	360	90	206.3935368	-0.011660456	0.356459294	-0.032711887	0.973904344	0.994574967	HG994965.1:1,933,398..1,944,420(-)	cullin 3, putative	2733	GO:0031461	GO:0031461	GO:0031625	ubiquitin protein ligase binding	GO:0006511	ubiquitin-dependent protein catabolic process
ETH2_1255300	9691	10178	9184	23419	22763	21389	24136.41597	0.08782639	0.251091274	0.349778744	0.726504752	0.99041596	HG994972.1:3,505,578..3,506,574(+)	pre-mRNA-splicing factor, putative	336	N/A	N/A	N/A	N/A	GO:0000398	mRNA splicing, via spliceosome
ETH2_1541200	28	24	24	100	89	71	73.25131036	-0.564390572	0.384165091	-1.469135499	0.141796041	NA	HG994975.1:2,796,101..2,799,642(+)	D-glycerate 3-kinase, putative	1014	N/A	N/A	N/A	N/A	N/A	N/A
ETH2_1582600	11	5	12	62	51	39	58.64686594	0.392429913	0.422904808	0.927939115	0.353439153	NA	HG994975.1:5,380,185..5,382,379(-)	hypothetical protein, conserved	1260	N/A	N/A	N/A	N/A	N/A	N/A
ETH2_0701200	23506	32660	31187	12354	14656	10213	13784.52842	0.262801662	0.230944354	1.137943653	0.255144012	0.852929907	HG994967.1:140,825..143,850(+)	heat shock protein 90	2142	N/A	N/A	GO:0005524;GO:0016887;GO:0051082	ATP binding;ATP hydrolysis activity;unfolded protein binding	GO:0006457	protein folding
ETH2_0639800	1793	1727	1193	3351	3825	3096	3151.677432	-0.338474982	0.251815652	-1.344137982	0.178903772	0.79807337	HG994966.1:2,070,004..2,070,856(-)	small nuclear ribonucleoprotein F, putative	261	GO:0005681	GO:0005681	N/A	N/A	GO:0000398;GO:0000387	mRNA splicing, via spliceosome;spliceosomal snRNP assembly
ETH2_0849800	797	682	868	2141	2030	1742	1735.814326	-0.475455149	0.2413369	-1.970088907	0.048828182	0.51766149	HG994968.1:3,217,698..3,218,516(-)	Phosphatidylethanolamine-binding protein, putative	819	N/A	N/A	N/A	N/A	N/A	N/A
ETH2_0834200	1844	1514	1188	883	1028	398	628.3524746	-0.453532711	0.251362852	-1.804294896	0.07118509	0.577827231	HG994968.1:2,242,580..2,249,144(+)	FAD-depdendent monooxygenase, putative	3804	N/A	N/A	GO:0071949;GO:0004497	FAD binding;monooxygenase activity	N/A	N/A
ETH2_1342300	1105	1166	1624	536	616	415	505.8845696	-0.104789139	0.256839587	-0.407994503	0.683277711	0.981296645	HG994973.1:2,724,039..2,725,969(-)	hypothetical protein, conserved	1260	N/A	N/A	N/A	N/A	N/A	N/A
ETH2_0818600	2	4	3	39	26	21	25.88972337	-0.291580743	0.558213822	-0.522345975	0.601429464	NA	HG994968.1:1,460,169..1,466,708(+)	Polycystin cation channel, putative	4773	N/A	N/A	N/A	N/A	N/A	N/A
ETH2_0402800	72	57	62	187	197	141	190.3223578	0.219426247	0.277532925	0.790631408	0.429159113	0.915766256	HG994964.1:651,075..653,807(-)	UBA-like domain/Thioredoxin-like, putative	1038	N/A	N/A	N/A	N/A	N/A	N/A
ETH2_0207700	488	654	226	244	218	77	203.069656	0.521625016	0.315156776	1.655128671	0.0978984	0.661036943	HG994962.1:671,040..677,542(-)	TBC domain-containing protein, putative	1395	N/A	N/A	N/A	N/A	N/A	N/A
ETH2_0316700	3432	3443	2508	7132	6995	6716	6823.572613	-0.1778473	0.262533229	-0.67742777	0.498134584	0.932887545	HG994963.1:1,433,424..1,434,582(-)	hypothetical protein, conserved	309	GO:0005739;GO:0045277	GO:0005739;GO:0045277	N/A	N/A	N/A	N/A
ETH2_0305200	180	104	77	59	40	15	46.00597798	0.693364981	0.50608789	1.370048554	0.170671746	NA	HG994963.1:728,180..741,709(-)	hypothetical protein, conserved	10605	N/A	N/A	N/A	N/A	N/A	N/A
ETH2_1408400	8	15	16	55	60	67	64.44875251	-0.007939434	0.413706016	-0.019191004	0.984688734	NA	HG994974.1:704,277..706,369(-)	myosin heavy chain, putative	1350	N/A	N/A	N/A	N/A	N/A	N/A
ETH2_1537000	177	150	158	427	444	300	402.4096719	0.092175628	0.238263227	0.386864685	0.698856387	0.985647508	HG994975.1:2,566,173..2,569,598(+)	glycosyl transferase, group 1 domain containing protein, putative	1407	N/A	N/A	GO:0004378;GO:0016757	GDP-Man:Man1GlcNAc2-PP-Dol alpha-1,3-mannosyltransferase activity;glycosyltransferase activity	GO:0006486	protein glycosylation
ETH2_0713000	6613	5132	6143	14036	15906	13455	12972.17469	-0.444520535	0.24433164	-1.819332671	0.068860692	0.577827231	HG994967.1:813,841..814,650(+)	Der1-like family/Rhomboid family, putative	639	GO:0005789;GO:0016021	GO:0005789;GO:0016021	N/A	N/A	N/A	N/A
ETH2_1027300	49	22	48	128	155	150	183.8610347	0.506939308	0.327620144	1.547338642	0.121781608	0.709384583	HG994970.1:1,770,533..1,771,985(-)	hypothetical protein, conserved	924	N/A	N/A	N/A	N/A	N/A	N/A
ETH2_0651300	3	3	4	34	34	20	34.38053541	0.478652452	0.46981677	1.018806656	0.308294765	NA	HG994966.1:2,612,897..2,613,286(-)	Tctex-1 family, putative	390	N/A	N/A	N/A	N/A	N/A	N/A
ETH2_0913500	89	84	73	215	232	186	203.7523793	-0.168111197	0.289625954	-0.580442446	0.561616288	0.953299832	HG994969.1:1,013,376..1,015,965(+)	phosphoglycerate mutase protein, putative	834	N/A	N/A	N/A	N/A	N/A	N/A
ETH2_0856300	4216	4081	3710	9388	9290	7966	8412.668753	-0.244516474	0.241758626	-1.011407444	0.31182146	0.890007784	HG994968.1:3,587,889..3,588,935(+)	ubiquitin-conjugating enzyme e2, putative	489	N/A	N/A	GO:0005524;GO:0016740	ATP binding;transferase activity	N/A	N/A
ETH2_0305900	2344	2184	2341	5831	5396	5030	5470.438023	-0.07143961	0.246257015	-0.290101828	0.771738338	0.99041596	HG994963.1:764,281..765,602(-)	peptidyl-prolyl cis-trans isomerase H, putative	735	N/A	N/A	GO:0003755	peptidyl-prolyl cis-trans isomerase activity	GO:0000413	protein peptidyl-prolyl isomerization
ETH2_1469600	421	385	489	188	200	142	211.1889328	0.461021632	0.313424837	1.470916077	0.141313814	0.74196174	HG994974.1:4,700,408..4,703,676(-)	hypothetical protein, conserved	2349	N/A	N/A	N/A	N/A	N/A	N/A
ETH2_1320000	52	54	34	158	121	117	125.6240175	-0.217466325	0.344776948	-0.630744968	0.528207291	NA	HG994973.1:1,447,187..1,448,623(-)	PUA domain-containing, cell cycle regulator protein, putative	549	GO:0005737	GO:0005737	GO:0003723	RNA binding	N/A	N/A
ETH2_1308000	80	68	55	182	194	156	179.7566856	-0.023000186	0.31823173	-0.072274961	0.942383091	0.993360422	HG994973.1:668,613..675,893(+)	Aldo/keto reductase family, putative	2994	GO:0016021	GO:0016021	GO:0047834	D-threo-aldose 1-dehydrogenase activity	N/A	N/A
ETH2_1550200	46	43	63	190	140	170	158.8876646	-0.303262109	0.339437371	-0.893425812	0.371629185	0.90797505	HG994975.1:3,292,595..3,295,588(+)	GTP-binding protein of Era family, related	1512	N/A	N/A	GO:0005525;GO:0003723	GTP binding;RNA binding	N/A	N/A
ETH2_0732200	985	1664	1297	620	635	447	592.0231662	0.11295163	0.242053157	0.466639774	0.640757625	0.968307337	HG994967.1:2,234,175..2,236,532(-)	heat shock protein	948	N/A	N/A	N/A	N/A	N/A	N/A
ETH2_1131600	820	1226	647	441	569	267	400.7833998	-0.07688938	0.24774275	-0.310359758	0.756287392	0.99041596	HG994971.1:2,360,116..2,362,685(+)	DNA-directed RNA polymerases I, II, and III subunit RPABC1, putative	618	N/A	N/A	GO:0003677;GO:0003899	DNA binding;DNA-directed 5'-3' RNA polymerase activity	GO:0006351	transcription, DNA-templated
ETH2_1316000	17	14	4	40	76	48	46.00936862	-0.614214686	0.456200169	-1.346371017	0.178182893	NA	HG994973.1:1,240,663..1,255,426(+)	hypothetical protein, conserved	8721	N/A	N/A	N/A	N/A	N/A	N/A
ETH2_1322800	5	1	5	21	27	49	35.40874084	-0.14873431	0.581289383	-0.255869649	0.798051491	NA	HG994973.1:1,543,586..1,543,879(+)	copper chaperone COX17, putative	294	GO:0005758	GO:0005758	GO:0016531;GO:0005507	copper chaperone activity;copper ion binding	N/A	N/A
ETH2_1258900	3373	2948	2954	7190	7372	6652	6114.49873	-0.581676191	0.248080987	-2.344702827	0.01904225	0.372740529	HG994972.1:3,712,910..3,713,582(+)	U6 snRNA-associated Sm-like protein LSm1, putative	483	GO:0000932	GO:0000932	GO:0000339	RNA cap binding	GO:0006397;GO:0000956	mRNA processing;nuclear-transcribed mRNA catabolic process
ETH2_1304400	1627	1934	1654	3885	4299	3753	3789.732876	-0.255974232	0.26715972	-0.958131832	0.337996286	0.899279709	HG994973.1:414,182..415,135(+)	ribosomal protein RPL29, putative	171	GO:0005840	GO:0005840	GO:0003735	structural constituent of ribosome	GO:0006412	translation
ETH2_1350200	202	131	195	489	549	358	389.0576044	-0.566640898	0.267177042	-2.120844269	0.03393491	0.455471104	HG994973.1:3,099,301..3,103,420(+)	Chromosome I, complete genome, related	2622	GO:0016020;GO:0005886	GO:0016020;GO:0005886	GO:0005261;GO:0005216	cation channel activity;ion channel activity	GO:0006811;GO:0055085	ion transport;transmembrane transport
ETH2_1477700	925	1642	671	521	651	261	521.1677963	0.375554636	0.25580383	1.468135317	0.14206747	0.743510466	HG994974.1:5,393,699..5,397,129(-)	ribosomal protein L24, putative	672	GO:0005840	GO:0005840	GO:0003723;GO:0003735	RNA binding;structural constituent of ribosome	GO:0006412	translation
ETH2_1250700	2874	5529	1649	1594	1763	727	1287.06728	-0.005109196	0.297309256	-0.017184786	0.986289199	0.99745755	HG994972.1:3,198,336..3,198,868(-)	hypothetical protein, conserved	327	N/A	N/A	N/A	N/A	N/A	N/A
ETH2_1234900	4568	3678	4635	9709	11851	10933	10181.01107	-0.341740814	0.266777448	-1.28099589	0.20019511	0.829285041	HG994972.1:2,202,822..2,203,319(-)	hypothetical protein, conserved	498	N/A	N/A	N/A	N/A	N/A	N/A
ETH2_1409200	531	580	371	295	260	162	256.2451646	0.248726014	0.258801731	0.961067812	0.336518073	0.89832396	HG994974.1:746,924..751,438(+)	Prkab2-prov protein, related	1188	N/A	N/A	N/A	N/A	N/A	N/A
ETH2_1059800	664	484	246	238	255	78	146.1652221	-0.57989264	0.365129015	-1.588185589	0.112244379	0.691712897	HG994970.1:3,716,760..3,720,304(-)	cyclin H, putative	3312	N/A	N/A	N/A	N/A	N/A	N/A
ETH2_1435200	335	312	281	700	782	653	765.6184085	0.122624606	0.256664285	0.477762638	0.632819156	0.967126941	HG994974.1:2,608,739..2,612,153(-)	hypothetical protein	2505	N/A	N/A	N/A	N/A	N/A	N/A
ETH2_0537600	775	769	387	337	373	194	297.0880059	0.045670625	0.289353631	0.15783671	0.874585471	0.993360422	HG994965.1:2,659,020..2,662,312(+)	protein kinase, putative	2889	N/A	N/A	GO:0005524;GO:0004672	ATP binding;protein kinase activity	GO:0006468	protein phosphorylation
ETH2_1536100	2071	1836	1796	1161	1131	641	992.8131676	0.115582275	0.253668105	0.455643705	0.64864621	0.97238635	HG994975.1:2,496,437..2,501,908(-)	TPR Domain containing protein, putative	3654	N/A	N/A	GO:0005515	protein binding	N/A	N/A
ETH2_1406500	13	14	18	89	45	62	63.9251475	-0.176934677	0.435920915	-0.405887103	0.684825555	NA	HG994974.1:619,369..622,205(+)	RuvB-like 1, putative	1428	GO:0031011;GO:0035267;GO:0097255	GO:0031011;GO:0035267;GO:0097255	GO:0043139;GO:0005524;GO:0003678;GO:0016787	5'-3' DNA helicase activity;ATP binding;DNA helicase activity;hydrolase activity	GO:0006281	DNA repair
ETH2_1311200	8	11	8	51	54	28	38.87860419	-0.317745035	0.518062255	-0.613333691	0.539655721	NA	HG994973.1:977,190..997,646(+)	Dynein heavy chain family, putative	12078	GO:0030286	GO:0030286	GO:0005524;GO:0045505;GO:0051959;GO:0008569;GO:0005515	ATP binding;dynein intermediate chain binding;dynein light intermediate chain binding;minus-end-directed microtubule motor activity;protein binding	GO:0007018	microtubule-based movement
ETH2_1593500	30	43	47	114	178	98	113.0821588	-0.408471496	0.327518063	-1.247172423	0.212334282	NA	HG994975.1:6,049,440..6,050,709(+)	hypothetical protein, conserved	729	N/A	N/A	N/A	N/A	N/A	N/A
ETH2_1039200	3	3	7	41	31	27	31.2581167	-0.180799379	0.505856164	-0.357412624	0.720782927	NA	HG994970.1:2,404,752..2,407,466(-)	adenylyl cyclase, putative	2715	GO:0016020	GO:0016020	GO:0005216	ion channel activity	GO:0009190;GO:0035556;GO:0006811;GO:0055085	cyclic nucleotide biosynthetic process;intracellular signal transduction;ion transport;transmembrane transport
ETH2_1142400	255	281	333	727	791	788	758.3616773	-0.197526879	0.2828486	-0.698348441	0.484959312	0.929510607	HG994971.1:2,906,592..2,907,068(+)	unspecified product	330	N/A	N/A	N/A	N/A	N/A	N/A
ETH2_1153700	1727	1005	1536	776	808	360	703.3550066	0.354182508	0.313533606	1.129647673	0.258624714	0.853417001	HG994971.1:3,536,081..3,540,177(-)	AP2 domain containing protein, putative	3540	N/A	N/A	N/A	N/A	N/A	N/A
ETH2_0419700	339	566	509	198	279	127	220.47673	0.337757508	0.270906979	1.246765621	0.21248345	0.846060592	HG994964.1:1,600,189..1,600,962(+)	hypothetical protein, conserved	774	N/A	N/A	N/A	N/A	N/A	N/A
ETH2_1554000	85	52	58	186	207	134	146.7798826	-0.564827416	0.298313116	-1.893404568	0.058304088	0.563231	HG994975.1:3,484,814..3,490,739(-)	Cytoadherence-linked asexual protein, putative	3954	N/A	N/A	N/A	N/A	GO:0020035	cytoadherence to microvasculature, mediated by symbiont protein
ETH2_1472300	1480	1827	1439	808	1013	553	892.5353623	0.3744221	0.221374101	1.691354577	0.090769102	0.640008222	HG994974.1:5,001,056..5,004,199(-)	zinc finger (C2H2 type) domain-containing protein, putative	2175	N/A	N/A	N/A	N/A	GO:0042254	ribosome biogenesis
ETH2_0210400	6	4	6	28	37	37	36.32627325	0.030687565	0.523544271	0.058615033	0.953258736	NA	HG994962.1:817,584..821,590(+)	hypothetical protein, conserved	1086	N/A	N/A	N/A	N/A	N/A	N/A
ETH2_1452000	2901	3684	3141	1666	1920	1173	1656.584584	0.145038476	0.229027469	0.633279825	0.526550926	0.936972952	HG994974.1:3,588,825..3,594,629(-)	WD-40 repeat protein, putative	1563	N/A	N/A	GO:0005515	protein binding	N/A	N/A
ETH2_0918600	130	143	148	407	348	294	318.1188269	-0.334751193	0.269688668	-1.241250499	0.214513225	0.847209775	HG994969.1:1,284,817..1,285,628(+)	hypothetical protein, conserved	522	N/A	N/A	N/A	N/A	N/A	N/A
ETH2_0810800	29	28	22	78	96	80	77.44782717	-0.374148029	0.382823874	-0.977337242	0.328402222	NA	HG994968.1:986,896..990,740(+)	hypothetical protein, conserved	2802	N/A	N/A	N/A	N/A	N/A	N/A
ETH2_0930000	37	28	36	117	144	63	92.96964954	-0.323304764	0.35344701	-0.914719196	0.360339064	NA	HG994969.1:1,871,962..1,873,096(-)	SAG family member	765	N/A	N/A	N/A	N/A	N/A	N/A
ETH2_1440200	122	179	155	343	456	389	380.6338335	-0.246129035	0.298457971	-0.824668995	0.409559539	0.912079238	HG994974.1:2,898,793..2,901,179(+)	intracellular protease, putative	855	N/A	N/A	N/A	N/A	N/A	N/A
ETH2_1583000	12	13	16	51	65	56	49.30484691	-0.607757379	0.434087129	-1.400081547	0.1614889	NA	HG994975.1:5,410,015..5,410,819(-)	Fasciclin domain containing protein, putative	567	N/A	N/A	N/A	N/A	N/A	N/A
ETH2_0941800	374	438	170	177	162	74	138.6916497	0.165736764	0.313810095	0.528143507	0.597399736	NA	HG994969.1:2,663,382..2,664,371(+)	hypothetical protein, conserved	990	GO:0016021	GO:0016021	N/A	N/A	N/A	N/A
ETH2_1472200	11	12	13	54	46	57	57.14258566	0.080870738	0.43001052	0.188066882	0.850824222	NA	HG994974.1:4,995,318..4,999,268(+)	RAB GDP dissociation inhibitor alpha, putative	1374	N/A	N/A	GO:0005092;GO:0005093	GDP-dissociation inhibitor activity;Rab GDP-dissociation inhibitor activity	GO:0015031;GO:0007264	protein transport;small GTPase mediated signal transduction
ETH2_1135000	181506	136011	175587	393870	418143	369607	352560.3882	-0.458169867	0.245652391	-1.865114627	0.062165339	0.569641581	HG994971.1:2,539,960..2,542,617(+)	hypothetical protein, conserved	1599	N/A	N/A	N/A	N/A	N/A	N/A
ETH2_1479300	392	431	388	851	1108	775	879.4601206	-0.149277674	0.259578631	-0.575076899	0.56523929	0.957500816	HG994974.1:5,475,808..5,475,882(-)	Arg transfer RNA (acg)	75	N/A	N/A	N/A	N/A	N/A	N/A
ETH2_0952700	75	58	44	126	190	195	166.7431158	-0.289067572	0.365754734	-0.790331732	0.42933406	0.915766256	HG994969.1:3,264,682..3,265,755(+)	Sialic-acid binding micronemal adhesive repeat, putative	1074	N/A	N/A	N/A	N/A	N/A	N/A
ETH2_1466800	5	10	5	53	37	24	28.20749747	-0.90546688	0.547737058	-1.653105018	0.098309492	NA	HG994974.1:4,430,160..4,432,234(+)	transporter, major facilitator family protein	1086	N/A	N/A	GO:0022857	transmembrane transporter activity	GO:0055085	transmembrane transport
ETH2_1473400	1022	574	1193	2854	2741	2323	2531.068329	-0.19513586	0.273131209	-0.714439996	0.474955147	0.929510607	HG994974.1:5,059,770..5,061,218(-)	hypothetical protein, conserved	1449	GO:0016021	GO:0016021	N/A	N/A	N/A	N/A
ETH2_1325200	457	1063	853	436	364	187	323.6252522	0.077238194	0.260832736	0.296121551	0.767137256	0.99041596	HG994973.1:1,667,709..1,668,059(-)	histone H2B, putative	351	GO:0000786;GO:0005634	GO:0000786;GO:0005634	GO:0003677;GO:0046982	DNA binding;protein heterodimerization activity	N/A	N/A
ETH2_0860000	607	462	528	1223	1395	1059	1141.003383	-0.27339327	0.238530455	-1.146156662	0.251730336	0.852929907	HG994968.1:3,781,002..3,782,877(+)	hypothetical protein, conserved	540	GO:0016021	GO:0016021	N/A	N/A	N/A	N/A
ETH2_1155100	726	941	772	1847	1974	1549	1782.567286	-0.068960244	0.238816122	-0.288758748	0.772766002	0.99041596	HG994971.1:3,719,849..3,721,290(-)	adenylyl cyclase associated protein, putative	504	N/A	N/A	GO:0003779	actin binding	GO:0007015;GO:0000902;GO:0007010	actin filament organization;cell morphogenesis;cytoskeleton organization
ETH2_1580400	170	204	137	102	72	41	105.3657242	1.040013886	0.343442449	3.028204258	0.002460117	NA	HG994975.1:5,275,031..5,282,824(-)	alanyl-tRNA synthetase, putative	3051	GO:0005737;GO:0005739	GO:0005737;GO:0005739	GO:0005524;GO:0004813;GO:0004812;GO:0003676;GO:0000166;GO:0000049;GO:0008270	ATP binding;alanine-tRNA ligase activity;aminoacyl-tRNA ligase activity;nucleic acid binding;nucleotide binding;tRNA binding;zinc ion binding	GO:0006419;GO:0070143;GO:0043039	alanyl-tRNA aminoacylation;mitochondrial alanyl-tRNA aminoacylation;tRNA aminoacylation
ETH2_1046900	201	342	313	109	107	96	145.9161355	0.792118052	0.326908934	2.423054162	0.015390632	0.352768273	HG994970.1:2,910,486..2,911,904(-)	nucleolar phosphoprotein p130, putative	708	N/A	N/A	N/A	N/A	N/A	N/A
ETH2_1512500	837	641	480	410	386	110	277.7537898	0.022564151	0.325470893	0.069327708	0.944728771	0.993360422	HG994975.1:804,969..809,394(+)	Proteophosphoglycan 5, related	3186	N/A	N/A	N/A	N/A	N/A	N/A
ETH2_0604900	881	1039	702	515	614	253	477.9265225	0.241332027	0.244220873	0.988171174	0.323068823	0.893898008	HG994966.1:383,726..386,739(+)	RNA recognition motif. (a.k.a. RRM, RBD, or RNP domain)/RNA recognition motif (a.k.a. RRM, RBD, or RNP domain), putative	1425	N/A	N/A	GO:0003723;GO:0003676	RNA binding;nucleic acid binding	N/A	N/A
ETH2_1060900	1519	1199	1638	3755	3701	3133	3510.429309	-0.088868914	0.237073742	-0.374857687	0.707766309	0.987611421	HG994970.1:3,783,641..3,785,728(+)	hypothetical protein, conserved	1578	N/A	N/A	N/A	N/A	N/A	N/A
ETH2_1451300	344	305	157	141	148	64	103.0130515	-0.248109656	0.322388584	-0.769598143	0.441538307	NA	HG994974.1:3,537,812..3,545,159(+)	sulfate transporter, putative	3147	GO:0016021;GO:0016020	GO:0016021;GO:0016020	GO:0008271;GO:0015116	secondary active sulfate transmembrane transporter activity;sulfate transmembrane transporter activity	GO:0008272;GO:0055085	sulfate transport;transmembrane transport
ETH2_1223100	3722	2369	2502	1861	1747	607	1398.39844	0.200373121	0.329301339	0.608479521	0.542869484	0.939978209	HG994972.1:1,672,102..1,679,038(+)	Galactose oxidase, central domain/Histidine kinase-, DNA gyrase B-, and HSP90-like ATPase, putative	5067	N/A	N/A	GO:0005515	protein binding	N/A	N/A
ETH2_0905500	17	15	21	82	60	61	63.45800071	-0.267929579	0.402103897	-0.66631928	0.505207045	NA	HG994969.1:518,346..522,153(-)	Dolichyl-diphosphooligosaccharide--protein glycosyltransferase subunit STT3A-like, related,oligosaccharyl transferase STT3, putative	2238	GO:0016020	GO:0016020	GO:0004576	oligosaccharyl transferase activity	GO:0006486	protein glycosylation
ETH2_0856200	502	439	399	1061	989	984	1082.251925	0.07129877	0.269599838	0.264461473	0.791424348	0.992342383	HG994968.1:3,585,255..3,587,102(-)	diphthine synthase, putative	834	N/A	N/A	GO:0004164;GO:0008168	diphthine synthase activity;methyltransferase activity	GO:0032259;GO:0017183	methylation;peptidyl-diphthamide biosynthetic process from peptidyl-histidine
ETH2_1580600	1	3	5	21	28	33	20.43146025	-1.451194027	0.678527186	-2.138741168	0.032456636	NA	HG994975.1:5,293,523..5,295,405(-)	hypothetical protein, conserved	1707	GO:0016021	GO:0016021	N/A	N/A	N/A	N/A
ETH2_0801700	255656	331438	362238	156123	150187	115009	148397.8712	0.126286357	0.237940219	0.530748259	0.595593239	0.963098309	HG994968.1:448,434..449,957(+)	Protein kinase domain containing protein, putative	1524	GO:0016021	GO:0016021	GO:0005524;GO:0004672	ATP binding;protein kinase activity	GO:0006468	protein phosphorylation
ETH2_0644900	1727	1674	1855	4427	4055	3535	3457.808966	-0.54561118	0.24114421	-2.262592911	0.023660796	0.399947247	HG994966.1:2,328,587..2,331,480(-)	acyl-CoA dehydrogenase, putative	1230	N/A	N/A	GO:0003995;GO:0050660;GO:0016627	acyl-CoA dehydrogenase activity;flavin adenine dinucleotide binding;oxidoreductase activity, acting on the CH-CH group of donors	GO:0006635	fatty acid beta-oxidation
ETH2_1566400	74	76	67	175	190	241	202.3255404	-0.251539855	0.364395503	-0.690293522	0.490009621	0.932887545	HG994975.1:4,485,239..4,487,144(+)	hypothetical protein, conserved	156	N/A	N/A	N/A	N/A	N/A	N/A
ETH2_1155700	25	16	13	75	61	58	57.61184114	-0.433222116	0.410306281	-1.055850558	0.291036496	NA	HG994971.1:3,754,519..3,759,328(-)	hypothetical protein, conserved	3105	N/A	N/A	N/A	N/A	N/A	N/A
ETH2_0612700	21	14	19	64	58	90	74.84979444	-0.118034321	0.432181168	-0.273113059	0.784766309	NA	HG994966.1:634,718..643,760(-)	hypothetical protein, conserved	6336	N/A	N/A	N/A	N/A	N/A	N/A
ETH2_1052000	7	24	20	60	77	80	68.32549068	-0.373267529	0.459830033	-0.811751086	0.416934474	NA	HG994970.1:3,179,105..3,181,951(+)	hypothetical protein, conserved	2250	N/A	N/A	GO:0005515	protein binding	N/A	N/A
ETH2_0651500	390	319	323	821	833	625	730.8382548	-0.146210549	0.266434193	-0.548767961	0.5831647	0.961641348	HG994966.1:2,629,956..2,653,079(-)	Dynein heavy chain, N-terminal region 1, putative,Hydrolytic ATP binding site of dynein motor region D1/AAA domain (dynein-related subfamily), putative,Dynein heavy chain and region D6 of dynein motor, putative	13707	GO:0030286	GO:0030286	GO:0005524;GO:0008569	ATP binding;minus-end-directed microtubule motor activity	GO:0007018	microtubule-based movement
ETH2_0729800	241	223	331	676	749	767	829.6783447	0.19482185	0.284979533	0.683634534	0.494205972	0.932887545	HG994967.1:1,910,852..1,912,658(+)	Chromosome III, complete sequence, related	591	GO:0016021	GO:0016021	N/A	N/A	N/A	N/A
ETH2_1210400	175	267	267	85	113	74	78.8308935	-0.459348305	0.356958409	-1.286839849	0.198150114	NA	HG994972.1:907,207..907,722(+)	hypothetical protein, conserved	273	N/A	N/A	N/A	N/A	N/A	N/A
ETH2_1055400	1391	1236	740	699	720	216	518.7864329	0.101232649	0.279169871	0.362620251	0.71688858	0.987611421	HG994970.1:3,409,501..3,415,844(-)	importin subunit beta-1, putative	2922	N/A	N/A	GO:0031267	small GTPase binding	GO:0006886;GO:0006606	intracellular protein transport;protein import into nucleus
ETH2_1467500	736	503	442	337	351	137	307.9803397	0.462320278	0.28492443	1.62260666	0.104673516	0.67360569	HG994974.1:4,473,708..4,482,491(-)	Sad1 / UNC-like C-terminal, putative	7287	GO:0016021;GO:0016020	GO:0016021;GO:0016020	N/A	N/A	N/A	N/A
ETH2_1233300	7	10	11	27	74	44	44.13410295	-0.343793049	0.486154583	-0.707168175	0.479461973	NA	HG994972.1:2,156,920..2,157,809(-)	hypothetical protein, conserved	309	N/A	N/A	N/A	N/A	N/A	N/A
ETH2_0416800	69	65	28	168	142	121	134.7198838	-0.237232872	0.38039017	-0.623656684	0.532853076	NA	HG994964.1:1,435,946..1,438,116(-)	hypothetical protein, conserved	615	GO:0016021	GO:0016021	N/A	N/A	N/A	N/A
ETH2_1549400	53	31	68	176	163	163	172.4717904	-0.0285485	0.311381624	-0.091683315	0.926949654	0.993360422	HG994975.1:3,258,702..3,259,364(-)	hypothetical protein, conserved	663	N/A	N/A	N/A	N/A	N/A	N/A
ETH2_1335100	45	49	35	142	116	91	113.9936099	-0.064559342	0.313773704	-0.205751283	0.836985198	NA	HG994973.1:2,257,253..2,262,572(-)	Ankyrin repeat/Ankyrin repeats (many copies)/Ankyrin repeats (3 copies), putative	4551	N/A	N/A	GO:0005515	protein binding	N/A	N/A
ETH2_1124600	673	1099	934	446	498	298	396.6581065	-0.087656103	0.235811545	-0.371720999	0.710100588	0.987611421	HG994971.1:1,649,878..1,650,808(+)	hypothetical protein, conserved	450	N/A	N/A	N/A	N/A	N/A	N/A
ETH2_0401800	14	7	10	42	39	65	52.35753725	-0.108681297	0.509012783	-0.213513886	0.83092616	NA	HG994964.1:599,402..599,629(+)	Mitotic-spindle organizing gamma-tubulin ring associated, putative	228	GO:0000931	GO:0000931	N/A	N/A	GO:0033566	gamma-tubulin complex localization
ETH2_15102100	2770	2882	2772	6128	6645	6076	5914.64961	-0.309972212	0.269470598	-1.150300681	0.25002005	0.852922603	HG994975.1:6,523,121..6,523,687(+)	hypothetical protein, conserved	258	N/A	N/A	N/A	N/A	N/A	N/A
ETH2_1427700	405	354	401	846	1057	800	895.4819295	-0.085263055	0.248906283	-0.342550834	0.731936395	0.99041596	HG994974.1:2,171,584..2,172,788(+)	Ctr copper transporter family, putative	612	GO:0016021	GO:0016021	GO:0005375	copper ion transmembrane transporter activity	GO:0035434	copper ion transmembrane transport
ETH2_API03300	2	3	1	45	40	4	19.25826614	-0.986682432	0.849900589	-1.160938638	0.245666854	NA	HG994977.1:12,148..12,570(+)	apicoplast ribosomal protein S11	423	GO:0005840	GO:0005840	GO:0003735	structural constituent of ribosome	GO:0006412	translation
ETH2_1550100	4	0	0	20	25	20	17.07248274	-0.904568112	0.641113842	-1.410932118	0.158264631	NA	HG994975.1:3,290,371..3,291,501(+)	Peptidyl-tRNA hydrolase PTH2, putative	813	N/A	N/A	GO:0004045	aminoacyl-tRNA hydrolase activity	N/A	N/A
ETH2_0402500	70	48	63	164	178	163	154.8848279	-0.38382988	0.370984923	-1.034623934	0.300844572	0.890007784	HG994964.1:633,773..635,920(+)	oxidoreductase, putative	1203	N/A	N/A	GO:0016491	oxidoreductase activity	N/A	N/A
ETH2_0308500	187	286	216	91	82	83	84.67448778	-0.144385999	0.382989145	-0.376997627	0.706175369	NA	HG994963.1:971,730..975,900(+)	mitochondrial-processing peptidase alpha subunit, putative	1719	N/A	N/A	GO:0046872	metal ion binding	N/A	N/A
ETH2_1589000	649	512	208	216	263	66	166.4591774	0.018178409	0.357348497	0.050870253	0.959428909	0.993360422	HG994975.1:5,742,890..5,752,287(+)	hypothetical protein, conserved	6636	N/A	N/A	N/A	N/A	N/A	N/A
ETH2_0318800	26574	22097	18161	48252	47930	41564	47922.6836	0.040244273	0.239637052	0.167938442	0.866631707	0.993360422	HG994963.1:1,629,580..1,636,566(-)	cyclic nucleotide-binding domain containing protein, putative,hypothetical protein, conserved	2733	N/A	N/A	N/A	N/A	N/A	N/A
ETH2_0414600	475	605	563	1275	1452	894	1023.241959	-0.495716905	0.215528283	-2.300008601	0.021447733	0.39447646	HG994964.1:1,344,729..1,345,481(-)	hypothetical protein, conserved	753	N/A	N/A	N/A	N/A	N/A	N/A
ETH2_1140200	1395	1580	730	746	747	365	608.3064369	0.064323984	0.223190778	0.288201798	0.773192273	0.99041596	HG994971.1:2,818,372..2,825,353(+)	CAM kinase, CDPK family, putative	1803	N/A	N/A	GO:0005524;GO:0005509;GO:0004672	ATP binding;calcium ion binding;protein kinase activity	GO:0006468	protein phosphorylation
ETH2_1236100	21	27	35	99	90	93	93.47772755	-0.141928437	0.362264795	-0.391780926	0.69522009	NA	HG994972.1:2,255,182..2,255,559(+)	microsomal signal peptidase subunit SPCS1 domain-containing protein, putative	378	GO:0016021;GO:0005787	GO:0016021;GO:0005787	N/A	N/A	GO:0006465	signal peptide processing
ETH2_15102900	3306	2090	3466	8447	7570	6144	7420.431549	-0.026188664	0.256193059	-0.102222378	0.918580166	0.993360422	HG994975.1:6,577,949..6,579,967(-)	hypothetical protein, conserved	2019	N/A	N/A	N/A	N/A	N/A	N/A
ETH2_0712000	2226	2441	1102	4045	4409	3541	3708.008862	-0.30218268	0.244121603	-1.237836703	0.215776616	0.847526613	HG994967.1:757,884..760,702(+)	thiF family domain-containing protein, putative	2043	N/A	N/A	GO:0008641	ubiquitin-like modifier activating enzyme activity	N/A	N/A
ETH2_1310900	50	47	65	190	136	156	160.184677	-0.131295726	0.32700295	-0.40151236	0.68804294	0.982383048	HG994973.1:966,729..967,478(-)	hypothetical protein, conserved	750	GO:0016021	GO:0016021	N/A	N/A	N/A	N/A
ETH2_0313000	5653	6819	7339	3639	3544	2371	2911.153103	-0.252902603	0.217696623	-1.161720377	0.245349066	0.851043685	HG994963.1:1,219,683..1,228,068(+)	pre-mRNA splicing factor 18, putative	1038	GO:0005681	GO:0005681	N/A	N/A	GO:0008380;GO:0006397	RNA splicing;mRNA processing
ETH2_0911000	373	303	245	633	784	547	643.3504449	-0.08562905	0.250254121	-0.34216839	0.732224172	0.99041596	HG994969.1:859,201..860,966(-)	EF-hand domain-containing protein, putative	666	N/A	N/A	GO:0005509	calcium ion binding	N/A	N/A
ETH2_0200500	34893	35795	31764	72766	77402	63039	57763.43726	-0.770376722	0.238084578	-3.235727098	0.001213333	0.112435548	HG994962.1:180,992..183,156(+)	hypothetical protein, conserved	684	N/A	N/A	N/A	N/A	N/A	N/A
ETH2_0942000	414	517	397	915	1065	1031	903.2012528	-0.500276018	0.287327859	-1.741133004	0.081660267	0.608051329	HG994969.1:2,671,911..2,673,240(+)	hypothetical protein, conserved	219	N/A	N/A	N/A	N/A	N/A	N/A
ETH2_0954500	44	49	33	108	134	97	97.04780775	-0.534940651	0.342521626	-1.561771899	0.118341734	NA	HG994969.1:3,418,686..3,421,667(-)	hypothetical protein, conserved	465	N/A	N/A	N/A	N/A	N/A	N/A
ETH2_1420000	126	186	200	48	74	55	57.90913874	-0.132986582	0.411714122	-0.323007093	0.74668987	NA	HG994974.1:1,823,636..1,826,263(+)	small heat shock protein 20, putative	558	N/A	N/A	N/A	N/A	N/A	N/A
ETH2_1359200	412	386	516	205	244	140	230.1861988	0.461581909	0.332391217	1.388670594	0.16493294	0.777720436	HG994973.1:3,595,425..3,600,265(+)	myosin A, putative	3492	GO:0016459	GO:0016459	GO:0005524;GO:0003779;GO:0003774	ATP binding;actin binding;cytoskeletal motor activity	N/A	N/A
ETH2_1060400	162	274	204	112	73	66	94.21538648	0.314304601	0.353892027	0.888136994	0.374467065	NA	HG994970.1:3,743,452..3,744,424(+)	nucleic acid binding protein, putative	705	GO:0005634	GO:0005634	N/A	N/A	GO:0008380;GO:0006397	RNA splicing;mRNA processing
ETH2_0809100	8139	6139	7097	16338	16562	14547	14276.306	-0.416969717	0.245461104	-1.698720123	0.08937193	0.640008222	HG994968.1:903,633..905,074(-)	mitosis protein, putative	429	GO:0046540	GO:0046540	N/A	N/A	GO:0000398	mRNA splicing, via spliceosome
ETH2_0643100	772	831	835	426	429	306	485.4756445	0.585546368	0.259729282	2.254448795	0.024167949	0.399947247	HG994966.1:2,231,570..2,236,192(+)	glutamyl-tRNA synthetase, putative	2346	GO:0005737	GO:0005737	GO:0005524;GO:0004812;GO:0004818;GO:0000166	ATP binding;aminoacyl-tRNA ligase activity;glutamate-tRNA ligase activity;nucleotide binding	GO:0006424;GO:0043039;GO:0006418;GO:0006412	glutamyl-tRNA aminoacylation;tRNA aminoacylation;tRNA aminoacylation for protein translation;translation
ETH2_1259000	82	59	81	203	216	170	190.7105688	-0.141030275	0.295312845	-0.477562278	0.632961784	0.967126941	HG994972.1:3,715,041..3,716,818(-)	membrane skeletal protein IMC1, putative	1308	N/A	N/A	N/A	N/A	N/A	N/A
ETH2_1451800	789	1138	579	451	597	181	359.9937383	-0.155889555	0.303255177	-0.514054062	0.607214193	0.966370383	HG994974.1:3,570,180..3,575,822(+)	hypothetical protein, conserved	2526	N/A	N/A	N/A	N/A	N/A	N/A
ETH2_1132900	36	39	49	105	147	127	143.3196447	0.229439635	0.345639023	0.663812881	0.50681008	NA	HG994971.1:2,411,360..2,411,433(+)	Glu transfer RNA (ttc)	74	N/A	N/A	N/A	N/A	N/A	N/A
ETH2_0935300	143	124	114	269	368	246	310.2609576	0.119238596	0.268649941	0.443843745	0.657155559	0.975961998	HG994969.1:2,212,138..2,213,956(-)	prefoldin subunit 3, putative	630	GO:0016272	GO:0016272	N/A	N/A	GO:0006457	protein folding
ETH2_0937000	7	4	7	22	39	44	40.58257873	0.171067013	0.541347074	0.316002471	0.752000632	NA	HG994969.1:2,344,753..2,348,376(-)	Dpy-30 motif containing protein, putative	2130	N/A	N/A	N/A	N/A	N/A	N/A
ETH2_0815900	3	2	1	26	11	28	20.27116646	-0.545292929	0.695114482	-0.784464924	0.432767356	NA	HG994968.1:1,240,082..1,244,859(-)	Domain of unknown function (DUF4205), putative	2079	N/A	N/A	GO:1990380;GO:0004843	Lys48-specific deubiquitinase activity;thiol-dependent deubiquitinase	GO:0071108	protein K48-linked deubiquitination
ETH2_0846900	6	11	15	52	49	46	41.73988617	-0.615964982	0.519100237	-1.186601233	0.235384949	NA	HG994968.1:3,068,922..3,070,231(+)	hypothetical protein, conserved	462	N/A	N/A	N/A	N/A	N/A	N/A
ETH2_1431900	322	238	123	131	105	46	73.55706401	-0.589013885	0.416841245	-1.413041274	0.157643589	NA	HG994974.1:2,432,750..2,440,578(-)	PH domain-containing protein, putative	3009	N/A	N/A	N/A	N/A	N/A	N/A
ETH2_1203100	40	61	31	15	11	6	15.87612388	1.074216004	0.711628881	1.509517155	0.131166675	NA	HG994972.1:393,712..394,887(+)	Tetratricopeptide repeat, putative	1176	N/A	N/A	GO:0005515	protein binding	N/A	N/A
ETH2_1109400	19	14	6	78	51	31	43.9490867	-0.490402685	0.451830038	-1.085369816	0.277757895	NA	HG994971.1:846,613..848,861(+)	leucine rich repeat protein, putative	1338	GO:0005930	GO:0005930	GO:0070840;GO:0005515	dynein complex binding;protein binding	GO:0036159;GO:0036158	inner dynein arm assembly;outer dynein arm assembly
ETH2_0645900	198	170	238	83	119	53	90.28641122	0.263085401	0.361468745	0.727823371	0.466721716	NA	HG994966.1:2,371,437..2,378,024(-)	endomembrane domain70-containing protein, putative	2061	GO:0016021	GO:0016021	N/A	N/A	N/A	N/A
ETH2_1374200	12	4	5	42	38	30	32.07993028	-0.432858236	0.494128153	-0.876003995	0.381027862	NA	HG994973.1:4,399,649..4,402,203(-)	peptidase family M48 domain-containing protein, putative	1425	GO:0005789;GO:0016021	GO:0005789;GO:0016021	GO:0046872;GO:0004222;GO:0008233	metal ion binding;metalloendopeptidase activity;peptidase activity	GO:0071586;GO:0006508	CAAX-box protein processing;proteolysis
ETH2_1258300	127	164	159	91	58	34	70.50456195	0.500722876	0.382005876	1.310772705	0.189934567	NA	HG994972.1:3,678,115..3,679,764(-)	microneme protein, putative	1650	GO:0016021	GO:0016021	N/A	N/A	N/A	N/A
ETH2_0719800	54	39	22	6	14	0	10.81360669	1.489389254	0.961116794	1.549644396	0.121226891	NA	HG994967.1:1,230,123..1,233,691(-)	hypothetical protein, conserved	2931	N/A	N/A	N/A	N/A	N/A	N/A
ETH2_0729600	45	42	36	127	116	85	131.0973853	0.48216999	0.335227304	1.438337466	0.150338326	NA	HG994967.1:1,856,590..1,871,144(+)	Leucine Rich repeat/Leucine Rich Repeat, putative	7914	N/A	N/A	GO:0005515	protein binding	N/A	N/A
ETH2_0644200	1233	973	1046	2547	2388	2078	2248.659119	-0.191708599	0.248498838	-0.771466782	0.440430304	0.924206364	HG994966.1:2,295,247..2,296,543(-)	AN1-like Zinc finger-containing protein, putative	564	N/A	N/A	GO:0008270	zinc ion binding	N/A	N/A
ETH2_0801600	413124	469032	638442	236432	239471	187632	213847.8126	-0.148532063	0.245326425	-0.605446655	0.54488226	0.940186747	HG994968.1:445,422..446,948(+)	Kinase-like/Protein kinase domain containing protein, putative	1527	GO:0016021	GO:0016021	GO:0005524;GO:0004672	ATP binding;protein kinase activity	GO:0006468	protein phosphorylation
ETH2_0645800	465	620	389	256	316	168	275.6770847	0.362681466	0.25246775	1.436545725	0.150847115	0.756444345	HG994966.1:2,370,152..2,371,153(+)	Mnd1 family, putative	549	N/A	N/A	N/A	N/A	N/A	N/A
ETH2_0633600	59	39	24	118	115	104	91.52384654	-0.781638746	0.353300545	-2.212390437	0.026939699	NA	HG994966.1:1,757,432..1,757,504(-)	Ala transfer RNA (agc)	73	N/A	N/A	N/A	N/A	N/A	N/A
ETH2_1462400	3249	1805	1896	1430	1492	554	893.2433713	-0.626091734	0.263155971	-2.379165985	0.017351861	0.367493014	HG994974.1:4,178,612..4,185,541(+)	Calcium-dependent protein kinase 2	4149	N/A	N/A	GO:0005524;GO:0005509;GO:0004672	ATP binding;calcium ion binding;protein kinase activity	GO:0006468	protein phosphorylation
ETH2_0821100	34	29	44	107	119	104	107.176924	-0.178937258	0.345601612	-0.517755856	0.604628621	NA	HG994968.1:1,603,715..1,604,537(+)	hypothetical protein	675	N/A	N/A	N/A	N/A	N/A	N/A
ETH2_1050600	174	278	221	103	145	52	96.24815471	0.055453773	0.347541977	0.159559928	0.873227747	NA	HG994970.1:3,080,487..3,081,064(-)	hypothetical protein	522	N/A	N/A	N/A	N/A	N/A	N/A
ETH2_1438100	31	23	41	129	71	135	104.0800651	-0.509438424	0.423437735	-1.203101148	0.228937181	NA	HG994974.1:2,757,538..2,758,940(+)	hypothetical protein, conserved	675	N/A	N/A	N/A	N/A	N/A	N/A
ETH2_0700700	14	12	9	46	50	41	49.29986913	0.147477742	0.44645761	0.330328656	0.741151643	NA	HG994967.1:117,231..118,529(-)	Methyltransferase domain containing protein, putative	1299	N/A	N/A	GO:0008168	methyltransferase activity	N/A	N/A
ETH2_1149200	968	626	1010	2067	2273	2208	2186.505634	-0.143551475	0.270924399	-0.529858056	0.596210349	0.963098309	HG994971.1:3,272,427..3,273,758(-)	hypothetical protein, conserved	1332	N/A	N/A	N/A	N/A	N/A	N/A
ETH2_1263700	81	83	102	268	219	200	227.8984497	-0.077336855	0.290018975	-0.266661364	0.789729904	0.992342383	HG994972.1:3,975,357..3,977,057(+)	hypothetical protein, conserved	1470	N/A	N/A	N/A	N/A	N/A	N/A
ETH2_0802500	310	546	476	159	146	172	180.119741	0.172596985	0.368612404	0.468234339	0.639617018	0.968307337	HG994968.1:491,569..491,700(-)	U4 spliceosomal RNA	132	N/A	N/A	N/A	N/A	N/A	N/A
ETH2_0929600	87	70	116	233	257	293	266.3509295	-0.149580132	0.327356349	-0.456933651	0.647718736	0.972321984	HG994969.1:1,846,601..1,847,772(+)	SAG family member	777	N/A	N/A	N/A	N/A	N/A	N/A
ETH2_0107600	596	536	262	282	267	120	170.9878673	-0.699780772	0.305625195	-2.289669774	0.022040467	0.39447646	HG994961.1:718,315..724,526(-)	zinc finger (C3HC4 type RING finger) protein, putative	4239	N/A	N/A	N/A	N/A	N/A	N/A
ETH2_1549700	87	81	71	205	174	232	211.749828	-0.106624228	0.344060312	-0.309899819	0.756637141	0.99041596	HG994975.1:3,274,860..3,276,734(-)	aquaporin, putative	1101	GO:0016020	GO:0016020	GO:0015267	channel activity	GO:0055085	transmembrane transport
ETH2_1328900	19	21	20	72	48	94	70.21459666	-0.387737115	0.473201228	-0.819391609	0.412563021	NA	HG994973.1:1,876,330..1,877,550(-)	Inner membrane complex protein, putative	1221	N/A	N/A	N/A	N/A	N/A	N/A
ETH2_1134300	331	312	416	853	901	813	904.1345263	0.051511834	0.260398983	0.197818877	0.843186777	0.993360422	HG994971.1:2,513,234..2,514,400(-)	chloride channel, nucleotide-sensitive, 1A, putative	591	GO:0005829;GO:0034709;GO:0005634;GO:0034715;GO:0005886	GO:0005829;GO:0034709;GO:0005634;GO:0034715;GO:0005886	N/A	N/A	GO:0006884;GO:0006821;GO:0000387	cell volume homeostasis;chloride transport;spliceosomal snRNP assembly
ETH2_1237500	12292	9964	12713	27627	27001	24026	22614.69208	-0.573193102	0.24119411	-2.376480515	0.017478685	0.367493014	HG994972.1:2,314,616..2,315,617(+)	Chromosome II, complete genome, related	627	N/A	N/A	N/A	N/A	N/A	N/A
ETH2_1237600	110	107	156	302	367	326	330.7932838	-0.133030043	0.295737897	-0.449824132	0.652837256	0.975746006	HG994972.1:2,316,542..2,317,317(-)	hypothetical protein	357	N/A	N/A	N/A	N/A	N/A	N/A
ETH2_0539000	734	567	336	366	288	142	251.8156975	-0.003871051	0.30374016	-0.012744612	0.989831546	0.99745755	HG994965.1:2,756,786..2,760,774(+)	hypothetical protein, conserved	3606	N/A	N/A	N/A	N/A	N/A	N/A
ETH2_1328400	10	19	7	38	49	57	40.95298067	-0.804290879	0.496499202	-1.619923811	0.105248644	NA	HG994973.1:1,861,470..1,862,296(-)	hypothetical protein	585	N/A	N/A	N/A	N/A	N/A	N/A
ETH2_0830800	4	3	1	33	18	18	20.4911765	-0.371115314	0.633248273	-0.586050258	0.557841742	NA	HG994968.1:2,048,520..2,050,274(-)	hypothetical protein, conserved	1755	N/A	N/A	N/A	N/A	N/A	N/A
ETH2_1417000	285	435	489	199	242	108	170.211673	-0.094505536	0.290136024	-0.325728375	0.744629874	0.99041596	HG994974.1:1,632,390..1,637,965(-)	hypothetical protein, conserved	939	N/A	N/A	N/A	N/A	N/A	N/A
ETH2_1263000	7365	5153	8064	3992	4328	1980	3241.591777	-0.038282851	0.279701946	-0.136870163	0.891133424	0.993360422	HG994972.1:3,934,167..3,935,378(+)	phosphatase, putative	1089	N/A	N/A	GO:0016791;GO:0008138	phosphatase activity;protein tyrosine/serine/threonine phosphatase activity	GO:0016311	dephosphorylation
ETH2_0801800	1107	1032	1253	2538	2740	2462	2652.043357	-0.03157693	0.25883731	-0.121995278	0.902902758	0.993360422	HG994968.1:451,035..451,430(-)	Protein phosphatase inhibitor, putative	396	N/A	N/A	GO:0004865	protein serine/threonine phosphatase inhibitor activity	GO:0032515	negative regulation of phosphoprotein phosphatase activity
ETH2_1238600	87501	70658	104507	201893	226626	200919	151064.9583	-1.378326749	0.250381998	-5.504895555	3.69E-08	4.62E-05	HG994972.1:2,377,109..2,377,618(+)	hypothetical protein, conserved	510	N/A	N/A	N/A	N/A	N/A	N/A
ETH2_1475300	17	23	18	2	1	2	4.693793169	2.114188974	1.332259412	1.586919901	0.112530787	NA	HG994974.1:5,237,358..5,237,430(+)	Asp transfer RNA (gtc)	73	N/A	N/A	N/A	N/A	N/A	N/A
ETH2_1244100	1249	904	1481	654	722	363	598.0789442	0.178957705	0.307530536	0.581918489	0.560621586	0.952736281	HG994972.1:2,691,706..2,693,993(+)	BT1 transmembrane domain-containing protein, putative	2055	N/A	N/A	N/A	N/A	N/A	N/A
ETH2_1457000	31542	20165	28524	65839	62840	53442	54045.56706	-0.436561294	0.258913035	-1.686130997	0.091770571	0.640008222	HG994974.1:3,842,037..3,844,247(-)	microneme protein 7, putative	1035	GO:0016021	GO:0016021	GO:0005509	calcium ion binding	N/A	N/A
ETH2_1127500	5312	5304	7509	3064	2904	2253	3033.551569	0.250368125	0.270699393	0.924893556	0.355021279	0.90797505	HG994971.1:2,164,723..2,166,847(-)	ULK kinase, putative	1092	N/A	N/A	GO:0005524;GO:0004672;GO:0004674	ATP binding;protein kinase activity;protein serine/threonine kinase activity	GO:0006468	protein phosphorylation
ETH2_1316200	28	14	11	69	64	49	65.66057861	0.202265391	0.379138834	0.533486347	0.59369696	NA	HG994973.1:1,260,014..1,263,622(-)	vacuolar sorting ATPase Vps4, putative	1434	N/A	N/A	GO:0005524;GO:0016887	ATP binding;ATP hydrolysis activity	N/A	N/A
ETH2_1560100	7204	5741	8742	18859	17239	15811	15694.18128	-0.398532999	0.253656175	-1.571154339	0.116146803	0.70363027	HG994975.1:3,901,860..3,903,884(-)	hypothetical protein, conserved	2025	GO:0016021	GO:0016021	N/A	N/A	N/A	N/A
ETH2_0644600	211	134	135	334	423	354	434.6241527	0.337879401	0.276478121	1.222083685	0.221675982	0.849329624	HG994966.1:2,316,163..2,319,145(-)	Peptidyl-prolyl cis-trans isomerase d-like protein, related	1662	N/A	N/A	GO:0016853;GO:0005515	isomerase activity;protein binding	N/A	N/A
ETH2_1455800	10363	8638	11158	22474	24252	21365	22331.5542	-0.154633605	0.246868685	-0.62637999	0.531065731	0.939693394	HG994974.1:3,803,409..3,804,314(-)	Transcription initiation factor TFIID 23-30kDa subunit, putative	492	GO:0005634	GO:0005634	N/A	N/A	GO:0006352	DNA-templated transcription, initiation
ETH2_0632900	54	48	31	137	99	114	106.1357982	-0.430718411	0.376962842	-1.142601773	0.253203969	NA	HG994966.1:1,713,788..1,719,799(-)	aminopeptidase N, putative	3033	N/A	N/A	GO:0004177;GO:0008237;GO:0008270	aminopeptidase activity;metallopeptidase activity;zinc ion binding	GO:0006508	proteolysis
ETH2_0935000	281	281	255	609	637	438	602.74873	0.195829247	0.241686056	0.810262912	0.417789086	0.914455261	HG994969.1:2,196,835..2,198,752(-)	adaptor-related protein complex 3, sigma 2 subunit, putative	471	GO:0030117	GO:0030117	N/A	N/A	GO:0006886;GO:0015031;GO:0016192	intracellular protein transport;protein transport;vesicle-mediated transport
ETH2_0307700	71	57	45	26	19	10	18.51126295	0.154617106	0.602984921	0.256419523	0.797626915	NA	HG994963.1:872,721..873,655(+)	hypothetical protein	426	N/A	N/A	N/A	N/A	N/A	N/A
ETH2_1133500	17566	19605	14795	35658	35491	33429	33308.0009	-0.258665121	0.260133142	-0.994356655	0.320049262	0.891718546	HG994971.1:2,435,806..2,436,727(-)	ribosomal protein L34, putative	387	GO:0005840	GO:0005840	GO:0003735	structural constituent of ribosome	GO:0006412	translation
ETH2_1360800	556	905	683	422	368	252	341.2733229	-0.022661001	0.250336773	-0.090522064	0.927872361	0.993360422	HG994973.1:3,677,363..3,682,999(-)	ribosomal RNA assembly protein, putative	1248	N/A	N/A	GO:0003723	RNA binding	N/A	N/A
ETH2_1567300	7997	9246	3719	4347	4563	1425	2838.925059	-0.3415343	0.260537539	-1.310883266	0.189897205	0.814961934	HG994975.1:4,516,600..4,519,050(-)	AGC kinase, putative	1371	N/A	N/A	GO:0005524;GO:0004672;GO:0004674	ATP binding;protein kinase activity;protein serine/threonine kinase activity	GO:0006468	protein phosphorylation
ETH2_1040200	1853	1871	1510	3445	3798	3353	4058.372675	0.279726548	0.254241676	1.100238766	0.271228104	0.860157749	HG994970.1:2,462,855..2,463,648(+)	ATP synthase epsilon chain, putative	228	GO:0000275	GO:0000275	GO:0046933	proton-transporting ATP synthase activity, rotational mechanism	GO:0015986	ATP synthesis coupled proton transport
ETH2_1340900	333	237	219	656	542	487	509.2089401	-0.367059013	0.26498016	-1.385232061	0.16598152	0.777720436	HG994973.1:2,636,026..2,653,918(+)	Proteophosphoglycan ppg4, related	16320	N/A	N/A	N/A	N/A	N/A	N/A
ETH2_1444000	26	17	33	84	92	76	77.78863469	-0.315548874	0.390512614	-0.808037598	0.419068939	NA	HG994974.1:3,040,545..3,042,137(-)	SAG family member	810	N/A	N/A	N/A	N/A	N/A	N/A
ETH2_1220800	144	101	86	315	301	139	236.005026	-0.047422923	0.297003459	-0.159671283	0.873140024	0.993360422	HG994972.1:1,508,549..1,510,396(-)	fatty acid hydroxylase, putative	1323	GO:0016021	GO:0016021	GO:0080132;GO:0005506;GO:0016491	fatty acid alpha-hydroxylase activity;iron ion binding;oxidoreductase activity	GO:0008610;GO:0006629	lipid biosynthetic process;lipid metabolic process
ETH2_1318500	390	291	405	201	209	111	183.1306397	0.22584727	0.317740735	0.71079105	0.477213728	0.929510607	HG994973.1:1,372,098..1,374,659(+)	hypothetical protein, conserved	2562	N/A	N/A	N/A	N/A	N/A	N/A
ETH2_0725600	10	14	11	54	62	25	38.06163297	-0.498300906	0.450668879	-1.105691849	0.268859919	NA	HG994967.1:1,541,761..1,543,431(-)	hypothetical protein, conserved	1326	N/A	N/A	N/A	N/A	N/A	N/A
ETH2_1222500	25274	16688	24540	52825	53872	43734	47882.50425	-0.202345203	0.234317409	-0.863551728	0.387834192	0.90797505	HG994972.1:1,626,314..1,627,130(+)	hypothetical protein, conserved	606	GO:0016021	GO:0016021	N/A	N/A	N/A	N/A
ETH2_1466700	63	70	65	187	158	136	175.3160695	0.206220514	0.306765779	0.672240935	0.501430325	0.933098894	HG994974.1:4,426,905..4,429,556(+)	dihydrouridine synthase domain-containing protein, putative	1167	N/A	N/A	GO:0003824;GO:0050660;GO:0017150	catalytic activity;flavin adenine dinucleotide binding;tRNA dihydrouridine synthase activity	GO:0002943;GO:0008033	tRNA dihydrouridine synthesis;tRNA processing
ETH2_0840800	2075	2214	2687	909	1068	971	1064.011181	0.098105718	0.302696575	0.324105807	0.745857931	0.99041596	HG994968.1:2,604,601..2,606,240(-)	hypothetical protein, conserved	951	N/A	N/A	N/A	N/A	N/A	N/A
ETH2_0522100	180	158	110	314	345	312	320.9597089	-0.140281727	0.306412342	-0.457820092	0.647081699	0.972321984	HG994965.1:1,690,172..1,702,021(+)	RNA polymerase Rpb1 C-terminal repeat domain-containing protein / exonuclease domain-containing protein, putative	6891	N/A	N/A	GO:0003676;GO:0005515	nucleic acid binding;protein binding	N/A	N/A
ETH2_0612200	43	41	18	101	99	75	91.07621086	-0.037005547	0.343377575	-0.107769259	0.914178729	NA	HG994966.1:614,903..616,304(+)	hypothetical protein, conserved	969	N/A	N/A	N/A	N/A	N/A	N/A
ETH2_1451900	452	471	477	1076	1011	923	856.946728	-0.610813693	0.260889409	-2.341274396	0.019218037	0.372740529	HG994974.1:3,577,404..3,587,636(-)	transcription elongation factor FACT 140 kDa, putative	4077	GO:0035101	GO:0035101	N/A	N/A	N/A	N/A
ETH2_1041000	372	199	285	145	169	78	146.6654455	0.413841744	0.392042845	1.055603358	0.291149466	0.883278272	HG994970.1:2,505,939..2,509,584(+)	impB/mucB/samB family/impB/mucB/samB family C-terminal domain containing protein, putative	2940	N/A	N/A	GO:0003887;GO:0003684	DNA-directed DNA polymerase activity;damaged DNA binding	GO:0006281	DNA repair
ETH2_0303100	125033	99571	127698	266213	270195	234920	223941.8014	-0.535806379	0.240263877	-2.230074642	0.025742488	0.410240159	HG994963.1:624,103..624,879(-)	Sialic-acid binding micronemal adhesive repeat, putative	456	N/A	N/A	N/A	N/A	N/A	N/A
ETH2_1599200	4871	4222	3507	3047	2954	935	2135.261297	0.011534338	0.311574625	0.037019504	0.970469454	0.993360422	HG994975.1:6,400,544..6,406,477(+)	transmembrane domain-containing protein, putative	1761	GO:0016021	GO:0016021	GO:0015293	symporter activity	GO:0008643	carbohydrate transport
ETH2_1537800	16	19	32	114	70	57	80.38362774	0.036821447	0.357951483	0.102867144	0.918068414	NA	HG994975.1:2,603,003..2,605,036(+)	leucine rich repeat protein, putative	1293	N/A	N/A	GO:0005515	protein binding	N/A	N/A
ETH2_1510100	4348	4968	5795	2979	2824	1850	2451.464563	-0.087203681	0.225852693	-0.38610866	0.699416197	0.985881309	HG994975.1:657,868..658,749(+)	hypothetical protein, conserved	882	N/A	N/A	N/A	N/A	N/A	N/A
ETH2_1440100	110	107	49	44	28	21	35.71778987	0.430656892	0.495249423	0.869575757	0.384532291	NA	HG994974.1:2,885,998..2,897,932(+)	intracellular protease, putative	4593	N/A	N/A	GO:0003723;GO:0005515	RNA binding;protein binding	GO:0000184	nuclear-transcribed mRNA catabolic process, nonsense-mediated decay
ETH2_1575600	35	44	34	11	12	6	10.37357858	0.283386377	0.88904018	0.318755421	0.749911985	NA	HG994975.1:4,980,477..4,982,264(-)	hypothetical protein, conserved	1788	N/A	N/A	N/A	N/A	N/A	N/A
ETH2_1583400	4698	3769	4907	9673	10405	9967	9345.228612	-0.358220718	0.260408721	-1.37560953	0.168942555	0.781576914	HG994975.1:5,427,563..5,428,757(-)	calmodulin, putative	594	N/A	N/A	GO:0005509	calcium ion binding	N/A	N/A
ETH2_1408200	43	41	64	119	175	137	146.7260648	-0.041171103	0.356453817	-0.115501927	0.908047293	0.993360422	HG994974.1:686,424..691,822(-)	Glucose-6-phosphate dehydrogenase, putative	2547	N/A	N/A	GO:0017057;GO:0050661;GO:0004342;GO:0004345;GO:0016614	6-phosphogluconolactonase activity;NADP binding;glucosamine-6-phosphate deaminase activity;glucose-6-phosphate dehydrogenase activity;oxidoreductase activity, acting on CH-OH group of donors	GO:0006044;GO:0005975;GO:0006006;GO:0006098	N-acetylglucosamine metabolic process;carbohydrate metabolic process;glucose metabolic process;pentose-phosphate shunt
ETH2_0612100	1943	1130	2072	4419	4364	3798	3659.345354	-0.523432836	0.24272424	-2.15649181	0.031045283	0.441113237	HG994966.1:613,227..614,004(-)	myosin light chain TgMLC1, putative	594	N/A	N/A	N/A	N/A	N/A	N/A
ETH2_1055300	16	16	11	44	59	46	41.40564835	-0.691092386	0.473310954	-1.460123372	0.14425617	NA	HG994970.1:3,406,285..3,408,167(-)	orotidine-monophosphate-decarboxylase, putative	900	N/A	N/A	GO:0003824;GO:0004590	catalytic activity;orotidine-5'-phosphate decarboxylase activity	GO:0044205;GO:0006207;GO:0006221	'de novo' UMP biosynthetic process;'de novo' pyrimidine nucleobase biosynthetic process;pyrimidine nucleotide biosynthetic process
ETH2_1574900	384	338	637	213	174	157	192.7348711	0.114329843	0.322318941	0.354710284	0.722806646	0.99041596	HG994975.1:4,946,665..4,947,817(-)	sybindin-like family domain-containing protein, putative	441	GO:0030008	GO:0030008	N/A	N/A	GO:0016192	vesicle-mediated transport
ETH2_0727600	2045	2751	2369	1258	1227	990	1149.793124	-0.073412082	0.25251443	-0.290724306	0.771262181	0.99041596	HG994967.1:1,705,216..1,709,853(+)	Transcription initiation factor IIF, beta subunit, putative	834	GO:0005674	GO:0005674	N/A	N/A	GO:0006366;GO:0006367	transcription by RNA polymerase II;transcription initiation from RNA polymerase II promoter
ETH2_0633500	352	143	162	123	105	44	90.52798456	0.167681955	0.372565961	0.450073201	0.65265766	NA	HG994966.1:1,747,557..1,755,861(+)	DENN (AEX-3) domain/dDENN domain containing protein, putative	7686	N/A	N/A	N/A	N/A	N/A	N/A
ETH2_0200600	31	33	34	6	5	8	10.09044293	0.964754811	0.829963718	1.162406007	0.245070584	NA	HG994962.1:185,414..185,647(-)	hypothetical protein	234	N/A	N/A	N/A	N/A	N/A	N/A
ETH2_0410500	5	1	6	24	17	42	32.73259194	0.078659756	0.587647127	0.133855425	0.893516898	NA	HG994964.1:1,101,870..1,104,155(-)	Radial spokehead-like protein, putative,hypothetical protein, conserved	795	GO:0001534	GO:0001534	N/A	N/A	GO:0060271;GO:0060294	cilium assembly;cilium movement involved in cell motility
ETH2_0512600	0	0	0	5	15	9	6.707689914	-1.463538701	1.114163938	-1.313575723	0.188989023	NA	HG994965.1:1,002,689..1,002,762(+)	Glu transfer RNA (ctc)	74	N/A	N/A	N/A	N/A	N/A	N/A
ETH2_0928600	94	74	123	257	286	215	257.3416682	0.011505306	0.280003754	0.041089829	0.967224283	0.993360422	HG994969.1:1,822,662..1,823,802(+)	SAG family member	771	N/A	N/A	N/A	N/A	N/A	N/A
ETH2_1155500	48	15	26	100	96	84	78.22019794	-0.658049394	0.364059143	-1.807534316	0.070679009	NA	HG994971.1:3,734,627..3,747,598(+)	1,3-beta-glucan synthase component domain-containing protein, putative	8163	GO:0000148;GO:0016020	GO:0000148;GO:0016020	GO:0003843	1,3-beta-D-glucan synthase activity	GO:0006075	(1->3)-beta-D-glucan biosynthetic process
ETH2_1533500	87	123	76	48	47	22	48.44116209	0.676920931	0.417076499	1.623013839	0.104586446	NA	HG994975.1:1,916,280..1,917,341(-)	hypothetical protein	1062	N/A	N/A	N/A	N/A	N/A	N/A
ETH2_1543800	12124	19725	24196	7816	9255	6990	8121.144564	-0.023066378	0.238827567	-0.096581724	0.923058571	0.993360422	HG994975.1:2,937,863..2,939,062(-)	hypothetical protein, conserved	1200	GO:0016021	GO:0016021	N/A	N/A	N/A	N/A
ETH2_1510000	285	281	191	520	529	521	442.4570545	-0.703884839	0.287290332	-2.450081893	0.014282373	0.352354235	HG994975.1:638,415..655,622(+)	V-type proton ATPase catalytic subunit A, putative	1863	GO:0033180	GO:0033180	GO:0005524;GO:0046961	ATP binding;proton-transporting ATPase activity, rotational mechanism	GO:0046034;GO:1902600	ATP metabolic process;proton transmembrane transport
ETH2_1115300	745	400	820	1917	1630	1452	1583.388441	-0.220093456	0.304522582	-0.72274921	0.469833976	0.929510607	HG994971.1:1,146,638..1,148,149(-)	hypothetical protein	1512	N/A	N/A	N/A	N/A	N/A	N/A
ETH2_1129600	1825	863	871	771	684	262	518.4603865	-0.085463946	0.335203019	-0.254961744	0.798752647	0.992342383	HG994971.1:2,271,875..2,282,569(+)	ubiquitin carboxyl-terminal hydrolase, putative	7641	N/A	N/A	GO:0004843	thiol-dependent deubiquitinase	GO:0016579;GO:0006511	protein deubiquitination;ubiquitin-dependent protein catabolic process
ETH2_0403000	3971	5919	6482	3176	3141	1864	2904.781601	0.229627904	0.204623505	1.122197099	0.261778646	0.853417001	HG994964.1:667,761..671,279(-)	thioredoxin, putative	1347	N/A	N/A	N/A	N/A	N/A	N/A
ETH2_1265700	374	567	449	145	233	187	209.9644002	0.185122083	0.357903347	0.517240435	0.604988329	0.965357653	HG994972.1:4,102,807..4,104,449(+)	ubiquitin-conjugating enzyme e2, putative	471	N/A	N/A	GO:0005524;GO:0016740	ATP binding;transferase activity	N/A	N/A
ETH2_0902100	1727	1418	594	766	724	163	426.3073298	-0.463334677	0.335159364	-1.382430947	0.166839419	0.778791468	HG994969.1:348,212..354,140(-)	hypothetical protein,hypothetical protein, conserved	2811	N/A	N/A	N/A	N/A	N/A	N/A
ETH2_1106100	16	9	9	36	37	61	60.28427494	0.505334547	0.481536589	1.049420872	0.293984456	NA	HG994971.1:627,001..628,488(-)	hypothetical protein, conserved	585	N/A	N/A	N/A	N/A	N/A	N/A
ETH2_1332100	44	46	33	20	8	1	13.87791363	1.16581931	0.799765682	1.457701095	0.14492295	NA	HG994973.1:2,075,398..2,078,461(-)	hypothetical protein, conserved	804	N/A	N/A	N/A	N/A	N/A	N/A
ETH2_1534400	24	14	19	63	67	54	68.39528449	0.247435953	0.391205556	0.63249601	0.527062815	NA	HG994975.1:1,966,457..1,971,641(-)	ABC transporter, putative	2373	GO:0016020	GO:0016020	GO:0005524	ATP binding	N/A	N/A
ETH2_0704400	444	401	221	198	237	106	169.2951676	-0.059255826	0.298249365	-0.198678802	0.842514007	0.993360422	HG994967.1:342,602..352,340(+)	hypothetical protein, conserved	5787	N/A	N/A	N/A	N/A	N/A	N/A
ETH2_0805000	296	139	234	133	121	33	78.36739535	-0.324700219	0.424521207	-0.764862187	0.444353612	NA	HG994968.1:626,472..632,803(-)	diacylglycerol acyltransferase, putative	2163	N/A	N/A	GO:0008374;GO:0004144	O-acyltransferase activity;diacylglycerol O-acyltransferase activity	GO:0019432	triglyceride biosynthetic process
ETH2_0808800	59	41	55	133	139	134	131.8689228	-0.20672478	0.335177583	-0.616761951	0.537391752	NA	HG994968.1:892,722..894,566(+)	Rhoptry kinase family protein ROP23 (incomplete catalytic triad), putative	1845	N/A	N/A	GO:0005524;GO:0004672	ATP binding;protein kinase activity	GO:0006468	protein phosphorylation
ETH2_0600500	4	1	1	29	25	9	25.29792151	0.652932766	0.55817165	1.169770565	0.242093312	NA	HG994966.1:184,616..185,032(-)	hypothetical protein, conserved	417	N/A	N/A	N/A	N/A	N/A	N/A
ETH2_0307900	167	168	47	54	65	12	47.94112222	0.529257069	0.464523729	1.139354217	0.254555443	NA	HG994963.1:887,884..890,850(-)	tRNA synthetase, putative	2967	GO:0005737	GO:0005737	GO:0005524;GO:0004812;GO:0000166;GO:0004826;GO:0000049	ATP binding;aminoacyl-tRNA ligase activity;nucleotide binding;phenylalanine-tRNA ligase activity;tRNA binding	GO:0006432;GO:0043039	phenylalanyl-tRNA aminoacylation;tRNA aminoacylation
ETH2_0514000	11	9	9	56	31	32	37.84289733	-0.163136222	0.469635611	-0.347367657	0.728315128	NA	HG994965.1:1,063,755..1,065,164(+)	hypothetical protein, conserved	648	N/A	N/A	GO:0004435	phosphatidylinositol phospholipase C activity	GO:0035556;GO:0006629;GO:0007165	intracellular signal transduction;lipid metabolic process;signal transduction
ETH2_0419100	154	295	242	112	135	66	107.5322775	0.175313243	0.348070983	0.50367095	0.614492625	NA	HG994964.1:1,573,246..1,573,932(+)	hypothetical protein, conserved	687	N/A	N/A	N/A	N/A	N/A	N/A
ETH2_1408300	11	14	8	26	44	60	38.49728855	-0.793578913	0.554585297	-1.430941132	0.152447087	NA	HG994974.1:696,254..700,567(-)	CAM kinase, CDPK family, putative	2013	N/A	N/A	GO:0005524;GO:0005509;GO:0004672	ATP binding;calcium ion binding;protein kinase activity	GO:0006468	protein phosphorylation
ETH2_1146600	2877	1764	2304	5417	5214	4034	4431.857683	-0.336228785	0.255278915	-1.317103628	0.187803891	0.812484938	HG994971.1:3,097,671..3,101,217(-)	glyoxalase, putative	1677	N/A	N/A	GO:0004462;GO:0046872	lactoylglutathione lyase activity;metal ion binding	N/A	N/A
ETH2_1053100	10	9	8	0	0	0	1.803768144	4.276912334	2.170573614	1.970406489	0.048791802	NA	HG994970.1:3,231,691..3,234,636(-)	Ciliary basal body-associated, B9 protein, putative	663	N/A	N/A	N/A	N/A	N/A	N/A
ETH2_1529400	13672	9458	15477	7746	7846	4166	6169.706141	-0.100247423	0.290023463	-0.345652805	0.729603656	0.99041596	HG994975.1:1,666,274..1,670,066(-)	SPRY domain-containing protein, putative	2295	N/A	N/A	GO:0005515	protein binding	N/A	N/A
ETH2_1522100	378	273	288	229	154	84	126.4610526	-0.505279832	0.4088404	-1.23588528	0.216501209	NA	HG994975.1:1,335,044..1,339,801(+)	cathepsin L-like thiolproteinase, putative	1956	N/A	N/A	GO:0008234	cysteine-type peptidase activity	GO:0006508	proteolysis
ETH2_1134700	408	477	564	293	234	170	257.1960306	0.300416031	0.270835726	1.109218621	0.267335881	0.857045092	HG994971.1:2,528,013..2,529,514(-)	hypothetical protein, conserved	966	N/A	N/A	N/A	N/A	N/A	N/A
ETH2_1133700	2744	1610	1907	1305	1477	583	1184.073838	0.305627931	0.306732433	0.996399134	0.319056254	0.891718546	HG994971.1:2,439,076..2,445,056(-)	AP2 domain containing protein, putative	5019	GO:0005634	GO:0005634	GO:0003677;GO:0003700	DNA binding;DNA-binding transcription factor activity	GO:0006355	regulation of transcription, DNA-templated
ETH2_1026900	1	3	2	15	26	16	15.33859812	-0.733877383	0.66874971	-1.097387216	0.272472159	NA	HG994970.1:1,743,098..1,743,219(+)	rRNA	122	N/A	N/A	N/A	N/A	N/A	N/A
ETH2_1427100	14	23	9	54	46	54	59.87860225	0.279930803	0.411907885	0.67959564	0.496760531	NA	HG994974.1:2,148,451..2,148,523(+)	His transfer RNA (gtg)	73	N/A	N/A	N/A	N/A	N/A	N/A
ETH2_0101300	283	222	135	131	129	38	73.2212154	-0.717230022	0.409273811	-1.752445438	0.079697244	NA	HG994961.1:316,017..323,355(-)	corA-like Mg2+ transporter domain-containing protein, putative	2988	N/A	N/A	N/A	N/A	N/A	N/A
ETH2_1120400	344	234	386	716	868	730	842.4921059	0.148334291	0.268430211	0.552599093	0.580537963	0.960640866	HG994971.1:1,444,882..1,445,854(-)	COPI associated protein, putative	453	GO:0016021	GO:0016021	N/A	N/A	N/A	N/A
ETH2_0416900	912	904	883	1962	1837	1693	1915.06117	0.035030761	0.249695647	0.140293841	0.888427831	0.993360422	HG994964.1:1,438,362..1,439,330(-)	hypothetical protein, conserved	465	N/A	N/A	N/A	N/A	N/A	N/A
ETH2_1224600	3068	1213	1324	1136	1097	253	750.623986	0.024328704	0.609881125	0.039890895	0.96818011	0.993360422	HG994972.1:1,733,079..1,748,502(-)	B-block binding subunit of TFIIIC, putative	9261	GO:0000127	GO:0000127	GO:0003677	DNA binding	GO:0006384	transcription initiation from RNA polymerase III promoter
ETH2_1050500	272	387	163	145	159	85	135.3815352	0.196027088	0.295571023	0.663214838	0.50719297	NA	HG994970.1:3,077,228..3,078,337(-)	hypothetical protein	804	N/A	N/A	N/A	N/A	N/A	N/A
ETH2_1347900	23	14	19	56	84	44	67.01515537	0.289650486	0.369002605	0.784955125	0.43247988	NA	HG994973.1:2,959,596..2,959,913(+)	hypothetical protein	318	N/A	N/A	N/A	N/A	N/A	N/A
ETH2_0812600	919	1724	1970	766	786	524	634.9596063	-0.247108026	0.238103328	-1.037818444	0.299354588	0.889531092	HG994968.1:1,090,639..1,090,869(+)	Small conserved protein, related	231	N/A	N/A	N/A	N/A	N/A	N/A
ETH2_0956000	6	5	3	22	37	20	22.16763287	-0.519451898	0.565620211	-0.918375771	0.358422171	NA	HG994969.1:3,544,325..3,553,582(-)	zinc metalloprotease 2, putative	4173	N/A	N/A	GO:0046872	metal ion binding	GO:0006508	proteolysis
ETH2_0523200	90	188	156	67	72	40	61.50691584	0.153372104	0.369395023	0.415198078	0.677996906	NA	HG994965.1:1,776,913..1,777,962(+)	hypothetical protein, conserved	1050	N/A	N/A	N/A	N/A	N/A	N/A
ETH2_0516000	70	50	74	246	123	159	220.9085515	0.521045659	0.351251736	1.48339668	0.137969049	0.74196174	HG994965.1:1,183,796..1,186,301(-)	hypothetical protein, conserved	1176	N/A	N/A	N/A	N/A	N/A	N/A
ETH2_1531100	1838	1654	1636	3299	3717	3519	3411.011499	-0.232665682	0.271860242	-0.855828277	0.392092772	0.90797505	HG994975.1:1,756,523..1,757,578(+)	emp24/gp25L/p24 family domain-containing, transmembrane protein, putative	663	N/A	N/A	N/A	N/A	N/A	N/A
ETH2_1060500	426	382	216	224	219	62	163.46751	0.1710683	0.366854634	0.46631086	0.640993006	0.968307337	HG994970.1:3,747,082..3,756,104(-)	phosphoglucan, water dikinase protein, putative	3894	N/A	N/A	GO:0005524;GO:0030246;GO:0016301;GO:2001070	ATP binding;carbohydrate binding;kinase activity;starch binding	GO:0016310	phosphorylation
ETH2_0643000	14	19	21	94	58	36	59.67830997	-0.026599052	0.40027225	-0.066452402	0.947017652	NA	HG994966.1:2,224,698..2,228,295(-)	hypothetical protein, conserved	1344	GO:0016021	GO:0016021	N/A	N/A	N/A	N/A
ETH2_1322100	185	229	127	85	115	56	112.2588294	0.767078433	0.33096733	2.317686259	0.020466378	NA	HG994973.1:1,524,109..1,529,446(+)	eukaryotic translation initiation factor 2A, putative	1986	N/A	N/A	GO:0003743	translation initiation factor activity	GO:0006413	translational initiation
ETH2_0637800	156	197	109	91	95	29	73.46817659	0.287712027	0.392894499	0.732288254	0.463992647	NA	HG994966.1:1,961,612..1,967,668(-)	mitochondrial NADPH:adrenodoxin oxidoreductase, putative	2247	N/A	N/A	GO:0016491	oxidoreductase activity	N/A	N/A
ETH2_1263300	37	49	43	117	94	137	120.2843603	-0.137629584	0.385412707	-0.357096643	0.721019458	NA	HG994972.1:3,943,771..3,952,841(+)	coatomer alpha subunit, putative	3903	GO:0030126;GO:0030117	GO:0030126;GO:0030117	GO:0005515;GO:0005198	protein binding;structural molecule activity	GO:0006886;GO:0016192	intracellular protein transport;vesicle-mediated transport
ETH2_1342900	9	6	10	49	38	24	39.03026358	0.224254947	0.470582563	0.476547506	0.633684371	NA	HG994973.1:2,740,278..2,741,814(+)	Protein of unknown function (DUF3273), putative	915	GO:0016021	GO:0016021	N/A	N/A	N/A	N/A
ETH2_1004200	1174	1371	1223	2650	2537	2501	2712.384428	0.037762925	0.263346944	0.143396101	0.885977362	0.993360422	HG994970.1:364,966..366,458(+)	hypothetical protein, conserved	873	N/A	N/A	N/A	N/A	N/A	N/A
ETH2_1225300	164	192	119	87	106	22	68.82851774	0.173214478	0.432307676	0.400674074	0.688660101	NA	HG994972.1:1,782,727..1,786,466(-)	hypothetical protein, conserved	2892	N/A	N/A	N/A	N/A	N/A	N/A
ETH2_1145200	514	231	537	1141	1224	928	1166.306433	0.128926316	0.235593131	0.547241405	0.584212894	0.961641348	HG994971.1:3,018,811..3,019,917(+)	hypothetical protein	1107	N/A	N/A	N/A	N/A	N/A	N/A
ETH2_0708600	13075	11829	15020	31238	27933	26718	24570.28847	-0.606181813	0.24810422	-2.443254746	0.014555459	0.352354235	HG994967.1:603,214..604,448(+)	U2 snRNP auxiliary factor small subunit, putative	759	GO:0089701	GO:0089701	GO:0003723;GO:0046872;GO:0003676	RNA binding;metal ion binding;nucleic acid binding	GO:0000398	mRNA splicing, via spliceosome
ETH2_0303500	13256	11189	14484	28607	28731	26077	26593.6287	-0.241326399	0.248080552	-0.972774355	0.330665461	0.894405388	HG994963.1:652,445..652,837(-)	hypothetical protein	393	N/A	N/A	N/A	N/A	N/A	N/A
ETH2_1062600	123	121	118	241	292	289	261.2597719	-0.318658557	0.314830189	-1.012160106	0.311461508	0.890007784	HG994970.1:3,915,736..3,918,478(-)	hypothetical protein, conserved	954	N/A	N/A	N/A	N/A	N/A	N/A
ETH2_1564100	428	311	415	893	885	718	721.9603804	-0.509508931	0.244603266	-2.083001341	0.037251101	0.474655668	HG994975.1:4,363,371..4,365,219(-)	cyclophilin, putative	498	N/A	N/A	GO:0003755	peptidyl-prolyl cis-trans isomerase activity	GO:0000413	protein peptidyl-prolyl isomerization
ETH2_1428000	2	4	1	17	17	22	15.37556204	-0.932450646	0.711360015	-1.310799913	0.189925372	NA	HG994974.1:2,182,990..2,185,081(+)	hypothetical protein, conserved	1911	N/A	N/A	N/A	N/A	N/A	N/A
ETH2_1473600	1083	709	1215	2595	2249	2209	2686.194681	0.266886565	0.263882484	1.011384161	0.311832599	0.890007784	HG994974.1:5,067,459..5,068,946(+)	hypothetical protein, conserved	1488	GO:0016021	GO:0016021	N/A	N/A	N/A	N/A
ETH2_0203200	175	101	87	285	268	254	214.8507567	-0.887428256	0.300504275	-2.953130216	0.003145692	0.177255886	HG994962.1:361,750..366,232(-)	AMP-binding enzyme, putative	2355	N/A	N/A	N/A	N/A	N/A	N/A
ETH2_1537600	1133	744	1240	2589	2491	2038	2059.032958	-0.508070364	0.244141016	-2.081052881	0.037429066	0.474655668	HG994975.1:2,592,119..2,593,021(-)	hypothetical protein, conserved	903	GO:0016021	GO:0016021	N/A	N/A	N/A	N/A
ETH2_1564700	5201	3855	5372	11146	10527	9468	9237.15036	-0.461291597	0.249151196	-1.851452473	0.064104486	0.569641581	HG994975.1:4,389,457..4,392,320(+)	fructose-1,6-bisphosphatase, putative	1041	N/A	N/A	GO:0042132;GO:0046872;GO:0016791;GO:0042578	fructose 1,6-bisphosphate 1-phosphatase activity;metal ion binding;phosphatase activity;phosphoric ester hydrolase activity	GO:0005975	carbohydrate metabolic process
ETH2_1463900	32	23	23	97	64	61	96.61055594	0.666070012	0.359179721	1.854419872	0.063679114	NA	HG994974.1:4,262,511..4,263,646(+)	DNA-directed RNA polymerase II, putative	396	GO:0030880;GO:0005634	GO:0030880;GO:0005634	GO:0003899;GO:0000166	DNA-directed 5'-3' RNA polymerase activity;nucleotide binding	GO:0006352;GO:0044237	DNA-templated transcription, initiation;cellular metabolic process
ETH2_0711100	7	6	4	25	34	24	30.56028818	0.242179184	0.496680528	0.487595488	0.625836392	NA	HG994967.1:729,061..731,053(+)	zinc finger DHHC domain-containing protein, putative	945	N/A	N/A	GO:0016409	palmitoyltransferase activity	N/A	N/A
ETH2_1219900	53	88	37	244	155	70	156.3060401	0.191142764	0.341806523	0.55921333	0.576016137	0.960640866	HG994972.1:1,459,875..1,461,174(-)	TBPIP domain-containing protein, putative	873	GO:0005634	GO:0005634	N/A	N/A	GO:0007131	reciprocal meiotic recombination
ETH2_1313000	37	21	12	88	92	37	50.20442728	-1.096074778	0.428566253	-2.557538701	0.010541583	NA	HG994973.1:1,101,887..1,106,199(-)	citrate synthase, putative	1494	N/A	N/A	GO:0046912	acyltransferase, acyl groups converted into alkyl on transfer	N/A	N/A
ETH2_0531800	971	1721	1646	730	773	549	816.3115076	0.458392817	0.237765678	1.927918367	0.053865281	0.541248725	HG994965.1:2,312,680..2,313,096(+)	hypothetical protein	417	N/A	N/A	N/A	N/A	N/A	N/A
ETH2_0528800	1414	1430	1526	3321	2910	2740	3935.733689	0.632876583	0.247464497	2.557443953	0.010544455	0.335620724	HG994965.1:2,121,483..2,122,680(+)	hypothetical protein, conserved	657	N/A	N/A	N/A	N/A	N/A	N/A
ETH2_15102300	5	3	8	29	24	33	32.98588748	0.197904176	0.51269717	0.386005984	0.699492237	NA	HG994975.1:6,546,512..6,548,602(+)	hypothetical protein, conserved	2091	N/A	N/A	N/A	N/A	N/A	N/A
ETH2_0726300	3	0	0	11	12	23	16.63708498	-0.148583193	0.710180992	-0.209218769	0.834277461	NA	HG994967.1:1,598,406..1,604,578(-)	hypothetical protein, conserved	2559	N/A	N/A	N/A	N/A	N/A	N/A
ETH2_1218300	21	23	15	72	66	38	59.55447809	0.114897865	0.391888243	0.293190384	0.769376634	NA	HG994972.1:1,376,036..1,377,816(+)	SF-assemblin, putative	771	N/A	N/A	GO:0005200	structural constituent of cytoskeleton	N/A	N/A
ETH2_1587200	2221	2031	3022	5716	5595	5314	5728.207419	-0.020176941	0.255366791	-0.079011609	0.937023389	0.993360422	HG994975.1:5,634,820..5,637,063(-)	58 kDa phosphoprotein, putative	1140	N/A	N/A	GO:0005515;GO:0046983	protein binding;protein dimerization activity	N/A	N/A
ETH2_0612300	10844	8834	12638	24340	24466	22163	21764.75536	-0.36567626	0.246778071	-1.481802083	0.138392965	0.74196174	HG994966.1:617,455..619,348(-)	hypothetical protein, conserved	762	N/A	N/A	N/A	N/A	N/A	N/A
ETH2_0940200	116	212	158	111	76	22	60.81170154	-0.112584487	0.435028872	-0.258797735	0.795791306	NA	HG994969.1:2,574,804..2,580,118(+)	hypothetical protein, conserved	1233	N/A	N/A	GO:0005515	protein binding	N/A	N/A
ETH2_0513600	184	178	208	481	411	348	409.914067	-0.06908771	0.266135958	-0.25959555	0.795175769	0.992342383	HG994965.1:1,044,461..1,046,806(+)	NOL1/NOP2/sun family, putative	1269	N/A	N/A	GO:0003723;GO:0008168	RNA binding;methyltransferase activity	GO:0001510	RNA methylation
ETH2_0303400	45990	44505	59861	25756	27336	20669	24973.37108	0.00314092	0.252280976	0.012450086	0.990066525	0.99745755	HG994963.1:646,083..649,661(-)	microneme protein, putative	2967	N/A	N/A	N/A	N/A	N/A	N/A
ETH2_0304300	2243	1120	1459	942	1073	491	804.5194608	0.011823411	0.29684122	0.039830759	0.968228054	0.993360422	HG994963.1:681,275..688,451(+)	clathrin heavy chain, putative	5229	GO:0030132;GO:0030130;GO:0071439	GO:0030132;GO:0030130;GO:0071439	GO:0032051;GO:0005515;GO:0005198	clathrin light chain binding;protein binding;structural molecule activity	GO:0006886;GO:0016192	intracellular protein transport;vesicle-mediated transport
ETH2_1320200	72	51	51	153	165	89	144.3174423	0.238770861	0.357246532	0.668364391	0.50390102	NA	HG994973.1:1,453,917..1,455,093(-)	Zinc finger C-x8-C-x5-C-x3-H type (and similar), putative	927	N/A	N/A	GO:0046872	metal ion binding	N/A	N/A
ETH2_1042800	4120	2794	2142	2103	2160	659	1386.232322	-0.252998022	0.296891438	-0.852156677	0.394127138	0.90797505	HG994970.1:2,649,753..2,654,716(+)	V-type ATPase 116kDa subunit family, putative	2682	GO:0033179;GO:0000220	GO:0033179;GO:0000220	GO:0015078	proton transmembrane transporter activity	GO:1902600	proton transmembrane transport
ETH2_0104500	65	77	101	36	29	24	46.99321354	1.108397734	0.451465642	2.455109829	0.014084155	NA	HG994961.1:499,000..501,243(-)	hypothetical protein, conserved	2244	GO:0016021	GO:0016021	N/A	N/A	N/A	N/A
ETH2_0836600	80	162	77	242	287	175	222.015111	-0.140075098	0.267346337	-0.523946202	0.600315959	0.963098309	HG994968.1:2,369,043..2,369,465(-)	hypothetical protein, conserved	423	N/A	N/A	N/A	N/A	N/A	N/A
ETH2_1135800	2230	2684	3460	1367	1361	1156	1427.138658	0.199912076	0.258118354	0.774497716	0.438636518	0.923795091	HG994971.1:2,572,516..2,573,965(+)	DUF602-domain-containing protein, related	900	GO:0005634	GO:0005634	N/A	N/A	GO:1902979	mitotic DNA replication termination
ETH2_0808400	73	74	55	163	174	104	161.936708	0.308943351	0.299455097	1.031685065	0.302219676	0.890007784	HG994968.1:863,811..865,808(-)	Rhoptry kinase family protein ROP17, putative	1998	N/A	N/A	GO:0005524;GO:0004672	ATP binding;protein kinase activity	GO:0006468	protein phosphorylation
ETH2_0641500	2041	2637	3208	1621	1642	882	1110.662103	-0.607762468	0.211912523	-2.867987507	0.004130918	0.202657999	HG994966.1:2,154,592..2,155,068(-)	hypothetical protein, conserved	477	N/A	N/A	N/A	N/A	N/A	N/A
ETH2_1100900	436	423	288	668	833	808	810.8862568	-0.013742871	0.306231381	-0.044877409	0.964205024	0.993360422	HG994971.1:333,976..336,531(-)	Ankyrin repeat/Ankyrin repeats (many copies)/Ankyrin repeats (3 copies), putative	825	N/A	N/A	GO:0005515	protein binding	N/A	N/A
ETH2_1022200	87	69	45	24	37	13	34.48392612	0.958878707	0.497055369	1.929118496	0.053716153	NA	HG994970.1:1,523,815..1,530,303(-)	Protein tyrosine kinase/Protein kinase domain containing protein, putative	3489	N/A	N/A	GO:0005524;GO:0005515;GO:0004672;GO:0004713	ATP binding;protein binding;protein kinase activity;protein tyrosine kinase activity	GO:0006468	protein phosphorylation
ETH2_1058700	314	184	311	195	130	40	113.2318683	0.06368114	0.392077897	0.162419611	0.870975428	NA	HG994970.1:3,657,482..3,660,631(+)	hypothetical protein, conserved	3150	N/A	N/A	N/A	N/A	N/A	N/A
ETH2_0926400	3	5	4	14	30	27	20.39738325	-0.724143522	0.67589591	-1.071383199	0.283997164	NA	HG994969.1:1,765,067..1,766,224(+)	SAG family member	777	N/A	N/A	N/A	N/A	N/A	N/A
ETH2_1316500	5	23	15	48	46	68	48.94611296	-0.624744532	0.482355735	-1.295194577	0.195253115	NA	HG994973.1:1,273,373..1,275,142(-)	Protein serine/threonine kinase, related	1770	GO:0016021	GO:0016021	GO:0005524;GO:0004672	ATP binding;protein kinase activity	GO:0006468	protein phosphorylation
ETH2_1129000	1082	1751	1529	655	657	632	744.6225537	0.265670617	0.294805006	0.901174035	0.367495794	0.90797505	HG994971.1:2,244,149..2,245,471(-)	hypothetical protein, conserved	807	N/A	N/A	N/A	N/A	N/A	N/A
ETH2_1328200	2291	2173	3017	1461	1429	949	1381.909447	0.231780737	0.257800245	0.899071049	0.368614817	0.90797505	HG994973.1:1,853,319..1,856,281(+)	ww domain U1 zinc finger domain-containing protein, putative	2016	GO:0005634	GO:0005634	GO:0003676;GO:0008270	nucleic acid binding;zinc ion binding	GO:0000398	mRNA splicing, via spliceosome
ETH2_0710000	2709	4180	1586	1965	1792	607	1635.396771	0.521076783	0.263048326	1.980916555	0.047600632	0.513348197	HG994967.1:676,000..680,978(+)	formin binding protein, putative	1761	N/A	N/A	GO:0005515	protein binding	GO:0045292	mRNA cis splicing, via spliceosome
ETH2_0603700	1610	1201	1620	3017	3438	3001	3044.50749	-0.217163343	0.261732662	-0.82971434	0.406700312	0.912079238	HG994966.1:322,567..322,890(-)	Stress responsive A/B Barrel Domain, putative	324	N/A	N/A	N/A	N/A	N/A	N/A
ETH2_0617000	58	76	35	27	19	11	26.17986767	0.902653692	0.56619621	1.594241848	0.110881877	NA	HG994966.1:894,404..895,003(-)	hypothetical protein	600	N/A	N/A	GO:0050825	ice binding	N/A	N/A
ETH2_0821000	15	10	3	34	34	42	45.23311602	0.388508782	0.473862267	0.819877017	0.41228622	NA	HG994968.1:1,595,197..1,595,457(-)	hypothetical protein	261	N/A	N/A	N/A	N/A	N/A	N/A
ETH2_1353400	6	7	1	31	15	30	22.94967036	-0.587137001	0.637424804	-0.921107866	0.356994114	NA	HG994973.1:3,288,118..3,292,531(-)	hypothetical protein	2679	N/A	N/A	N/A	N/A	N/A	N/A
ETH2_1363500	7	8	8	25	37	35	36.98150972	0.215784247	0.501155854	0.430573134	0.666778779	NA	HG994973.1:3,801,279..3,802,150(-)	hypothetical protein, conserved	450	N/A	N/A	N/A	N/A	N/A	N/A
ETH2_0600700	108	75	124	255	288	194	235.264129	-0.134970824	0.281509	-0.47945474	0.631615159	0.967126941	HG994966.1:198,799..199,491(-)	hypothetical protein, conserved	693	N/A	N/A	N/A	N/A	N/A	N/A
ETH2_1440500	41	38	40	108	129	63	85.46898959	-0.386871546	0.331288044	-1.16777998	0.242895525	NA	HG994974.1:2,910,956..2,914,108(-)	hypothetical protein, conserved	1305	N/A	N/A	N/A	N/A	N/A	N/A
ETH2_1588500	137246	85368	142713	285677	275636	249047	239099.016	-0.486545893	0.26140844	-1.861247839	0.062709186	0.569641581	HG994975.1:5,717,430..5,718,866(+)	hypothetical protein, conserved	1437	GO:0016021	GO:0016021	N/A	N/A	N/A	N/A
ETH2_1524500	3438	7290	2317	2500	2669	1175	2196.059378	0.240683228	0.309174816	0.778469705	0.43629216	0.922086114	HG994975.1:1,442,095..1,445,604(-)	hypothetical protein, conserved	2805	N/A	N/A	N/A	N/A	N/A	N/A
ETH2_1425100	1	2	3	15	19	18	15.26757253	-0.561994151	0.679986226	-0.826478729	0.40853258	NA	HG994974.1:2,064,286..2,065,453(+)	hypothetical protein	453	N/A	N/A	N/A	N/A	N/A	N/A
ETH2_0317700	195	155	224	88	137	48	100.5860292	0.416559786	0.340582414	1.223080725	0.221299208	NA	HG994963.1:1,494,369..1,496,824(-)	TB2/DP1, HVA22 family, putative	717	GO:0016021	GO:0016021	N/A	N/A	N/A	N/A
ETH2_1218800	150	103	159	327	325	304	342.7584518	0.099369607	0.309364617	0.321205471	0.748054686	0.99041596	HG994972.1:1,392,631..1,394,989(+)	hypothetical protein, conserved	1452	N/A	N/A	N/A	N/A	N/A	N/A
ETH2_0706700	944	887	847	1919	1650	1716	1643.467155	-0.347356258	0.265909373	-1.306295654	0.191452035	0.816396997	HG994967.1:501,281..502,176(-)	hypothetical protein, conserved	603	N/A	N/A	N/A	N/A	N/A	N/A
ETH2_1135300	11	4	13	44	30	45	45.92051259	0.214482276	0.479741862	0.447078509	0.654818376	NA	HG994971.1:2,550,225..2,551,339(+)	hypotheticall protein, conserved	759	N/A	N/A	N/A	N/A	N/A	N/A
ETH2_0707000	2443	3129	4015	1885	1693	1223	1447.126853	-0.302778543	0.228762242	-1.323551216	0.185652136	0.807828947	HG994967.1:510,025..511,121(-)	PUB domain containing protein, putative	837	N/A	N/A	N/A	N/A	N/A	N/A
ETH2_0951500	1101	2226	788	795	908	356	653.793453	0.027152155	0.29490885	0.09206965	0.926642702	0.993360422	HG994969.1:3,179,938..3,180,423(+)	translation initiation factor eIF-5A, putative	486	GO:0005840	GO:0005840	GO:0003723;GO:0043022;GO:0003746;GO:0003743	RNA binding;ribosome binding;translation elongation factor activity;translation initiation factor activity	GO:0045901;GO:0045905	positive regulation of translational elongation;positive regulation of translational termination
ETH2_0600400	1163	1147	436	1787	1942	1636	1537.516792	-0.580675618	0.272292699	-2.132542005	0.032962315	0.45064953	HG994966.1:182,509..183,500(-)	hypothetical protein, conserved	654	N/A	N/A	N/A	N/A	N/A	N/A
ETH2_0714800	310	278	133	174	120	39	105.9618935	0.122850387	0.386933812	0.317497161	0.750866393	NA	HG994967.1:924,144..929,326(-)	hypothetical protein, conserved	5022	N/A	N/A	N/A	N/A	N/A	N/A
ETH2_0716500	1168	791	604	592	600	155	352.6344233	-0.450514641	0.378150014	-1.191364867	0.233510379	0.851043685	HG994967.1:1,003,647..1,008,965(+)	zinc finger (C3HC4 type) / FHA domain-containing protein, putative	2445	N/A	N/A	GO:0005515;GO:0008270	protein binding;zinc ion binding	N/A	N/A
ETH2_1329100	95	64	56	128	194	179	195.1064431	0.271013488	0.337761632	0.802380916	0.422332649	0.915671172	HG994973.1:1,884,945..1,886,967(+)	hypothetical protein, conserved	990	N/A	N/A	N/A	N/A	N/A	N/A
ETH2_0103600	2094	1510	2664	5329	4682	4330	4584.152262	-0.213812963	0.248113423	-0.861754918	0.388822398	0.90797505	HG994961.1:456,162..458,267(+)	hypothetical protein, conserved	2106	GO:0016021	GO:0016021	N/A	N/A	N/A	N/A
ETH2_1038200	1070	721	1416	527	610	389	502.6211618	-0.027878945	0.301193495	-0.092561578	0.926251869	0.993360422	HG994970.1:2,342,242..2,344,809(+)	hypothetical protein, conserved	2568	N/A	N/A	N/A	N/A	N/A	N/A
ETH2_0613000	612	1040	980	439	506	344	494.940955	0.371547157	0.252266002	1.472838804	0.140794506	0.74196174	HG994966.1:664,846..665,978(-)	hypothetical protein, conserved	975	N/A	N/A	N/A	N/A	N/A	N/A
ETH2_0857800	340	518	228	240	234	91	192.6866434	0.239752012	0.308404267	0.777395249	0.436925614	0.922086114	HG994968.1:3,661,605..3,669,335(+)	hypothetical protein,hypothetical protein	2055	N/A	N/A	GO:0008234	cysteine-type peptidase activity	GO:0006508	proteolysis
ETH2_0903000	156	177	105	270	317	309	287.1434602	-0.280075676	0.304583511	-0.919536564	0.35781499	0.90797505	HG994969.1:403,595..403,790(+)	ACEA small nucleolar RNA U3	196	N/A	N/A	N/A	N/A	N/A	N/A
ETH2_0530700	1	0	0	7	11	14	11.07077913	-0.186537446	0.81401112	-0.229158351	0.818745842	NA	HG994965.1:2,226,808..2,229,912(+)	Tubulin/FtsZ family, GTPase domain containing protein, putative	1521	GO:0005874	GO:0005874	GO:0005525;GO:0003924	GTP binding;GTPase activity	GO:0007017	microtubule-based process
ETH2_1415700	20	18	24	73	71	42	62.19740664	0.067785401	0.3672509	0.18457518	0.853562255	NA	HG994974.1:1,548,019..1,550,538(-)	NADP-specific glutamate dehydrogenase, putative	1407	N/A	N/A	GO:0000166;GO:0016491;GO:0016639	nucleotide binding;oxidoreductase activity;oxidoreductase activity, acting on the CH-NH2 group of donors, NAD or NADP as acceptor	GO:0006520	cellular amino acid metabolic process
ETH2_0921500	23311	20509	12969	13870	13485	3157	9179.456611	0.011329637	0.308769589	0.036692851	0.970729909	0.993360422	HG994969.1:1,451,773..1,459,552(+)	heat shock protein, putative	2832	N/A	N/A	GO:0005524;GO:0016887	ATP binding;ATP hydrolysis activity	N/A	N/A
ETH2_1318700	1197	1307	1730	630	700	619	731.6067746	0.225768141	0.285573862	0.790577048	0.429190845	0.915766256	HG994973.1:1,383,180..1,384,430(+)	AP2 domain containing protein, putative	1251	GO:0005634	GO:0005634	GO:0003677;GO:0003700	DNA binding;DNA-binding transcription factor activity	GO:0006355	regulation of transcription, DNA-templated
ETH2_0528400	93	160	189	69	83	41	76.29893021	0.530527571	0.358423622	1.480169102	0.138828124	NA	HG994965.1:2,090,319..2,091,924(+)	hypothetical protein, conserved	864	N/A	N/A	N/A	N/A	N/A	N/A
ETH2_0651000	21	17	5	65	54	27	42.64032216	-0.261625202	0.451385212	-0.579605169	0.562180906	NA	HG994966.1:2,565,450..2,568,232(+)	CDP-alcohol phosphatidyltransferase, putative	1593	GO:0016020	GO:0016020	GO:0016780	phosphotransferase activity, for other substituted phosphate groups	GO:0008654	phospholipid biosynthetic process
ETH2_0306400	213	191	286	533	574	443	557.5794269	0.166047485	0.248589809	0.667957734	0.504160572	0.933952589	HG994963.1:791,478..793,523(-)	hypothetical protein, conserved	981	N/A	N/A	N/A	N/A	N/A	N/A
ETH2_0419800	49	80	38	15	18	18	24.01622135	0.755746303	0.654830529	1.154109756	0.248455174	NA	HG994964.1:1,601,511..1,617,270(-)	mitotic control protein dis3, putative	3522	N/A	N/A	GO:0003723;GO:0004540	RNA binding;ribonuclease activity	N/A	N/A
ETH2_0303600	3227	2165	3327	6855	6683	4776	5248.728231	-0.482714054	0.220162273	-2.192537561	0.028340714	0.429748282	HG994963.1:652,951..653,367(+)	hypothetical protein	417	N/A	N/A	N/A	N/A	N/A	N/A
ETH2_1061300	295	216	273	607	566	431	860.6201483	1.135275797	0.262338242	4.327526894	1.51E-05	0.00538977	HG994970.1:3,802,050..3,806,600(-)	AARP2CN (NUC121) domain/Protein of unknown function (DUF663), putative	2754	GO:0005634	GO:0005634	N/A	N/A	GO:0042254	ribosome biogenesis
ETH2_1582500	66	28	49	136	112	125	113.2570804	-0.439517146	0.35062304	-1.253531845	0.210012217	NA	HG994975.1:5,378,487..5,379,510(+)	ubiquitin, putative	777	N/A	N/A	GO:0005515	protein binding	N/A	N/A
ETH2_1316300	68	80	27	142	134	119	114.320383	-0.536787284	0.346637336	-1.548555877	0.12148852	NA	HG994973.1:1,264,424..1,266,513(+)	DnaJ domain-containing protein, putative	942	N/A	N/A	N/A	N/A	N/A	N/A
ETH2_1467200	0	0	0	4	9	9	5.920191948	-1.049501865	1.268830463	-0.827141131	0.408157074	NA	HG994974.1:4,449,537..4,451,252(+)	hypothetical protein, conserved	1716	GO:0016021	GO:0016021	N/A	N/A	N/A	N/A
ETH2_0915300	373	409	143	162	211	70	145.9086808	0.156429657	0.313482241	0.499006439	0.617774848	0.966370383	HG994969.1:1,097,877..1,106,169(-)	hypothetical protein, conserved	3936	N/A	N/A	N/A	N/A	N/A	N/A
