# Supplementary material for: Transcriptome profile of halofuginone resistant and sensitive strains of Eimeria tenella
Source: Front Microbiol. 2023 Mar 30;14:1141952. doi: 10.3389/fmicb.2023.1141952 (PMC10098198; doi:10.3389/fmicb.2023.1141952)
Supplement: Supplementary file 7 [file Data_Sheet_6.CSV]

Supplementary dataset 6: DEG analysis among E. tenella halofuginone-resistant group
geneID	HR_C1	HR_C2	HR_C3	HR10_1	HR10_2	HR10_3	HR100_1	HR100_2	HR100_3	HR1U_1	HR1U_2	HR1U_3	baseMean	log2FoldChange	lfcSE	stat	pvalue	padj	Genomic Location (Gene)	Product Description	Transcript Length	Computed GO Component IDs	Computed GO Components	Computed GO Function IDs	Computed GO Functions	Computed GO Process IDs	Computed GO Processes
ETH2_1061300	286.8560737	207.2244185	361.5369992	836.8340256	725.8840932	839.2147263	662.8396476	798.4786092	623.8481719	894.9531379	667.7343538	541.4261234	493.2885178	1.299880962	0.293294969	4.431992025	9.34E-06	0.025871849	HG994970.1:3,802,050..3,806,600(-)	AARP2CN (NUC121) domain/Protein of unknown function (DUF663), putative	2754	GO:0005634	nucleus	N/A	N/A	GO:0042254	ribosome biogenesis
ETH2_0910800	232.4020394	254.2336616	313.8617905	678.4767668	647.6914097	466.3776084	696.9609406	671.9347665	554.6376974	617.1333294	517.7992248	511.8356263	407.877612	1.042415907	0.251383861	4.14670975	3.37E-05	0.04673114	HG994969.1:852,445..854,475(+)	PHD-finger domain-containing protein, putative	1479	GO:0005634	nucleus	GO:0046872	metal ion binding	N/A	N/A
ETH2_1587300	442.439029	366.4802217	333.7264608	608.5008396	759.4952726	689.1604528	777.0289076	699.8248207	435.2141037	799.418263	699.116125	719.7688495	560.1581582	1.05491872	0.240780383	3.968312778	7.24E-05	0.046858033	HG994975.1:5,639,407..5,645,244(-)	hypothetical protein, conserved	2616	GO:0000439	transcription factor TFIIH core complex	N/A	N/A	GO:0006289;GO:0006351	nucleotide-excision repair;transcription, DNA-templated
ETH2_0703200	130.300725	107.4496985	113.8907763	222.8573954	176.0328811	222.7832445	207.4329683	153.468113	199.0257712	298.6837466	247.5673061	196.7368189	182.4381786	1.07650846	0.284477707	3.784157545	0.00015423	0.045412062	HG994967.1:282,376..284,341(-)	integral membrane protein, putative	963	N/A	N/A	GO:0005384	manganese ion transmembrane transporter activity	GO:0030026	cellular manganese ion homeostasis
ETH2_1553900	9339.839281	6980.392913	15715.60282	4843.948804	5891.39496	4305.468248	4665.92659	3270.717983	4315.42483	3059.326889	4573.021436	3813.975159	7747.026416	-1.148979623	0.311063467	-3.693714448	0.000221002	0.045412062	HG994975.1:3,479,929..3,483,934(+)	EGF-like domain-containing protein, putative	3006	GO:0016021;GO:0016020	integral component of membrane;membrane	N/A	N/A	GO:0009405	obsolete pathogenesis
ETH2_1263900	255.7394827	233.1274709	378.7530467	232.4052396	557.6259756	566.3772084	688.8527921	600.2051684	544.6519053	732.4340404	555.283007	491.042304	441.0632253	1.037928846	0.283515425	3.660925494	0.000251306	0.045412062	HG994972.1:3,980,825..3,984,786(+)	Asparagine synthase, putative	3318	N/A	N/A	GO:0004066	asparagine synthase (glutamine-hydrolyzing) activity	GO:0006529	asparagine biosynthetic process
ETH2_1017900	514.3961457	329.0647017	452.9144825	698.2627233	654.768597	593.105503	748.9887259	710.5945129	723.4219335	1044.295011	693.8858298	835.7316085	645.0479632	1.089347805	0.271846504	3.639361883	0.000273314	0.035412062	HG994970.1:1,248,115..1,258,861(+)	DEAH-box RNA/DNA helicase, putative,hypothetical protein, conserved	6024	N/A	N/A	GO:0005524;GO:0004386;GO:0003676	ATP binding;helicase activity;nucleic acid binding	N/A	N/A
ETH2_1020900	548.4299172	527.6547694	783.3736436	881.1914652	686.0698718	730.6733448	836.8265031	828.0952626	984.3109147	1002.567135	899.6107744	867.7213352	721.5595958	1.027849335	0.227640653	3.636649792	0.000276207	0.032412062	HG994970.1:1,436,387..1,441,664(-)	prolyl-tRNA synthetase, putative	2145	GO:0005737	cytoplasm	GO:0005524;GO:0002161;GO:0004812;GO:0000166;GO:0004827	ATP binding;aminoacyl-tRNA editing activity;aminoacyl-tRNA ligase activity;nucleotide binding;proline-tRNA ligase activity	GO:0006433;GO:0006418	prolyl-tRNA aminoacylation;tRNA aminoacylation for protein translation
ETH2_1361700	278.227831	332.7351634	268.8062187	843.6207816	657.7213303	948.9688048	676.0168853	648.8739515	976.9433227	1418.747796	1525.502767	1713.049862	1156.178273	1.029318597	0.287658119	3.578270629	0.000345875	0.022412062	HG994973.1:3,735,322..3,740,876(+)	PRP38 family domain-containing protein, putative	1539	N/A	N/A	N/A	N/A	N/A	N/A
ETH2_0704100	4435.086618	4673.102512	6150.10192	1805.771782	2739.875041	2887.442385	1442.922578	2950.01975	3517.495251	2523.438418	2338.671769	2373.637717	3915.673159	-1.089432174	0.250029746	-3.55730543	0.000374678	0.045412062	HG994967.1:331,872..332,261(+)	hypothetical protein, conserved	390	N/A	N/A	N/A	N/A	N/A	N/A
ETH2_1576700	682.6202161	555.4765664	711.1551961	1172.64424	1007.524865	1110.686068	1571.624473	945.5960123	1095.676846	1233.168557	1132.358911	1057.260466	895.3399853	1.012648603	0.233345559	3.482597255	0.000496575	0.045412062	HG994975.1:5,062,938..5,066,855(+)	hypothetical protein, conserved	2475	N/A	N/A	N/A	N/A	N/A	N/A
ETH2_0915300	373	409	143	162	211				70				145.9086808	0.156429657	0.313482241	0.499006439	0.617774848	0.966370383	HG994969.1:1,097,877..1,106,169(-)	hypothetical protein, conserved	3936	N/A	N/A	N/A	N/A	N/A	N/A
